# Supplementary material for: Circadian clock regulator Bmal1 gates axon regeneration via Tet3 epigenetics in mouse sensory neurons
Source: Nat Commun. 2023 Aug 24;14:5165. doi: 10.1038/s41467-023-40816-7 (PMC10449865; doi:10.1038/s41467-023-40816-7)
Supplement: Supplementary file 5 — Supplementary Data 2 [file 41467_2023_40816_MOESM5_ESM.xlsx]

## Sheet: Supplementary Data 2 
PL-DhMR coordinates for 5hmC gain n=561						Genes associated with 5hmC gain PL-DhMRs n=988				PL-DhMR coordinates for 5hmC loss n=475						Genes associated with 5hmC loss PL-DhMR n=834
chr11	70561321	70561540				1700018B08Rik				chr5	115983541	115983760				# GREAT version 4.0.4
chr9	48246101	48246320				1700024P04Rik				chr7	75293741	75294100				1110038F14Rik
chr1	162117161	162117400				1700067K01Rik				chr17	66264801	66265140				1700001K19Rik
chr3	55546301	55546500				1810013L24Rik				chr2	181028901	181029240				1700011I03Rik
chr2	44042321	44042660				2310011J03Rik				chrX	17817841	17818060				1700016H13Rik
chr5	116380321	116380540				2510009E07Rik				chr1	4812681	4812900				4930503B20Rik
chr9	120464721	120464920				3110018I06Rik				chr6	124702501	124702760				4930558K02Rik
chr2	152342121	152342320				4930404H24Rik				chr2	33705421	33705740				4930563D23Rik
chr13	31081281	31081500				4930444P10Rik				chr10	3182741	3183080				4930578C19Rik
chr1	157631541	157631740				4930452B06Rik				chr12	85522901	85523280				6430573F11Rik
chr14	120991641	120991860				4930544G11Rik				chr2	116741381	116741680				9430038I01Rik
chr10	102627441	102627720				4930558K02Rik				chr3	51579741	51580040				A830018L16Rik
chrX	137372881	137373100				4930578I06Rik				chr15	66410541	66410740				A930009A15Rik
chr11	120741841	120742040				4930596D02Rik				chr9	69096481	69096700				Abca1
chr19	41684321	41684600				4933427I04Rik				chr3	121120181	121120400				Abca4
chr11	12332401	12332600				4933428G20Rik				chr4	104890221	104890520				Abcb4
chr4	58708281	58708540				5430419D17Rik				chr5	104109701	104109920				Abcc8
chr14	110278781	110278980				5730522E02Rik				chr12	100520601	100520800				Abcd3
chr2	172544301	172544560				6430573F11Rik				chr14	79883961	79884240				Abhd17b
chr11	98148881	98149120				9630041A04Rik				chr18	60849041	60849360				Abhd5
chr1	87488761	87489080				A1bg				chr7	144539081	144539360				Ackr3
chr14	9344721	9345000				A930017K11Rik				chr3	84128681	84128940				Acpp
chr17	50794141	50794360				AI606181				chr16	92335401	92335640				Acss1
chr11	78183981	78184320				Aatf				chr6	94018521	94018800				Actrt2
chr3	8245601	8245980				Abca1				chr8	129782921	129783180				Acvr1
chr7	72732741	72732980				Abcb8				chr3	121512301	121512640				Acvr1c
chr11	71259861	71260120				Abcc2				chr6	42590241	42590620				Acvr2a
chr3	128673001	128673340				Abcg5				chr12	84227181	84227480				Adam34
chr15	9095981	9096180				Abtb2				chr1	135529201	135529480				Adamts15
chr8	23505301	23505540				Acaca				chr5	99719521	99719820				Adamts20
chr10	122542481	122542680				Actr3				chr14	61282241	61282700				Adarb2
chr1	69169481	69169740				Adal				chr11	61434641	61434860				Adgrl3
chr19	42349321	42349620				Adam19				chr14	47602381	47602760				Adi1
chr11	3096321	3097220				Adam33				chr15	55056581	55056860				Aff1
chr11	89372481	89372740				Adam34				chr18	55119321	55119600				Agpat4
chr15	83476781	83477120				Adamts20				chr13	63096361	63096560				Ahctf1
chr3	97364281	97364580				Adar				chr17	27215481	27215780				Ahdc1
chr17	32919101	32919380				Adarb1				chr2	91388561	91388860				Ak2
chr19	46822441	46822680				Add3				chr2	101876141	101876400				Ak5
chr17	4626221	4626460				Adgra2				chr6	77206241	77206440				Akap10
chr3	31104561	31104860				Adra2a				chr9	44375161	44375500				Akap12
chr13	35912561	35912820				Adrm1				chr9	77686161	77686440				Aktip
chr19	5414541	5414820				Agap1				chr12	70520181	70520440				Alcam
chr4	62783661	62783880				Agtpbp1				chr2	68300101	68300500				Alg10b
chr1	94241161	94241460				Ahcyl2				chr2	52744661	52744960				Alg14
chr2	32052521	32052820				Akain1				chr3	101532221	101532460				Alx4
chr4	138919541	138919800				Akap1				chr13	102474721	102475020				Angpt1
chr5	59096101	59096400				Alk				chr3	51319881	51320100				Angpt2
chr11	97302281	97302600				Alpk1				chr18	65080181	65080600				Ank2
chr12	76917921	76918200				Alx1				chr6	126655641	126655920				Ank3
chr1	38012801	38013000				Ambp				chr7	120655841	120656040				Ankfy1
chr5	112804181	112804380				Ankfn1				chr9	116080141	116080480				Ankrd13b
chr9	63880041	63880260				Ankmy1				chr1	34273601	34273820				Ankrd28
chrX	17066961	17067240				Ano1				chr11	113260981	113261180				Ankrd34b
chr2	84850381	84850580				Ano2				chr1	164236161	164236460				Ankrd55
chr5	67480101	67480320				Antxrl				chr14	29229021	29229360				Ano6
chr18	4846401	4846640				Anxa3				chr16	60623841	60624080				Antxr2
chr1	163598361	163598600				Anxa8				chr4	80569681	80570000				Anxa6
chr10	63150681	63150920				Aoah				chr5	101462081	101462480				Ap1g1
chr5	34814581	34814940				Aplp2				chr5	145712681	145712900				Ap3b1
chr9	61513561	61513860				Apoa1				chr7	149275721	149275940				Ap3s1
chr11	73008001	73008260				Aqp8				chr9	40540121	40540400				Apmap
chr13	101841041	101841340				Arfgap1				chr12	5763041	5763300				Arap3
chr1	10782941	10783240				Arhgap10				chr14	122050941	122051300				Arhgap32
chr17	31459981	31460280				Arhgap12				chr5	73547001	73547300				Arhgef40
chr6	115736121	115736320				Arhgap15				chr12	83047541	83047880				Arid2
chr2	29093441	29093700				Arhgap18				chr3	126793341	126793620				Arl2
chr9	55307001	55307280				Arhgap23				chr14	48005701	48005980				Arl5a
chr3	153051601	153051920				Arhgap24				chr2	64981381	64981680				Armc10
chr4	123555461	123555700				Arhgap40				chr3	105598501	105598760				Armc2
chr10	15714361	15714580				Arhgef10l				chr12	87704541	87704780				Atad1
chr13	41124101	41124420				Arid1b				chr4	6829401	6829720				Ate1
chr16	97989221	97989560				Arl15				chr7	137791321	137791540				Atf7ip
chr3	83334521	83334740				Arl4c				chr11	100708741	100709040				Atg10
chr4	139985441	139985760				Arntl				chr11	115538201	115538460				Atg12
chr17	29771101	29771300				As3mt				chr2	112236201	112236860				Atn1
chrX	34380301	34380600				Asb18				chr8	7762781	7763060				Atoh8
chr11	74828481	74828720				Asb2				chr15	94247501	94247840				Atp1a1
chr14	16565481	16565720				Asic3				chr1	154891621	154891820				Atp5c1
chr3	34564081	34564280				Asphd2				chr2	10086761	10086980				Atp6ap1l
chr3	153916021	153916260				Asxl1				chr2	134738681	134738940				Auts2
chr5	23566481	23566700				Asxl2				chr4	6830901	6831140				B230359F08Rik
chr1	127230881	127231140				Ate1				chr6	71525641	71525900				B3galnt1
chr2	34027401	34027680				Atf1				chr15	36737261	36737560				B3galt1
chr3	89467561	89467780				Atp13a5				chr4	154021501	154021760				BC004004
chr8	36140701	36140980				Atp5d				chr6	67036161	67036380				Bach2
chr10	121663981	121664360				Atp5g3				chr8	27788341	27788560				Barx2
chr2	153236901	153237200				Atp6ap1l				chr11	77297861	77298120				Bcas3
chr11	25000041	25000320				Atp6v1g3				chr17	3599281	3599520				Bcl6
chr2	76735601	76735820				Atxn1				chr2	17809121	17809420				Bend6
chr2	161041721	161041940				Auts2				chr2	58304261	58304520				Bhlha15
chr12	110100361	110100660				Avpr1a				chr2	92864441	92864780				Bmp4
chr3	32503101	32503520				B3galnt1				chr3	107936981	107937320				Boc
chr7	120031181	120031460				Baiap2l1				chr3	146309381	146309700				Btaf1
chr2	116860821	116861020				Barhl2				chr3	152118801	152119060				Btbd16
chr2	164219581	164219840				Bbs9				chr6	121121041	121121260				Btf3l4
chr7	29108201	29108460				Bcl11a				chr8	49098981	49099380				C1qtnf9
chr3	53726001	53726280				Bcl9				chr9	31827061	31827340				C2cd5
chr6	110658441	110658660				Bdnf				chr10	79717821	79718060				Cacnb4
chr10	84087481	84087840				Bin1				chr10	118399161	118399400				Cadm1
chr1	61118381	61118580				Blcap				chr11	6365681	6365940				Calm1
chr16	92363061	92363300				Blvra				chr2	51132701	51133080				Camk1d
chr17	70766501	70766700				Bmp2k				chr6	49203061	49203360				Camk2d
chr17	85072181	85072420				Bmp4				chr4	148877881	148878120				Cand1
chr18	78691901	78692240				Bmp7				chr6	17713061	17713400				Capzb
chr19	6406661	6406920				Bmper				chr10	20415341	20415660				Cat
chr4	139777061	139777300				Bnc2				chr7	72435621	72435860				Cblb
chr5	30324361	30324680				Bola3				chr11	54869941	54870140				Ccdc115
chr9	101844681	101844960				Brf2				chr11	72474181	72474480				Ccdc3
chr11	118382881	118383080				Bri3				chr1	52691981	52692200				Ccdc30
chr13	48438921	48439240				Brinp1				chr3	34542641	34542880				Ccdc6
chr15	28585641	28585960				Btbd6				chr3	126381001	126381280				Ccdc68
chr16	29791461	29791720				Bub1				chr10	69286861	69287360				Ccdc69
chr18	8884481	8884800				C130050O18Rik				chr11	30072341	30072660				Ccnb2
chr2	19821501	19821800				C1galt1				chr13	41413441	41413800				Ccnl1
chr1	167884261	167884560				C1qtnf7				chr17	71794401	71794680				Cd28
chr8	117321341	117321700				C2cd2l				chr1	158929521	158929780				Cdc42bpa
chr9	119010741	119010960				C330007P06Rik				chr15	93589141	93589380				Cdc5l
chr2	12630921	12631180				C330018D20Rik				chr4	41565441	41565720				Cdh17
chr4	137809901	137810140				C4bp				chr4	139588881	139589160				Cdh26
chr10	20189441	20189700				C8b				chr13	99679361	99679780				Cdh4
chr11	107432641	107432860				Cacng1				chr15	36969841	36970080				Cdip1
chr13	30136701	30137000				Camta1				chr19	55657061	55657320				Cdk17
chr14	104175261	104175520				Cand2				chr10	94387541	94387800				Cdkal1
chr19	55780481	55780700				Capn15				chr11	60143681	60144060				Cdkn1c
chr1	174475621	174475820				Carnmt1				chr14	63514521	63514980				Cdkn2aipnl
chr9	20466701	20466920				Casc1				chr14	73715141	73715500				Cdkn3
chr9	97690501	97690780				Casz1				chr18	69734321	69734540				Cds1
chr11	83681361	83681560				Cav1				chr11	101719241	101719480				Cep152
chr13	47490321	47490640				Cbr4				chr1	107609501	107609840				Cep83
chr15	61191621	61191960				Ccdc113				chr16	4727381	4727600				Cetn4
chr19	54549101	54549320				Ccdc115				chr17	31087601	31087920				Cfap44
chr2	31155301	31155560				Ccdc130				chr17	36985601	36985920				Cfap45
chr2	73985001	73985220				Ccdc171				chr19	33014801	33015000				Chd7
chr4	83823121	83823400				Ccdc34				chr1	36912561	36912860				Chd9
chr13	113674961	113675220				Ccdc57				chr12	51608181	51608420				Chmp3
chr15	100486721	100487100				Ccdc90b				chr2	145498781	145499140				Chmp6
chr16	9204941	9205160				Cd109				chr6	117503061	117503280				Chst15
chr18	32427001	32427220				Cd247				chr14	48806721	48806960				Ckap5
chr4	147362881	147363080				Cd24a				chr19	14542601	14542860				Clic6
chr6	82692921	82693140				Cd5				chr2	103272941	103273220				Clip2
chr6	89014481	89014740				Cd6				chr1	182585981	182586180				Clmp
chr11	49588381	49588620				Cdc7				chr5	75775501	75775740				Cln5
chr11	102257601	102257920				Cdh11				chr8	35702121	35702400				Clvs1
chr14	28824061	28824340				Cdh26				chr8	120318801	120319000				Cnksr3
chr19	27949801	27950060				Cdh4				chr10	101879321	101879560				Cnn3
chr2	27236781	27237060				Cdh5				chr12	41537781	41538080				Cntfr
chr1	169647041	169647360				Cdhr1				chr13	43169221	43169480				Cntnap4
chr5	43644121	43644460				Cdk12				chr17	12508901	12509240				Cobll1
chr5	150990781	150991060				Cdkal1				chr18	46904521	46904760				Cog6
chr6	54189801	54190040				Cdkn3				chr5	76168921	76169200				Col14a1
chr7	148616361	148616640				Cdyl				chr18	35618381	35618640				Col8a2
chr9	50661441	50661660				Cebpb				chr6	72195101	72195420				Commd9
chr9	60238921	60239140				Cela1				chr7	35009221	35009540				Cops8
chr13	104337961	104338220				Celf1				chr9	63035821	63036080				Coro6
chr15	7927561	7927960				Celsr1				chr9	99319221	99319500				Cpe
chr12	71908861	71909300				Cend1				chr11	51809941	51810220				Cpeb3
chr6	145087661	145087900				Cep120				chr12	76077561	76077900				Cpm
chr9	78638801	78639040				Cep70				chr1	72894981	72895600				Cpne8
chr17	83822581	83822840				Cfap161				chr17	63465581	63465900				Cpsf6
chr1	34434301	34434520				Cfap45				chr4	8713161	8713460				Cradd
chr11	21181721	21182020				Cfap52				chr7	150361561	150361760				Creb1
chr11	45927641	45927940				Chd1l				chr9	13354721	13354940				Crot
chr13	53422041	53422320				Chd5				chr1	34353121	34353360				Csf1r
chr13	90318421	90318700				Chd6				chr10	124985721	124986040				Ctdp1
chr17	72425941	72426280				Chga				chr12	72802621	72802880				Ctla4
chr4	106131241	106131520				Chic2				chr13	59996621	59996880				Ctnna2
chr5	100304861	100305180				Chn2				chr2	10006401	10006640				Ctnna3
chr6	29760081	29760280				Chrna1				chr5	21187421	21187820				Ctnnbip1
chr8	116040881	116041120				Chrnd				chr10	110918821	110919100				Cxcl12
chr9	107685321	107685620				Chsy3				chr1	73319981	73320460				Cxcl5
chr14	70753421	70753700				Cit				chr14	52561701	52562000				Cxcr5
chr2	127661201	127661400				Ckap5				chr6	31243241	31243460				Cyfip1
chr2	161363421	161363820				Cldn11				chr9	64297981	64298220				Cyp17a1
chr6	23523141	23523360				Cldn20				chr10	116869021	116869240				Cyp4v3
chr9	64390101	64390340				Clec7a				chr12	111883381	111883680				Daam1
chr1	91587761	91587980				Clip4				chr2	18034301	18034580				Dab1
chr16	95622501	95622880				Clmp				chr3	52542781	52543120				Dact1
chr19	18734821	18735080				Clstn2				chr10	62894521	62894740				Dact2
chr6	125941761	125942080				Cmklr1				chr3	115845541	115845800				Dad1
chrX	34448841	34449140				Cmtr1				chr5	142238541	142238800				Dctd
chr12	21315441	21315760				Cnnm2				chr1	34342801	34343040				Ddias
chr15	50542961	50543220				Cnot2				chr8	110526561	110526800				Ddx6
chr2	179921121	179921360				Cnot6				chr11	100773641	100773900				Deaf1
chr3	97037521	97037780				Cntn1				chr14	69887661	69887880				Defb48
chr4	150821981	150822260				Cntnap4				chr16	90457561	90457800				Dgki
chr7	99146021	99146240				Cobl				chr3	51322761	51322960				Dhrs7c
chr9	30960861	30961200				Col12a1				chr4	53329241	53329500				Dhx35
chr11	3714401	3714660				Col20a1				chr8	93733021	93733260				Dip2c
chr12	81590101	81590420				Col28a1				chr2	122425261	122425540				Dlc1
chr14	64581801	64582080				Colgalt2				chr5	110787801	110788020				Dlg1
chr14	118103781	118104040				Cops7a				chr8	93399121	93399400				Dlgap1
chr15	81618861	81619200				Coro1c				chr14	120757881	120758120				Dlgap5
chr19	45030801	45031040				Cox7a2l				chr17	14394521	14394740				Dmrt2
chr5	139880621	139880820				Cpa6				chr19	46693241	46693500				Dnah3
chr6	25855501	25855800				Cpeb2				chr12	109679081	109679300				Dnaic1
chr8	110597801	110598020				Cplx2				chr16	31759281	31759480				Dnajc1
chr15	92097261	92097580				Cpne5				chr2	125465301	125465520				Dnajc13
chr19	4159661	4159940				Cpsf3				chr2	155650641	155651020				Dnajc19
chr4	88769181	88769460				Cradd				chr3	65645801	65646140				Dnlz
chr9	16059881	16060180				Crhr2				chr3	119428501	119428720				Dnm3
chr10	69999761	70000000				Crtac1				chr3	122850301	122850640				Dnmt3a
chr12	108468821	108469020				Cryl1				chr1	33949601	33949900				Dock1
chr16	9639021	9639240				Csnk1g3				chr11	119771101	119771380				Dock4
chr17	35805961	35806280				Csnk2a2				chr15	95652061	95652260				Dock9
chr18	38617461	38617680				Cstf2t				chr16	22396481	22396780				Dpf3
chr2	126903281	126903640				Ctdspl				chr8	37757021	37757240				Drd4
chr5	136579221	136579580				Ctnna3				chr9	47373501	47373780				Dscam
chr6	17262401	17262680				Ctnnbl1				chr12	81626161	81626440				Dst
chr6	33212521	33212820				Ctns				chr14	75737121	75737440				Dtnb
chr8	8584941	8585220				Ctps				chr2	45027781	45028060				Dusp4
chr13	46118441	46118740				Ctrc				chr3	37158921	37159200				Dusp8
chr16	14014641	14014900				Cul9				chr6	101303541	101303860				Dync1h1
chr4	57296021	57296280				Cuzd1				chr18	78751201	78751480				Dyrk2
chr5	74389681	74389900				Cxcr1				chr3	108715681	108716000				Ebf3
chr5	75713001	75713280				Cxcr2				chr6	31224821	31225040				Echdc3
chr12	101392441	101392740				Cyb5a				chr9	70130741	70130940				Edn1
chr1	89075101	89075460				Cyp2u1				chr17	71058201	71058540				Edn2
chr15	96690381	96690600				Cyp4f15				chr4	82085301	82085580				Ednra
chr16	42744481	42744740				D430042O09Rik				chr6	143105121	143105340				Efhb
chr2	59189481	59189780				D5Ertd579e				chr8	67098281	67098600				Efna5
chr1	166737501	166737760				Daam1				chr17	52946081	52946380				Efnb2
chr2	180708741	180708960				Dab1				chr18	57763021	57763320				Egln3
chr4	108098101	108098420				Dact1				chr2	93614981	93615280				Eid1
chr6	83359981	83360200				Dapl1				chr2	103328141	103328520				Eif4e
chr8	122750101	122750300				Dclk1				chr2	145504141	145504380				Eif4g3
chr14	19331201	19331560				Dcstamp				chr3	68898421	68898640				Eif6
chr15	11521901	11522180				Dct				chr12	87500581	87500820				Elf5
chr1	128934521	128934780				Ddhd1				chr3	138336301	138336520				Elk3
chr1	132589201	132589400				Ddx11				chr4	82877761	82878140				Elmsan1
chr17	4872621	4872880				Ddx52				chr5	31972161	31972460				Elovl5
chr17	49105581	49105880				Defb26				chr5	33546081	33546340				Emb
chr2	130895261	130895540				Defb28				chr5	91136001	91136360				Emc7
chr10	56693781	56694060				Degs2				chr5	111060281	111060580				Emilin2
chr7	117264681	117264900				Dgkq				chr10	19842121	19842340				Eml1
chr8	86790581	86790780				Dip2b				chr9	70239441	70239700				Eml6
chr9	40296241	40296480				Dkk1				chrX	154188321	154188560				Enah
chr13	26123061	26123380				Dlc1				chr17	50654541	50654900				Epb41l3
chr14	64893741	64894040				Dlec1				chr4	41619941	41620180				Epdr1
chr18	56226181	56226560				Dlg2				chr4	55038781	55039040				Epha6
chr19	14642481	14642740				Dlgap1				chr6	37227961	37228320				Ephx1
chr3	31952381	31952740				Dlx4				chr9	31986261	31986520				Epm2a
chr4	109080361	109080560				Dnah5				chr1	64215381	64215680				Epn2
chr5	137942801	137943060				Dnajb12				chr15	42907401	42907700				Erc2
chr8	79763901	79764220				Dnajb14				chr16	92773161	92773440				Ercc4
chr8	82643081	82643320				Dnajb6				chr18	38351421	38351740				Ern1
chr12	103748981	103749180				Dnm3				chr19	32783741	32784120				Esr1
chr14	37942321	37942600				Dnmbp				chr19	37097161	37097460				Esrrb
chr18	77474241	77474520				Dock1				chr2	83691701	83692020				Esyt3
chr19	56064161	56064400				Dock8				chr1	192660781	192661100				Etnk1
chr10	79605741	79606040				Dok5				chr7	130971801	130972140				Etv4
chr15	102868441	102868720				Dph5				chr9	122284301	122284660				Etv5
chr1	163682861	163683140				Dpt				chr11	67667541	67667760				Evl
chr5	36937061	36937340				Dpys				chr12	54866181	54866480				Ext2
chr5	37273321	37273600				Dram1				chr1	182935681	182935940				Ezh2
chr5	145057221	145057500				Drap1				chr6	47749401	47749600				F2
chr6	97426701	97427040				Dst				chr8	129882601	129882860				F2r
chr6	108815121	108815460				Dtna				chr13	93204921	93205260				F2rl1
chr10	43325741	43325980				Dtnb				chr15	55820261	55820520				F3
chr9	44123281	44123520				Dync2li1				chr4	119567361	119567660				Fads2
chr11	3401921	3402220				Dynlrb2				chr5	97895181	97895480				Fads3
chr12	104568921	104569200				Dyrk1a				chr9	104154881	104155160				Fam149a
chr10	8163801	8164120				E130308A19Rik				chr17	10418101	10418440				Fam151b
chr5	75947441	75947780				E130309D02Rik				chr4	128687721	128688080				Fam171b
chr7	74662561	74662800				E2f3				chr9	30701041	30701320				Fam174b
chr1	42594101	42594380				Ecel1				chr12	54540461	54540740				Fam189a1
chr14	34886861	34887080				Edem1				chr10	6283161	6283420				Fam196a
chr1	193927761	193928060				Edn2				chr6	51069801	51070100				Fam19a2
chr5	97267561	97267820				Ednrb				chr7	82361201	82361420				Fam212b
chr5	144068321	144068620				Eed				chr13	95407081	95407340				Fam3c
chr6	129454281	129454520				Efhc1				chr15	90235421	90235680				Fam50b
chr7	133159521	133159720				Efhc2				chr18	78712441	78712700				Fancc
chr7	143343821	143344240				Efhd2				chr18	80884741	80884960				Far1
chrX	96255041	96255260				Efnb1				chr19	22471661	22471940				Fat1
chr11	88703661	88703940				Efnb2				chr4	108501341	108501620				Fbp1
chr11	95099781	95099980				Egr2				chr5	8986681	8986980				Fbrsl1
chr15	102062341	102062720				Ehd3				chr11	106441321	106441620				Fbxl17
chr17	26116561	26116800				Eif2b2				chr2	146881621	146881940				Fbxl3
chr2	158336401	158336640				Eif3l				chr4	119036621	119036840				Fcho2
chr3	122846341	122846660				Elf2				chr6	28526341	28526600				Fgfr2
chr3	137564781	137565040				Elmo1				chr8	66547221	66547440				Fhdc1
chr1	189462261	189462500				Elmsan1				chr17	45428601	45428860				Fmc1
chr10	19581001	19581320				Emc1				chr4	125947241	125947480				Fmnl2
chr5	136451621	136451860				Eml4				chr5	65955601	65955840				Foxc1
chr7	53764221	53764520				Engase				chr5	151035641	151035940				Foxk1
chr9	32365661	32365960				Entpd3				chr6	143183621	143183880				Foxn3
chr10	87802781	87803000				Epb41l4b				chr9	117723041	117723380				Foxo1
chr11	70360261	70360560				Ephb1				chr15	99031121	99031440				Foxo3
chr12	51835721	51836000				Eps15				chr5	64435641	64435880				Frem1
chr15	94312021	94312260				Erbb4				chr7	63181561	63181760				Fry
chr1	142269761	142270020				Erc2				chr8	35932721	35933020				Fryl
chr18	21438241	21438500				Ercc3				chr13	91454441	91454760				Gadd45a
chr18	59951021	59951220				Erg				chr2	5149081	5149300				Gadl1
chr19	10897941	10898260				Erp29				chr2	52496501	52496860				Galc
chr3	78588581	78588800				Esrrg				chr7	99945761	99946040				Galnt15
chr3	127472401	127472660				Etfa				chr13	9385301	9385540				Galnt16
chr16	24590701	24590920				Etl4				chr14	51691121	51691400				Galnt9
chr16	29348681	29348920				Ets1				chr3	55594461	55594740				Gamt
chr2	30819581	30819880				Evl				chr8	34358921	34359220				Gas1
chr6	100178301	100178540				Exd2				chr8	46432161	46432360				Gatm
chr9	43278581	43278880				Exoc4				chr12	8861561	8861860				Gatsl2
chr9	121984741	121984940				F2rl2				chr12	17650641	17651020				Gch1
chr11	100505821	100506120				Fadd				chr4	137608081	137608420				Gclc
chr14	35950981	35951240				Fam105a				chr6	38452141	38452340				Gclm
chr2	181653141	181653500				Fam126a				chr6	94706821	94707040				Gfra2
chr3	104594281	104594640				Fam13c				chr10	104673261	104673600				Ghdc
chr4	114342861	114343100				Fam193a				chr11	61764541	61764760				Gja10
chr7	29264541	29264780				Fam196a				chr15	90764341	90764560				Gjb3
chr19	53210401	53210620				Fam207a				chr5	134987141	134987480				Gjb4
chr2	60507741	60508020				Fam222a				chr12	32701821	32702160				Gk2
chr4	59644161	59644420				Fam83a				chr14	47225881	47226100				Gm10118
chr4	126384721	126385020				Fam92b				chr16	89475701	89475920				Gm10295
chr9	58658441	58658720				Fasl				chr1	183853661	183854040				Gm10384
chr9	99066381	99066640				Fasn				chr7	143798001	143798240				Gm10392
chr12	109881001	109881240				Fat1				chr9	44071001	44071200				Gm11042
chr2	90819341	90819600				Fat3				chr12	34850521	34850800				Gm14085
chr4	130776341	130776620				Fbln2				chr13	96316841	96317080				Gm6133
chr6	70718241	70718580				Fbxo15				chr13	118000961	118001300				Gm7334
chr7	130596121	130596340				Fdx1l				chr15	72872721	72872960				Gm826
chr8	86789701	86789920				Fermt2				chr7	80899141	80899360				Gm9887
chr10	94563281	94563620				Fezf1				chr8	45662541	45662840				Gm9920
chr18	23607081	23607420				Fgfr2				chr14	54851321	54851680				Gm9964
chr2	63767021	63767340				Fign				chr16	44430301	44430560				Gmds
chr2	167637461	167637760				Fli1				chr17	84752201	84752500				Gmeb2
chr6	93941781	93942000				Fmnl2				chr2	76770741	76771020				Gnai3
chr10	59231081	59231320				Fn1				chr4	32559721	32559920				Gnat2
chr9	65632761	65633140				Fnbp1l				chr8	80577421	80577660				Gpat3
chr9	96451381	96451640				Foxc2				chr16	52050401	52050600				Gpatch2l
chr13	96604121	96604400				Foxn1				chr2	79799861	79800080				Gpi1
chr14	58421441	58421680				Foxo6				chr2	159408361	159408560				Gpr88
chr15	27606221	27606460				Foxq1				chr3	85825981	85826220				Gpsm1
chr16	42132921	42133280				Frmd4b				chr7	137416181	137416540				Grap
chr17	3420321	3420580				Frmd6				chr12	111733561	111734000				Grb14
chr1	140486201	140486440				Fry				chr13	8533921	8534160				Grb2
chr17	66733661	66733940				Fundc1				chr13	48559401	48559600				Grcc10
chr19	11350801	11351040				Fzd4				chr2	178845061	178845420				Grhl2
chr2	52960701	52960920				Fzd8				chr6	136548861	136549120				Gtf2ird1
chr2	73375421	73375640				G2e3				chr13	19690801	19691100				Gtsf1l
chr4	114059221	114059440				Galnt16				chr15	98174061	98174360				H2afv
chr6	124888761	124888960				Gap43				chr17	31331841	31332140				H2al2a
chr8	111470481	111470740				Garem1				chr2	45711981	45712280				Has2
chr11	3075141	3075500				Gars				chr1	174465381	174465580				Hbp1
chr2	157550221	157550560				Gata2				chr1	181802001	181802220				Hdac9
chr4	53075181	53075420				Gbx2				chr9	100423221	100423440				Hivep3
chr5	101670721	101670960				Gdnf				chr10	114952021	114952280				Hmcn1
chr5	117831461	117831820				Gfod2				chr13	112975321	112975620				Hmgxb3
chr7	36797441	36797780				Gfpt2				chr4	103585961	103586180				Hmox2
chr9	78467161	78467420				Ggact				chr10	20272381	20272580				Hp1bp3
chr1	90539821	90540180				Ghitm				chr7	78420141	78420340				Hpcal1
chr17	29340501	29340740				Gja1				chr10	104885641	104885900				Hs3st4
chr3	69206921	69207280				Gjb6				chr14	26516701	26516980				Hsd17b2
chr4	54092841	54093140				Glrp1				chr15	32185981	32186300				Hspa8
chr15	85449841	85450120				Gm10118				chr7	90466241	90466460				Hunk
chr18	53944641	53944960				Gm10192				chr7	148487621	148487900				Ice2
chr4	87423021	87423300				Gm10309				chr10	74995361	74995640				Id4
chr8	98040061	98040400				Gm12830				chr10	123024221	123024480				Ift43
chr1	73049781	73050040				Gm13090				chr12	29380221	29380460				Igf1r
chr15	78284601	78284860				Gm4951				chr12	101435701	101435960				Igf2bp3
chr18	84219261	84219580				Gm5447				chr13	29382921	29383160				Igfbp2
chr4	6982281	6982560				Gm6133				chr13	91546221	91546460				Igfbp5
chr6	91135641	91135940				Gm6583				chr13	96897761	96898180				Igsf21
chr8	106599701	106600000				Gm7276				chr19	49652941	49653360				Il20rb
chr8	110388561	110388840				Gm7334				chr6	49952501	49952740				Il21
chr11	87587601	87588020				Gnb4				chr1	60874921	60875180				Immp2l
chr12	77642921	77643220				Golga5				chr2	6262181	6262500				Ipcef1
chr17	74270521	74270820				Golga7b				chr3	121905921	121906180				Iqgap2
chr1	154289001	154289260				Gon4l				chr13	42413281	42413520				Itih5
chr5	113029701	113029960				Gpam				chr18	52951281	52951560				Itpr3
chr6	7895421	7895760				Gpat3				chr7	107434781	107435080				Ivns1abp
chr12	72520781	72521100				Gpatch2				chr8	15220661	15220960				Jph2
chr13	20337821	20338120				Gpc1				chr14	33099821	33100100				Katnbl1
chr16	33066461	33066700				Gpc6				chr19	10172761	10173140				Kazn
chr17	46685401	46685700				Gpr12				chr2	33288101	33288360				Kbtbd8
chr2	24987401	24987620				Gprc5d				chr2	150480801	150481160				Kcna1
chr2	103476021	103476220				Gpx7				chr3	55808941	55809140				Kcna6
chr4	97011681	97012100				Gramd1b				chr1	193736701	193737020				Kcne1
chr9	99054781	99055120				Gramd3				chr5	81719261	81719480				Kcnh3
chr9	118810441	118810660				Grb10				chr7	127229321	127229580				Kcnh5
chr14	57782481	57782740				Grid1				chr8	115459001	115459280				Kcnh8
chr15	78926401	78926680				Grin2a				chr1	153135981	153136240				Kcnj5
chr2	17579541	17579840				Grm7				chr6	120978481	120978700				Kcnk9
chr5	106546981	106547320				Gse1				chr12	80998381	80998820				Kcnq1
chr6	135105261	135105600				Gsg1l				chr12	3670861	3671140				Kcnv2
chr9	22972241	22972480				Gtdc1				chr12	83322541	83322760				Kctd3
chr12	85049841	85050160				Gypa				chr13	32062061	32062280				Kdm3a
chr12	114191661	114191940				H2al2a				chr1	139351341	139351580				Kdm6a
chr1	73462941	73463260				Habp2				chr13	28882221	28882480				Kdr
chr13	108897941	108898240				Hapln3				chr17	29407121	29407380				Kif21a
chr2	120954141	120954420				Hcn4				chr14	79666481	79666680				Kin
chr3	97494721	97495020				Hdac11				chr2	29311981	29312300				Kit
chr5	139476221	139476480				Hdac4				chr7	88431741	88432000				Klf14
chr10	44308141	44308500				Hdgfl1				chr14	94624241	94624520				Klf7
chr8	84552041	84552260				Hdhd5				chr16	24280561	24280760				Klf9
chr8	124008321	124008700				Hebp1				chr16	96864701	96865080				Klhdc7a
chr14	21429461	21429700				Helz				chr18	69905281	69905640				Klhl29
chr2	167246441	167246660				Hes1				chr3	54180121	54180500				Klhl34
chr6	66450241	66450480				Hgf				chr7	142448421	142448780				Kpna4
chr8	37733721	37734020				Hhip				chr18	61322381	61322660				Krtap21-1
chr14	51680601	51680880				Hic1				chr15	76842041	76842340				Krtap8-1
chr17	49385481	49385800				Hinfp				chr5	133606241	133606480				L3mbtl4
chr17	86893481	86893860				Hk2				chr19	27335101	27335340				Lamc2
chr18	85060121	85060400				Hmcn2				chr2	26202161	26202480				Laptm4a
chr4	119946541	119946780				Hnf1b				chr4	142780341	142780560				Lax1
chr8	45724441	45724640				Hnrnpd				chr4	82093801	82094100				Lbh
chr10	94740201	94740500				Hoxc4				chr6	35216741	35217000				Lbr
chr15	39579461	39579820				Hrasls				chr13	34916561	34916800				Lclat1
chr15	57746681	57746980				Hrh2				chr14	71580441	71580660				Ldlrad3
chr2	33776241	33776460				Hsf2				chr15	94613101	94613420				Lekr1
chr1	164237741	164237960				Iah1				chr1	12106061	12106280				Lgals3
chr2	178704601	178704900				Icos				chr19	21732621	21732860				Lgmn
chr4	34779021	34779240				Id4				chr1	190509541	190509760				Lias
chr6	55017361	55017620				Ifitm7				chr10	92625921	92626140				Lin9
chr6	142862561	142862760				Ifne				chr11	79113221	79113460				Lmtk2
chr11	3071021	3071560				Ifnl2				chr19	17648701	17649060				Lmx1b
chr14	70582641	70582980				Ift122				chr12	103669901	103670220				Lpar6
chr15	100025681	100025960				Ift27				chr8	34687341	34687600				Lpp
chr16	21651081	21651360				Igf1r				chr1	92443621	92443860				Lrcol1
chr16	93462761	93463000				Igfbp5				chr4	132625801	132626020				Lrig1
chr2	109563641	109563900				Igsf21				chr14	101970921	101971240				Lrig3
chr3	63471481	63471740				Ikzf2				chr4	11693161	11693400				Lrrc4
chr4	150712161	150712380				Il10				chr5	21800881	21801220				Lrrc75b
chr7	86278741	86279100				Il15				chr2	163137561	163137800				Lrrtm1
chr10	115920121	115920400				Il17ra				chr16	13250121	13250440				Lrrtm2
chr15	86174981	86175320				Il6				chr7	53318521	53318820				Lurap1l
chr1	171027081	171027280				Il7				chr8	18637581	18637800				Lypla1
chr11	3053641	3054200				Inip				chr11	82678421	82678720				Lyrm1
chr12	85587021	85587260				Inpp4b				chr17	69430461	69430660				Lzic
chr14	104893161	104893380				Inpp5j				chr4	142663721	142663920				Mab21l1
chr15	85740761	85740960				Insc				chr17	65901381	65901620				Mab21l3
chr1	134819941	134820160				Ipo5				chr8	18678981	18679200				Magi1
chr18	57162201	57162520				Iqca				chr13	90897801	90898060				Maml2
chr19	25196981	25197320				Iqgap2				chr4	127021741	127021960				Maml3
chr19	56361401	56361740				Irf2bp2				chr3	104768641	104768840				Map1lc3a
chr2	109848821	109849140				Isyna1				chr6	101407421	101407640				Map2k5
chr5	121849261	121849540				Itga9				chr9	108925841	108926320				Map3k1
chr5	147491281	147491640				Itgb6				chr15	73553921	73554160				Map3k4
chr10	26489261	26489520				Itgb7				chr10	5049861	5050100				Map3k5
chr7	71363881	71364320				Jcad				chr5	102253681	102253940				Map7
chr8	28227281	28227600				Kank1				chr5	144920141	144920460				Mb
chr11	84220301	84220560				Kcnab2				chr6	22374421	22374680				Mbnl2
chr18	5606961	5607320				Kcnc1				chr19	26543401	26543620				Mboat2
chr19	30794641	30795020				Kcne1				chr7	141872261	141872580				Mcph1
chr2	131878921	131879280				Kcnh7				chr12	26912381	26912620				Med27
chr3	51061201	51061500				Kcnj15				chr2	155141601	155141980				Megf11
chr4	83212981	83213300				Kcnj6				chr7	139766761	139767040				Meltf
chr4	151782581	151782960				Kcnmb2				chr3	25703581	25704040				Meox1
chr6	120440001	120440300				Kcnmb4				chr5	54471061	54471360				Mex3b
chr7	138416521	138416800				Kcnn3				chr14	54845161	54845360				Mfsd6
chr13	99745241	99745480				Kcnt2				chr14	10792521	10792760				Mgat4c
chr14	47060841	47061140				Kctd17				chr14	120557341	120557560				Mgmt
chr1	94634021	94634500				Kctd20				chr8	112331881	112332140				Mgst2
chr2	46091421	46091720				Kif17				chr10	11598261	11598600				Mical3
chr14	80386641	80386960				Kif1c				chr14	103475641	103475920				Minos1
chr15	98302381	98302740				Kif26b				chr3	21331421	21331660				Mis18a
chr18	54136021	54136300				Kif2a				chr17	73335621	73335900				Mixl1
chr4	120216501	120216860				Kif6				chr3	69322581	69322840				Mki67
chr12	3481501	3481800				Kit				chr11	77386501	77386740				Mkl2
chr1	15895841	15896160				Klhdc7a				chr14	32785301	32785580				Mkln1
chr5	16839941	16840240				Klhl7				chr9	30053961	30054320				Mllt10
chr8	86522961	86523240				L3mbtl3				chr10	41846181	41846460				Mmp24
chr9	61386801	61387100				Lalba				chr4	151420681	151421000				Mob2
chr15	7937601	7937900				Lama5				chr19	6139201	6139460				Mon1b
chr15	78019461	78019760				Lamtor3				chr10	94784241	94784500				Mpdz
chr17	11047181	11047420				Lcmt1				chr1	159298681	159298900				Mphosph6
chr3	88659941	88660140				Lctl				chr12	99166041	99166240				Mpp6
chr7	91007941	91008200				Lgr4				chr9	51977701	51978040				Mras
chr8	105043341	105043580				Lhx4				chr2	162972561	162972860				Mtfr2
chr9	116157161	116157380				Limch1				chr12	25402841	25403120				Mthfd1l
chr11	67777841	67778060				Lin7c				chr4	138722461	138722780				Mvb12b
chr13	30043721	30043920				Lmbrd2				chr14	70726801	70727140				Myct1
chr17	29108421	29108640				Lmln				chr9	47531521	47531780				Myo1e
chr1	180806081	180806300				Lmod3				chr11	85491361	85491780				Myo1g
chr3	115604541	115604880				Lmx1a				chr13	9460321	9460520				Myom2
chr3	131024721	131024960				Lnpk				chr5	65825141	65825460				Myoz2
chr8	118832681	118832880				Lnx1				chr2	47996401	47996720				Nap1l1
chr14	123284681	123284980				Loxhd1										Napepld
chr18	36258461	36258780				Lpar1										Nbea
chr5	132417541	132417760				Lpp										Nck1
chr8	73123581	73123820				Lrfn1										Ndst1
chr10	76971241	76971620				Lrfn2										Ndufs7
chr13	107942461	107942720				Lrguk										Nebl
chr19	53965041	53965380				Lrmp										Nedd4l
chr2	167639941	167640260				Lrp4										Nedd9
chr7	122592341	122592620				Lrrc28										Nell2
chr10	79784901	79785140				Lrrc3b										Nemp2
chr11	23753561	23753860				Lrriq1										Nfatc1
chr11	24245881	24246120				Lrrn2										Nfe2l3
chr1	74237121	74237460				Lsamp										Nfib
chr13	59082681	59082960				Lyg1										Nipa2
chr14	46258721	46259140				Lyg2										Nkx2-4
chr16	97959741	97960020				Mab21l1										Nkx3-1
chr2	170698721	170698960				Mad2l1										Nkx6-1
chr4	59391041	59391420				Maf										Nlgn1
chr7	142078001	142078300				Magi1										Nlrx1
chr1	132945801	132946180				Mak										Nmnat2
chr17	56906421	56906900				Mapk10										Noc4l
chr3	27814421	27814700				Mapkapk2										Nol9
chr5	107472341	107472620				Mapre2										Nomo1
chr5	109084941	109085320				Marf1										Nox3
chr5	149160521	149160740				Mast4										Npas3
chr6	100137981	100138300				Matn1										Nps
chr6	115862081	115862420				Mboat1										Npvf
chr8	64087061	64087360				Mdm4										Npy
chr13	51410761	51411060				Mef2a										Nr2f2
chr17	56293041	56293340				Megf10										Nr5a2
chr2	93004861	93005120				Megf11										Nsmaf
chr1	184881201	184881440				Mep1b										Ntm
chr6	114881061	114881400				Met										Nts
chr7	136908521	136908820				Mfn1										Nup205
chr5	116296441	116296940				Mgat5										Nxpe2
chr6	50833641	50833920				Mgmt										Oat
chr6	88063301	88063580				Micall1										Odc1
chr9	45934101	45934320				Micu1										Ogdhl
chr9	118953341	118953620				Midn										Olfr1505
chr13	54458881	54459200				Mindy3										Olfr284
chr19	43985121	43985340				Mink1										Olfr750
chr2	169868101	169868360				Mki67										Oma1
chr11	121351701	121351940				Mkl2										Oxgr1
chr12	86546161	86546560				Mlf2										P4ha3
chr15	100626921	100627180				Mllt3										Pabpc6
chr5	114908281	114908620				Mme										Papss2
chr7	151859701	151859940				Mmp17										Pard3
chr8	37153741	37154020				Mocs1										Parg
chr5	23909981	23910240				Mon1b										Parp8
chr5	130049961	130050300				Mon2										Pcdh1
chr7	96549861	96550160				Morc2a										Pcdh9
chr11	107108741	107109020				Mov10										Pcnx
chr2	91348321	91348620				Mpdz										Pcp4
chr3	69304861	69305080				Mpo										Pcsk5
chr4	68147721	68148060				Mprip										Pdcd2l
chr4	81312921	81313200				Mreg										Pde1a
chr10	25953261	25953540				Mri1										Pde7b
chr1	72153281	72153560				Mrps14										Pde8a
chr8	108296421	108296680				Ms4a1										Pdgfra
chr5	114310681	114311020				Ms4a5										Pdia4
chr6	51822001	51822260				Msi2										Pdp1
chr4	141421421	141421800				Msra										Pds5a
chr7	97219021	97219320				Msto1										Pdzd3
chr4	104390661	104390940				Mtap										Pdzrn3
chr17	50300281	50300580				Mtcl1										Peli2
chr1	91958021	91958240				Mtfr2										Pex26
chr16	24437141	24437460				Mtmr10										Pfkfb4
chr5	75302061	75302400				Mtnr1b										Pgm1
chr11	59590801	59591080				Mtus2										Pgpep1l
chr3	122412921	122413280				Mvb12b										Phactr1
chr7	75144261	75144520				Mvk										Phf20l1
chr16	94847161	94847480				Myc										Phlda1
chr1	21056241	21056540				Mycbp										Phlpp2
chr5	103055521	103055820				Myo18b										Phxr4
chr9	20885661	20885880				Myoz2										Pi16
chr1	94742581	94742940				Naa25										Pign
chr4	148352921	148353260				Nat10										Pigu
chr16	13382861	13383220				Ncaph										Pik3r1
chr11	113042721	113043000				Nckap5										Plbd1
chr8	129103181	129103480				Ncs1										Plcb1
chr13	114654801	114655100				Ndfip1										Plcb4
chr2	28384021	28384300				Ndufa10										Plcl2
chr7	137646521	137646860				Ndufaf2										Plekha3
chr11	3056681	3057040				Ndufs4										Plekhg5
chr5	114093141	114093440				Nebl										Plpp3
chr10	66823201	66823520				Nectin1										Plxnc1
						Nek7										Pnma1
						Neurod2										Postn
						Neurog2										Ppif
						Nfe2l3										Ppih
						Nfia										Ppm1l
						Nfib										Ppp2cb
						Ngly1										Ppp2r5c
						Nipal4										Ppp3cc
						Nipsnap3b										Ppp4r2
						Nkiras2										Prdm11
						Nkrf										Prdm16
						Nkx6-1										Prdm2
						Nlrp1b										Prdx6b
						Nmrk1										Prickle1
						Noct										Prkar2b
						Nog										Prkd1
						Nol11										Prkg2
						Nox3										Prl5a1
						Noxa1										Prox1
						Nppa										Prpf38b
						Nppb										Prpf40a
						Npr3										Prpf4b
						Npvf										Prr30
						Nr2e3										Prss48
						Nr3c2										Psmd7
						Nrarp										Ptbp2
						Nrbf2										Pten
						Nrde2										Ptn
						Nrg2										Ptp4a3
						Nrsn1										Ptprc
						Nrxn2										Ptprz1
						Ntf3										Pus7l
						Ntng2										Pxn
						Ntrk2										Qk
						Nudt14										Rab11a
						Nuf2										Rab30
						Nxnl2										Rab33b
						Nxpe4										Rad23b
						Oit1										Rad51b
						Olfm2										Rad51d
						Olfm4										Ralbp1
						Olfr1402										Ralgps2
						Olfr1505										Rap1a
						Olfr267										Rap2a
						Olfr281										Rapgef1
						Olr1										Rasal2
						Opa1										Rasgef1b
						Osbp2										Rassf6
						Osbpl11										Rb1
						Otos										Rbks
						Otud1										Rbl2
						Otulin										Rbms3
						P2rx3										Rd3
						Pacrg										Rell1
						Palld										Reln
						Papln										Rffl
						Papolg										Rfk
						Pard3b										Rgcc
						Park2										Rgs6
						Parn										Rin2
						Pbx1										Rin3
						Pbx3										Rnase13
						Pcca										Rnd3
						Pcdh7										Rnf144a
						Pcdh8										Rnf19b
						Pcsk9										Rnls
						Pdcd4										Rora
						Pde4dip										Rpgrip1l
						Pde5a										Rpl13a-ps1
						Pde7b										Rplp0
						Pde9a										Rps17
						Pdgfa										Rps6kc1
						Pdgfra										Rrm2
						Pdlim2										Rspo2
						Pdzrn4										Runx1
						Pex14										Runx2
						Pex7										Rxfp2
						Pfkfb2										Samd4
						Pgf										Saraf
						Pgpep1l										Sdc1
						Phox2b										Sdk1
						Phyhipl										Sema5a
						Picalm										Serbp1
						Pik3cb										Setbp1
						Pik3r1										Setd7
						Pin1										Sfmbt2
						Pitpnc1										Sh3d19
						Pitx2										Shisa5
						Pkp4										Siah3
						Pla2g3										Sil1
						Pla2r1										Sipa1l1
						Plch1										Skor1
						Plcl2										Slc10a4
						Pld1										Slc12a2
						Pld2										Slc13a4
						Pld6										Slc15a1
						Plekha3										Slc16a7
						Plekhg3										Slc24a3
						Plpp1										Slc25a19
						Plrg1										Slc25a37
						Plxna1										Slc26a5
						Plxnc1										Slc30a1
						Pmfbp1										Slc30a5
						Pole4										Slc39a11
						Polr2j										Slc39a14
						Polr3b										Slc39a9
						Polr3k										Slc44a1
						Pomgnt2										Slc4a1ap
						Pomt1										Slc5a1
						Pop7										Slco3a1
						Pot1a										Smarca2
						Pou2f1										Smchd1
						Pou3f3										Smim13
						Pou4f1										Smoc2
						Ppara										Smpx
						Ppm1l										Smurf1
						Ppp1r3b										Sncaip
						Ppp2r1b										Snd1
						Ppp2r2c										Snrpd3
						Prag1										Snrpe
						Prdm1										Sntb1
						Prdm11										Snx15
						Prep										Snx19
						Prex2										Snx2
						Prg3										Sox2
						Prima1										Sox4
						Prkab1										Sox5
						Prkab2										Sox9
						Prkar1b										Spata13
						Prkce										Spats2
						Prkd1										Specc1
						Prok2										Spon2
						Prpf40a										Spred1
						Prr15										Sptbn1
						Prr22										Srebf1
						Prrc2b										Ssbp2
						Prss52										St7
						Psd2										St8sia2
						Psen1										Stard3nl
						Psmb2										Stat3
						Psmc1										Stat5a
						Psmd7										Stat5b
						Pter										Stim2
						Ptgr2										Stk39
						Ptpn1										Stmn3
						Ptpn3										Sulf1
						Ptprcap										Supt20
						Ptpru										Sv2b
						Pum3										Sv2c
						Pus7l										Synpo
						Pvalb										Synpo2
						Qrsl1										Syt13
						Qsox1										Tacc2
						Rab11a										Taok1
						Rab44										Tas2r119
						Ralgds										Tas2r134
						Ranbp10										Tbc1d4
						Rap2a										Tbc1d7
						Rapgef2										Tbca
						Rapsn										Tbl1xr1
						Rasa2										Tbx2
						Rasa4										Tcaf2
						Rasgef1b										Tcaf3
						Rasgrp2										Tcaim
						Rassf2										Tcea1
						Raver1										Tcf4
						Rbfox3										Tcf7l2
						Rbm5										Tex15
						Rbm6										Tex2
						Rbpjl										Tex35
						Rbpms2										Tfb1m
						Rcor3										Tff1
						Rec114										Tg
						Rel										Tgfbr2
						Rexo2										Tgif1
						Rfc5										Thada
						Rftn1										Thap1
						Rfx3										Tjp1
						Rfx4										Tle4
						Rgl1										Tll1
						Rho										Tmc3
						Rhoc										Tmco5
						Ripk4										Tmem117
						Rnase12										Tmem131
						Rnf133										Tmem2
						Rnf144b										Tmem232
						Rnf219										Tmem260
						Rnf7										Tmem63a
						Rnf8										Tmprss3
						Ror2										Tmtc2
						Rpia										Tnfrsf11a
						Rpl14										Tnks
						Rpl32										Tnp1
						Rplp1										Tnpo1
						Rpn1										Tns1
						Rpp40										Tom1l2
						Rps6kb2										Tox
						Rundc3a										Tox2
						Runx1										Tra2a
						Rxfp2										Tra2b
						Rybp										Trappc12
						S1pr3										Trappc3
						Samd3										Trappc9
						Sap18										Trim15
						Sardh										Trim2
						Sbspon										Trim26
						Scn8a										Trim59
						Scube1										Trpm3
						Selplg										Trrap
						Sema4g										Tspan5
						Sema6b										Ttc29
						2023-09-06										Ttc39b
						Sergef										Ttc8
						Setbp1										Ttn
						Setd4										Twist1
						Setx										Twsg1
						Sez6l										Ube2b
						Sfi1										Ube2g1
						Sfrp2										Ube2k
						Sfswap										Ubn2
						Sgms2										Ugdh
						Sh2d5										Umodl1
						Shpk										Uox
						Siglec1										Uqcc2
						Sik3										Ush2a
						Ska3										Usp39
						Skap2										Usp43
						Skint11										Usp6nl
						Skiv2l2										Utrn
						Slain1										Vapa
						Slc23a2										Vcam1
						Slc24a2										Vcpkmt
						Slc25a15										Vldlr
						Slc25a39										Vsig8
						Slc25a47										Vti1a
						Slc25a5										Wasf2
						Slc30a5										Wbp1l
						Slc30a7										Wbp4
						Slc35d3										Wdfy2
						Slc37a1										Wdfy3
						Slc38a2										Wdr37
						Slc38a4										Wnt2
						Slc39a11										Wnt2b
						Slc39a14										Wnt5a
						Slc44a5										Wrn
						Slc4a8										Wwc2
						Slc7a1										Xrcc4
						Slc7a14										Xrn2
						Slc9a8										Ywhaz
						Slf2										Zap70
						Slfnl1										Zbtb34
						Slit1										Zc3h12c
						Slitrk1										Zc3h13
						Slitrk6										Zcchc24
						Slpi										Zcchc6
						Smad6										Zcwpw2
						Smagp										Zeb2
						Smim15										Zfc3h1
						Smim8										Zfhx3
						Smug1										Zfp169
						Smyd3										Zfp36l1
						Snrk										Zfp36l2
						Snx10										Zfp451
						Sorbs3										Zfp462
						Sox2										Zfp608
						Sox6										Zfp637
						Sox7										Zfp703
						Sox9										Zfp706
						Sp110										Zfp957
						Spata18										Zfyve9
						Speer4f2										Zkscan2
						Spred1										Zmynd11
						Spry4										Zswim2
						Sptb										Zzz3
						Sptlc1
						Srek1
						Srr
						Ssbp4
						Ssc4d
						St14
						St6galnac3
						St6galnac5
						St8sia1
						Stard8
						Stk38
						Stmn2
						Stmnd1
						Strip2
						Stx8
						Sult6b2
						Supt5
						Susd1
						Svil
						Syne2
						Synpo2
						Tab2
						Tac4
						Tamm41
						Tarbp1
						Tars
						Tarsl2
						Tbc1d14
						Tbc1d22a
						Tbc1d31
						Tbcd
						Tcf7l2
						Tead1
						Tef
						Tet3
						Tex13b
						Tfap2c
						Tfap2e
						Tgfbr2
						Tgfbr3
						Tgm7
						Thsd4
						Tiam2
						Timm50
						Tjp1
						Tle3
						Tle4
						Tlnrd1
						Tlr5
						Tmco5
						Tmem14c
						Tmem175
						Tmem212
						Tmem266
						Tmem38b
						Tmem5
						Tmprss2
						Tmprss6
						Tmx1
						Tnfaip8l1
						Tnfsf18
						Tnip2
						Tnks
						Tnn
						Tnp1
						Tnpo1
						Tns1
						Tor1a
						Tor1b
						Tox
						Tpra1
						Tprg
						Tpte
						Trabd2b
						Traf5
						Tram2
						Trim29
						Trim42
						Trmu
						Trp53i11
						Trpc4
						Trpm1
						Trps1
						Tsga10ip
						Tshz1
						Tshz2
						Tshz3
						Tspoap1
						Ttc39a
						Ttll12
						Ttn
						Tyw3
						Ube2e1
						Ube2e2
						Ubr4
						Ufm1
						Ugcg
						Ugp2
						Ugt3a1
						Unc119
						Usp12
						Usp15
						Usp24
						Usp46
						Usp54
						Ust
						Vars2
						Vav2
						Vgll4
						Vill
						Vps54
						Vps8
						Vsig1
						Vsig8
						Vti1a
						Wars
						Washc3
						Wbscr17
						Wdr11
						Wdr70
						Wee1
						Wfs1
						Wipf1
						Wnt5a
						Wnt7b
						Wsb2
						Wscd1
						Wscd2
						Wwox
						Xcl1
						Xdh
						Xrcc4
						Zbtb20
						Zc3h7b
						Zcchc11
						Zeb1
						Zfhx3
						Zfp169
						Zfp217
						Zfp292
						Zfp3
						Zfp316
						Zfp326
						Zfp385c
						Zfp462
						Zfp507
						Zfp609
						Zfp618
						Zfp750
						Zfp871
						Zmat3
						Zp3
						Zswim6
