# Supplementary material for: Circadian clock regulator Bmal1 gates axon regeneration via Tet3 epigenetics in mouse sensory neurons
Source: Nat Commun. 2023 Aug 24;14:5165. doi: 10.1038/s41467-023-40816-7 (PMC10449865; doi:10.1038/s41467-023-40816-7)
Supplement: Supplementary file 6 — Supplementary Data 3 [file 41467_2023_40816_MOESM6_ESM.xlsx]

## Sheet: Supplementary Data 3
PL-DhMR coordinates with Bmal1-motif (341)	chr1	162117162	162117400			Genes associated with PL-DhMRs containing Bmal1-motif DhMRs (616)	# GREAT version 4.0.4
	chr6	33212522	33212820				1700001K19Rik
	chr13	101841042	101841340				1700024P04Rik
	chr7	122592342	122592620				1810013L24Rik
	chr3	89467562	89467780				4930404H24Rik
	chr11	113260982	113261180				4930444P10Rik
	chr13	48438922	48439240				4930558K02Rik
	chr9	104154882	104155160				4930563D23Rik
	chr5	21800882	21801220				4930578I06Rik
	chr11	54869942	54870140				5430419D17Rik
	chr1	159298682	159298900				9430038I01Rik
	chr2	33288102	33288360				A1bg
	chr9	70239442	70239700				A930009A15Rik
	chr1	128934522	128934780				Abcg5
	chr6	121121042	121121260				Abtb2
	chr15	94613102	94613420				Acpp
	chr1	135529202	135529480				Acss1
	chr4	57296022	57296280				Adamts20
	chr12	103748982	103749180				Adar
	chr5	136451622	136451860				Adarb1
	chr6	54189802	54190040				Add3
	chr4	6829402	6829720				Adi1
	chr15	7937602	7937900				Agap1
	chr3	131024722	131024960				Agpat4
	chr9	55307002	55307280				Ahctf1
	chr15	66410542	66410740				Akain1
	chr8	122750102	122750300				Akap12
	chr4	126384722	126385020				Alcam
	chr10	66823202	66823520				Alk
	chr5	100304862	100305180				Angpt1
	chr14	26516702	26516980				Angpt2
	chr2	29093442	29093700				Ank2
	chr14	94624242	94624520				Ank3
	chr2	84850382	84850580				Ankmy1
	chr8	110388562	110388840				Ankrd13b
	chr6	17713062	17713400				Ankrd34b
	chr6	49203062	49203360				Ankrd55
	chr9	43278582	43278880				Ano1
	chr3	51322762	51322960				Ano2
	chr1	94742582	94742940				Ano6
	chr2	170698722	170698960				Anxa3
	chr18	60849042	60849360				Anxa6
	chr13	47490322	47490640				Ap3s1
	chr18	61322382	61322660				Apmap
	chr11	100773642	100773900				Apoa1
	chr2	10006402	10006640				Arhgap10
	chr2	163137562	163137800				Arhgap12
	chr4	6830902	6831140				Arhgap24
	chr3	122850302	122850640				Arhgef10l
	chr12	21315442	21315760				Arid2
	chr19	56064162	56064400				Arl5a
	chr2	159408362	159408560				Armc2
	chr19	4159662	4159940				Arntl
	chr17	85072182	85072420				Asb18
	chr2	103476022	103476220				Asxl1
	chr13	99745242	99745480				Asxl2
	chr5	64435642	64435880				Atad1
	chr1	190509542	190509760				Atf7ip
	chr1	64215382	64215680				Atg10
	chr14	51680602	51680880				Atg12
	chr6	97426702	97427040				Atp13a5
	chr1	89075102	89075460				Atp5c1
	chr18	85060122	85060400				Atp5d
	chr1	72894982	72895600				Atp5g3
	chr8	18637582	18637800				Atp6ap1l
	chr15	55056582	55056860				B3galnt1
	chr17	71058202	71058540				Bcas3
	chr4	108098102	108098420				Bcl11a
	chr14	120757882	120758120				Bhlha15
	chr15	102868442	102868720				Bin1
	chr15	42907402	42907700				Bmp2k
	chr1	91587762	91587980				Bmp4
	chr17	10418102	10418440				Brinp1
	chr12	109679082	109679300				Btf3l4
	chr1	164236162	164236460				Cacnb4
	chr13	41124102	41124420				Cadm1
	chr13	112975322	112975620				Camk2d
	chr2	17579542	17579840				Camta1
	chr2	73985002	73985220				Cand2
	chr16	90457562	90457800				Cblb
	chr19	55657062	55657320				Ccdc115
	chr8	110597802	110598020				Ccdc171
	chr14	29229022	29229360				Ccdc34
	chr7	75144262	75144520				Ccdc6
	chr1	4812682	4812900				Ccdc69
	chr5	114093142	114093440				Ccdc90b
	chr13	53422042	53422320				Ccnb2
	chr11	79113222	79113460				Cd24a
	chr12	86546162	86546560				Cdc42bpa
	chr2	146881622	146881940				Cdc5l
	chr9	45934102	45934320				Cdh17
	chr10	43325742	43325980				Cdk17
	chr2	131878922	131879280				Cdkn1c
	chr7	150361562	150361760				Cdkn2aipnl
	chr1	182585982	182586180				Cdkn3
	chr18	5606962	5607320				Cds1
	chr9	108925842	108926320				Cend1
	chr18	56226182	56226560				Cfap52
	chr4	83212982	83213300				Chd5
	chr8	111470482	111470740				Chga
	chr2	150480802	150481160				Chmp6
	chr2	112236202	112236860				Chn2
	chr5	102253682	102253940				Chrna1
	chr3	107936982	107937320				Chrnd
	chr5	114908282	114908620				Cldn11
	chr19	25196982	25197320				Clec7a
	chr18	78691902	78692240				Clip2
	chr17	14394522	14394740				Clip4
	chr5	136579222	136579580				Cmklr1
	chr1	15895842	15896160				Cnksr3
	chr9	30053962	30054320				Cnot2
	chr6	120978482	120978700				Cnot6
	chr17	70766502	70766700				Cntn1
	chr1	10782942	10783240				Col14a1
	chr14	75737122	75737440				Coro1c
	chr4	81312922	81313200				Coro6
	chr4	137608082	137608420				Cpa6
	chr3	115604542	115604880				Cpne5
	chr11	119771102	119771380				Cpsf3
	chr16	96864702	96865080				Creb1
	chr10	3182742	3183080				Csf1r
	chr6	42590242	42590620				Csnk1g3
	chr11	51809942	51810220				Cstf2t
	chr7	99146022	99146240				Ctdspl
	chr10	5049862	5050100				Ctnna3
	chr14	73715142	73715500				Ctrc
	chr10	69286862	69287360				Cuzd1
	chr4	141421422	141421800				Cyb5a
	chr6	50833642	50833920				Cyp2u1
	chr14	46258722	46259140				Daam1
	chr2	153236902	153237200				Dact1
	chr13	104337962	104338220				Dact2
	chr12	3670862	3671140				Ddhd1
	chr4	150821982	150822260				Degs2
	chr12	34850522	34850800				Dhx35
	chr10	74995362	74995640				Dkk1
	chr10	92625922	92626140				Dlg2
	chr2	19821502	19821800				Dlgap1
	chr11	85491362	85491780				Dnah3
	chr19	49652942	49653360				Dnajc13
	chr5	103055522	103055820				Dnm3
	chr10	6283162	6283420				Dnmt3a
	chr19	10172762	10173140				Dock8
	chr2	93004862	93005120				Dok5
	chr4	151782582	151782960				Dph5
	chr10	8163802	8164120				Dpt
	chr1	42594102	42594380				Dscam
	chr16	29348682	29348920				Dst
	chr18	46904522	46904760				Dtna
	chr4	139985442	139985760				Dtnb
	chr17	45428602	45428860				Dync1h1
	chr11	77297862	77298120				Dync2li1
	chr15	32185982	32186300				Dyrk1a
	chr10	114952022	114952280				Ebf3
	chr2	109848822	109849140				Ecel1
	chr13	93204922	93205260				Edem1
	chr5	16839942	16840240				Efhd2
	chr2	169868102	169868360				Efna5
	chr15	93589142	93589380				Egr2
	chr12	17650642	17651020				Eif2b2
	chr7	120031182	120031460				Eif4g3
	chr14	33099822	33100100				Eif6
	chr10	79605742	79606040				Elk3
	chr14	47602382	47602760				Emb
	chr5	97267562	97267820				Emc7
	chr15	102062342	102062720				Eml1
	chr6	114881062	114881400				Enah
	chr19	32783742	32784120				Epb41l4b
	chr13	19690802	19691100				Epdr1
	chr17	3599282	3599520				Epm2a
	chr9	51977702	51978040				Epn2
	chr2	17809122	17809420				Erc2
	chr5	75947442	75947780				Ercc3
	chr2	52496502	52496860				Esr1
	chr15	94247502	94247840				Etfa
	chr19	53210402	53210620				Etl4
	chr5	134987142	134987480				Ets1
	chr1	91958022	91958240				Etv5
	chr11	70561322	70561540				Evl
	chr12	101392442	101392740				Exoc4
	chr10	76971242	76971620				Ezh2
	chr1	192660782	192661100				Fadd
	chr2	33776242	33776460				Fads2
	chr7	36797442	36797780				Fads3
	chr14	47060842	47061140				Fam151b
	chr5	114310682	114311020				Fam193a
	chr6	108815122	108815460				Fam19a2
	chr4	130776342	130776620				Fam207a
	chr15	73553922	73554160				Fam222a
	chr11	77386502	77386740				Fam50b
	chr6	129454282	129454520				Fam92b
	chr18	21438242	21438500				Fbxl17
	chr9	107685322	107685620				Fbxo15
	chr2	79799862	79800080				Fdx1l
	chr2	52744662	52744960				Fermt2
	chr19	11350802	11351040				Fli1
	chr19	17648702	17649060				Fmnl2
	chr2	162972562	162972860				Fn1
	chr17	36985602	36985920				Foxc1
	chr9	118953342	118953620				Foxo3
	chr15	92097262	92097580				Frem1
	chr12	72520782	72521100				Frmd4b
	chr17	12508902	12509240				Garem1
	chr12	3481502	3481800				Gbx2
	chr2	32052522	32052820				Gch1
	chr10	11598262	11598600				Gdnf
	chr9	63035822	63036080				Gfpt2
	chr8	37153742	37154020				Gm10118
	chr3	104594282	104594640				Gm10392
	chr7	148616362	148616640				Gm12830
	chr7	144539082	144539360				Gm13090
	chr4	82877762	82878140				Gm6133
	chr17	50794142	50794360				Gm7276
	chr19	27949802	27950060				Gm7334
	chr17	31331842	31332140				Gm826
	chr13	96897762	96898180				Gm9920
	chr1	34273602	34273820				Gm9964
	chr8	27788342	27788560				Gmds
	chr10	44308142	44308500				Gnai3
	chr16	24437142	24437460				Gnat2
	chr1	193927762	193928060				Golga5
	chr10	19842122	19842340				Gon4l
	chr11	24245882	24246120				Gpc1
	chr16	92335402	92335640				Gpx7
	chr9	47373502	47373780				Gramd3
	chr15	81618862	81619200				Grap
	chr2	155650642	155651020				Grin2a
	chr18	54136022	54136300				Gse1
	chr3	69304862	69305080				Gtf2ird1
	chr10	41846182	41846460				Gtsf1l
	chr3	128673002	128673340				H2al2a
	chr13	91546222	91546460				Habp2
	chr7	143343822	143344240				Hbp1
	chr15	98302382	98302740				Hdac9
	chr5	113029702	113029960				Hgf
	chr9	13354722	13354940				Hmgxb3
	chr2	145504142	145504380				Hnrnpd
	chr3	126381002	126381280				Hoxc4
	chr10	115920122	115920400				Hp1bp3
	chr15	78019462	78019760				Hpcal1
	chr1	181802002	181802220				Hrasls
	chr11	3053642	3054200				Hunk
	chr18	23607082	23607420				Iah1
	chr14	16565482	16565720				Id4
	chr14	19331202	19331560				Ifitm7
	chr6	125941762	125942080				Ift27
	chr7	138416522	138416800				Igf1r
	chr17	29340502	29340740				Igf2bp3
	chr12	103669902	103670220				Igfbp2
	chr5	137942802	137943060				Igfbp5
	chr16	52050402	52050600				Igsf21
	chr15	61191622	61191960				Insc
	chr4	6982282	6982560				Ipcef1
	chr5	65955602	65955840				Iqca
	chr11	3075142	3075500				Iqgap2
	chr10	19581002	19581320				Itgb7
	chr11	49588382	49588620				Jph2
	chr1	183853662	183854040				Kank1
	chr16	14014642	14014900				Katnbl1
	chr17	63465582	63465900				Kcna1
	chr10	62894522	62894740				Kcna6
	chr11	3056682	3057040				Kcnab2
	chr3	88659942	88660140				Kcne1
	chr13	32062062	32062280				Kcnj6
	chr5	139476222	139476480				Kcnmb4
	chr1	72153282	72153560				Kcnn3
	chr12	111883382	111883680				Kcnq1
	chr9	20885662	20885880				Kctd3
	chr11	107108742	107109020				Kdr
	chr4	68147722	68148060				Kif17
	chr17	50300282	50300580				Kif1c
	chr11	71259862	71260120				Kif6
	chr6	126655642	126655920				Kin
	chr1	158929522	158929780				Kit
	chr4	114342862	114343100				Klf7
	chr16	22396482	22396780				Klf9
	chr2	30819582	30819880				Klhl29
	chr5	76168922	76169200				Lalba
	chr15	7927562	7927960				Lax1
	chr7	88431742	88432000				Lbr
	chr11	59590802	59591080				Lgmn
	chr14	104893162	104893380				Lgr4
	chr13	34916562	34916800				Lhx4
	chr8	79763902	79764220				Lin9
	chr9	70130742	70130940				Lmod3
	chr3	31104562	31104860				Lmtk2
	chr2	28384022	28384300				Lmx1b
	chr19	22471662	22471940				Lnpk
	chr4	59391042	59391420				Loxhd1
	chr10	123024222	123024480				Lpar6
	chr4	11693162	11693400				Lpp
	chr15	98174062	98174360				Lrfn2
	chr12	32701822	32702160				Lrguk
	chr6	47749402	47749600				Lrrc3b
	chr2	73375422	73375640				Lrrc75b
	chr3	97494722	97495020				Lypla1
	chr14	64581802	64582080				Lyrm1
	chr17	72425942	72426280				Mak
	chr14	21429462	21429700				Maml2
	chr13	118000962	118001300				Map1lc3a
	chr7	127229322	127229580				Map2k5
	chr11	61434642	61434860				Map3k1
	chr4	137809902	137810140				Map3k4
	chr5	34814582	34814940				Map3k5
	chr12	83322542	83322760				Map7
	chr18	32427002	32427220				Mapk10
	chr6	136548862	136549120				Mapre2
	chr4	147362882	147363080				Marf1
	chr13	90318422	90318700				Mast4
	chr1	73462942	73463260				Matn1
	chr5	117831462	117831820				Mbnl2
	chr18	77474242	77474520				Mcph1
	chr12	5763042	5763300				Mep1b
	chr6	115736122	115736320				Mgat5
	chr5	144920142	144920460				Mgmt
	chr12	29380222	29380460				Mical3
	chr2	145498782	145499140				Midn
	chr5	149160522	149160740				Mis18a
	chr11	67777842	67778060				Mixl1
	chr5	130049962	130050300				Mki67
	chr16	94847162	94847480				Mmp17
	chr14	70753422	70753700				Mmp24
	chr2	155141602	155141980				Mocs1
	chr12	72802622	72802880				Mov10
	chr1	157631542	157631740				Mpdz
	chr9	117723042	117723380				Mprip
	chr19	55780482	55780700				Mreg
	chr16	9639022	9639240				Mrps14
	chr9	32365662	32365960				Ms4a1
	chr19	56361402	56361740				Ms4a5
	chr15	95652062	95652260				Msra
	chr1	166737502	166737760				Msto1
	chr12	109881002	109881240				Mthfd1l
	chr7	151859702	151859940				Mtus2
	chr19	30794642	30795020				Mvb12b
	chr4	108501342	108501620				Mvk
	chr17	49105582	49105880				Myc
	chr11	102257602	102257920				Myct1
	chr17	56293042	56293340				Myo18b
	chr2	33705422	33705740				Myo1e
	chr14	64893742	64894040				Myoz2
							Nat10
							Nckap5
							Ndst1
							Nebl
							Nectin1
							Nell2
							Nfe2l3
							Nfib
							Ngly1
							Nkx2-4
							Nlrp1b
							Nol11
							Nox3
							Nppa
							Nppb
							Npvf
							Nr3c2
							Nrbf2
							Nrde2
							Nsmaf
							Ntf3
							Ntm
							Ntng2
							Nxpe2
							Odc1
							Ogdhl
							Olfr281
							Olfr284
							Olr1
							Otud1
							P2rx3
							Pabpc6
							Papss2
							Parg
							Parp8
							Pbx3
							Pcdh9
							Pcnx
							Pcp4
							Pcsk5
							Pde1a
							Pde4dip
							Pde8a
							Pdgfa
							Pdgfra
							Pdia4
							Pdp1
							Pds5a
							Pdzrn4
							Pex26
							Pex7
							Pfkfb4
							Pgf
							Pgm1
							Pgpep1l
							Phf20l1
							Phxr4
							Pigu
							Pik3r1
							Pitpnc1
							Pitx2
							Plbd1
							Plcl2
							Pld6
							Pmfbp1
							Polr2j
							Pomt1
							Pop7
							Pou3f3
							Pou4f1
							Ppif
							Ppm1l
							Prag1
							Prdm1
							Prdm11
							Prdx6b
							Prep
							Prex2
							Prg3
							Prickle1
							Prkab2
							Prkar1b
							Prkar2b
							Prox1
							Prpf40a
							Prpf4b
							Prr15
							Prrc2b
							Prss52
							Psmb2
							Psmc1
							Psmd7
							Ptp4a3
							Ptpn3
							Ptprcap
							Ptpru
							Pum3
							Pus7l
							Pvalb
							Qk
							Qrsl1
							Qsox1
							Rab33b
							Rab44
							Ralgds
							Ralgps2
							Rap2a
							Rasa4
							Rasal2
							Rasgef1b
							Rassf2
							Raver1
							Rb1
							Rbm5
							Rbm6
							Rbms3
							Rcor3
							Rell1
							Reln
							Rfc5
							Rfk
							Rftn1
							Rfx3
							Rhoc
							Rin2
							Rin3
							Rnase12
							Rnf144b
							Rnf219
							Ror2
							Rpl13a-ps1
							Rpl32
							Rps17
							Rps6kb2
							Rps6kc1
							Rspo2
							Rundc3a
							Runx2
							Samd4
							Sbspon
							Selplg
							Sema5a
							Sema6b
							Setbp1
							Setd7
							Setx
							Sez6l
							Sfi1
							Sfswap
							Sgms2
							Sh2d5
							Shisa5
							Siah3
							Sik3
							Sipa1l1
							Skor1
							Slc23a2
							Slc24a3
							Slc25a39
							Slc26a5
							Slc30a5
							Slc30a7
							Slc35d3
							Slc39a11
							Slc39a14
							Slc7a1
							Slc7a14
							Smoc2
							Smug1
							Snrpd3
							Snrpe
							Snx19
							Sox6
							Sox7
							Sox9
							Speer4f2
							Sptlc1
							Srek1
							Ssbp2
							Ssc4d
							St7
							Stard3nl
							Stat3
							Stat5a
							Stx8
							Susd1
							Sv2c
							Synpo
							Synpo2
							Tab2
							Tamm41
							Taok1
							Tas2r119
							Tbx2
							Tcaf2
							Tcaf3
							Tcea1
							Tcf7l2
							Tead1
							Tef
							Tex35
							Tfap2e
							Tfb1m
							Tff1
							Tg
							Tgif1
							Thap1
							Tmem117
							Tmem14c
							Tmem266
							Tmprss3
							Tnfaip8l1
							Tnip2
							Tnn
							Tnp1
							Tnpo1
							Tns1
							Tor1a
							Tor1b
							Tox
							Tox2
							Tprg
							Tra2a
							Tra2b
							Trabd2b
							Traf5
							Trappc12
							Trim15
							Trim26
							Trim29
							Trp53i11
							Trpm3
							Tshz2
							Tshz3
							Ttc39b
							Twist1
							Ube2b
							Ube2e1
							Ube2e2
							Ube2k
							Ugcg
							Ush2a
							Usp54
							Ust
							Utrn
							Vgll4
							Vill
							Vti1a
							Wdfy3
							Wdr70
							Wipf1
							Wnt2
							Wnt5a
							Wsb2
							Wscd1
							Wscd2
							Xcl1
							Xrcc4
							Xrn2
							Zbtb34
							Zc3h12c
							Zc3h13
							Zc3h7b
							Zcchc11
							Zcchc24
							Zcwpw2
							Zeb1
							Zfc3h1
							Zfhx3
							Zfp169
							Zfp217
							Zfp3
							Zfp507
							Zfp703
							Zfyve9
							Zp3
