# Supplementary material for: Circadian clock regulator Bmal1 gates axon regeneration via Tet3 epigenetics in mouse sensory neurons
Source: Nat Commun. 2023 Aug 24;14:5165. doi: 10.1038/s41467-023-40816-7 (PMC10449865; doi:10.1038/s41467-023-40816-7)
Supplement: Supplementary file 7 — Supplementary Data 4 [file 41467_2023_40816_MOESM7_ESM.xlsx]

## Sheet: Supplementary Data 4 
gene_name	biotype	id	log2FoldChange	pvalue	padj
ADM2	protein_coding	ENSMUSG00000054136.6	8.58468	1.40959e-11	5.63377e-10
GM5152	protein_coding	ENSMUSG00000069355.12	7.41141	1.21385e-09	3.62939e-08
FGF15	protein_coding	ENSMUSG00000031073.6	7.37297	2.81439e-09	7.89953e-08
KPRP	protein_coding	ENSMUSG00000059832.4	7.15164	2.25088e-08	5.40871e-07
FGF3	protein_coding	ENSMUSG00000031074.14	7.07117	2.75207e-41	1.26109e-38
TMPRSS11F	protein_coding	ENSMUSG00000048764.16	6.87117	3.3427e-08	7.7579e-07
KRT16	protein_coding	ENSMUSG00000053797.10	6.60484	5.58917e-06	NA
HMX3	protein_coding	ENSMUSG00000040148.5	6.51725	6.77434e-07	NA
KRT6A	protein_coding	ENSMUSG00000058354.7	6.51544	2.98569e-08	6.99526e-07
GM6465	protein_coding	ENSMUSG00000094036.1	6.21211	2.76641e-06	NA
GM5861	protein_coding	ENSMUSG00000095918.7	6.212	1.11719e-05	NA
CAR6	protein_coding	ENSMUSG00000028972.11	5.91607	3.07341e-05	NA
SERPINB3D	protein_coding	ENSMUSG00000058017.6	5.77065	3.395e-05	NA
SHISAL2A	protein_coding	ENSMUSG00000059816.5	5.75595	1.43453e-05	NA
VMN2R5	protein_coding	ENSMUSG00000068999.13	5.71898	2.33485e-05	NA
NAGS	protein_coding	ENSMUSG00000048217.11	5.6624	8.30089e-05	NA
ATF3	protein_coding	ENSMUSG00000026628.13	5.6503	2.40149e-263	4.73189e-259
4933402N22RIK	protein_coding	ENSMUSG00000067848.12	5.52519	2.46206e-05	NA
SPRR1A	protein_coding	ENSMUSG00000050359.7	5.40153	5.80286e-26	1.02089e-23
TMEM88B	protein_coding	ENSMUSG00000073680.2	5.33389	2.29663e-69	3.23234e-66
CCKBR	protein_coding	ENSMUSG00000030898.15	5.30049	6.04719e-25	9.6873e-23
ABRA	protein_coding	ENSMUSG00000042895.6	5.27722	6.75993e-13	3.33042e-11
LIPN	protein_coding	ENSMUSG00000024770.14	5.17088	0.000116431	NA
CYP24A1	protein_coding	ENSMUSG00000038567.5	5.00313	0.00060312	NA
GM8897	protein_coding	ENSMUSG00000096732.7	4.96351	0.00145374	NA
KLK7	protein_coding	ENSMUSG00000030713.6	4.96287	0.000800141	NA
GM8890	protein_coding	ENSMUSG00000096846.7	4.96065	0.005185	NA
GM8857	protein_coding	ENSMUSG00000091933.2	4.95536	0.0005281	NA
GPR151	protein_coding	ENSMUSG00000042816.4	4.91761	2.09334e-51	1.58643e-48
AREG	protein_coding	ENSMUSG00000029378.5	4.87175	1.60262e-21	2.1052e-19
LCE1G	protein_coding	ENSMUSG00000027919.5	4.84617	3.79264e-12	1.66083e-10
ANKRD1	protein_coding	ENSMUSG00000024803.9	4.79206	2.95585e-09	8.25938e-08
LCE1F	protein_coding	ENSMUSG00000042124.5	4.76993	0.00218251	NA
DUSP9	protein_coding	ENSMUSG00000031383.8	4.70514	1.38867e-07	2.80928e-06
RGS21	protein_coding	ENSMUSG00000098509.2	4.5858	0.0010959	NA
UCN	protein_coding	ENSMUSG00000038676.6	4.55557	1.3584e-05	0.000178677
FFAR3	protein_coding	ENSMUSG00000019429.7	4.54646	0.00244307	NA
PRSS56	protein_coding	ENSMUSG00000036480.9	4.52543	0.0012865	NA
SCNN1B	protein_coding	ENSMUSG00000030873.9	4.52453	0.00123219	NA
CLCA1	protein_coding	ENSMUSG00000028255.6	4.51672	1.14565e-12	5.42644e-11
GM4131	protein_coding	ENSMUSG00000100486.7	4.42953	0.00021789	NA
GSC2	protein_coding	ENSMUSG00000022738.7	4.39202	0.00358649	NA
SH2D1B2	protein_coding	ENSMUSG00000073494.5	4.38695	0.000134353	NA
IL6	protein_coding	ENSMUSG00000025746.11	4.37447	2.43053e-22	3.32577e-20
TRPM1	protein_coding	ENSMUSG00000030523.18	4.27754	0.000245338	NA
GML	protein_coding	ENSMUSG00000068349.12	4.25017	0.00652143	NA
IGFN1	protein_coding	ENSMUSG00000051985.12	4.23471	1.62887e-12	7.48139e-11
CD207	protein_coding	ENSMUSG00000034783.7	4.23267	9.64978e-15	5.86849e-13
GM9758	protein_coding	ENSMUSG00000033219.8	4.17166	0.00266439	NA
LELP1	protein_coding	ENSMUSG00000027927.5	4.0764	4.51812e-05	NA
GRP	protein_coding	ENSMUSG00000024517.17	4.02788	4.57428e-09	1.25532e-07
GPHB5	protein_coding	ENSMUSG00000048982.3	3.99925	0.00676259	NA
MFSD6L	protein_coding	ENSMUSG00000048329.7	3.94129	0.000110431	NA
GM8906	protein_coding	ENSMUSG00000095296.7	3.90815	0.00662263	NA
NPY	protein_coding	ENSMUSG00000029819.6	3.88984	7.01346e-19	6.97946e-17
CHST4	protein_coding	ENSMUSG00000035930.9	3.88169	3.35272e-06	5.08953e-05
TMCO5B	protein_coding	ENSMUSG00000041255.2	3.87143	0.00114372	NA
CNKSR1	protein_coding	ENSMUSG00000028841.14	3.8529	0.00237345	NA
FAM83B	protein_coding	ENSMUSG00000032358.12	3.83551	0.000172648	NA
SERPINE1	protein_coding	ENSMUSG00000037411.10	3.80507	4.2665e-25	6.94769e-23
CHRNA5	protein_coding	ENSMUSG00000035594.10	3.78134	1.24675e-16	9.59605e-15
IL20RA	protein_coding	ENSMUSG00000020007.4	3.77632	5.08679e-05	0.000569813
GM21190	protein_coding	ENSMUSG00000106445.1	3.69303	0.00286348	NA
FLRT3	protein_coding	ENSMUSG00000051379.12	3.62959	4.45709e-142	2.92742e-138
SOX11	protein_coding	ENSMUSG00000063632.6	3.37135	3.9278e-126	1.93484e-122
RNF183	protein_coding	ENSMUSG00000063851.12	3.35033	0.0003619	NA
CLDN23	protein_coding	ENSMUSG00000055976.6	3.33024	3.14861e-08	7.33336e-07
SLAMF1	protein_coding	ENSMUSG00000015316.11	3.32418	2.75785e-08	6.50007e-07
SEMA6A	protein_coding	ENSMUSG00000019647.16	3.28406	1.32681e-74	2.61435e-71
2210017I01RIK	protein_coding	ENSMUSG00000103523.1	3.24787	3.79301e-12	1.66083e-10
STEAP1	protein_coding	ENSMUSG00000015652.9	3.23483	2.69303e-70	4.08181e-67
GADD45A	protein_coding	ENSMUSG00000036390.8	3.23205	6.49806e-146	6.40189e-142
SAA1	protein_coding	ENSMUSG00000074115.5	3.22184	1.21993e-12	5.73687e-11
SERPINA3M	protein_coding	ENSMUSG00000079012.11	3.18108	1.04966e-05	0.000140985
UCN2	protein_coding	ENSMUSG00000049699.4	3.16551	0.00271162	NA
BPIFC	protein_coding	ENSMUSG00000050108.12	3.13198	5.73887e-05	0.000632785
PHOX2A	protein_coding	ENSMUSG00000007946.11	3.10267	2.93445e-06	4.52075e-05
FFAR1	protein_coding	ENSMUSG00000044453.5	3.10018	1.68246e-07	3.33513e-06
SAA2	protein_coding	ENSMUSG00000057465.5	3.08215	4.00649e-05	0.000464649
TMPRSS11B	protein_coding	ENSMUSG00000035861.6	3.03303	0.000678906	NA
GM10354	protein_coding	ENSMUSG00000072188.4	3.02338	0.00140842	NA
FST	protein_coding	ENSMUSG00000021765.9	3.00354	1.22742e-73	2.19865e-70
A630023A22RIK	protein_coding	ENSMUSG00000095493.2	2.97042	0.000344955	NA
PROCR	protein_coding	ENSMUSG00000027611.12	2.95695	1.32003e-47	7.43142e-45
ECEL1	protein_coding	ENSMUSG00000026247.13	2.9374	1.3116e-09	3.898e-08
SERPINA3K	protein_coding	ENSMUSG00000058207.6	2.90923	0.00104568	NA
RIN1	protein_coding	ENSMUSG00000024883.8	2.89997	8.28074e-23	1.17488e-20
SLC39A2	protein_coding	ENSMUSG00000072572.9	2.88633	0.0014231	NA
CRH	protein_coding	ENSMUSG00000049796.4	2.85401	1.1121e-07	2.30662e-06
SLC6A4	protein_coding	ENSMUSG00000020838.12	2.81978	2.01937e-11	7.94206e-10
SMIM3	protein_coding	ENSMUSG00000038059.7	2.81948	4.77192e-99	1.5671e-95
SECTM1B	protein_coding	ENSMUSG00000039364.13	2.80948	3.0247e-51	2.20736e-48
TMEM215	protein_coding	ENSMUSG00000046593.3	2.80586	0.00751294	NA
GM21083	protein_coding	ENSMUSG00000096878.2	2.80294	0.00790068	NA
KCNK16	protein_coding	ENSMUSG00000023387.8	2.80233	6.26525e-13	3.10177e-11
TPH1	protein_coding	ENSMUSG00000040046.14	2.7957	5.30994e-12	2.28443e-10
PLAUR	protein_coding	ENSMUSG00000046223.10	2.74453	3.21594e-41	1.44016e-38
AVPR1A	protein_coding	ENSMUSG00000020123.6	2.68112	1.32978e-17	1.11025e-15
QRFPR	protein_coding	ENSMUSG00000058400.13	2.65273	5.53463e-08	1.22671e-06
KRT14	protein_coding	ENSMUSG00000045545.8	2.61201	0.00234101	NA
COLEC10	protein_coding	ENSMUSG00000038591.3	2.60746	5.81169e-10	1.84699e-08
SHISA9	protein_coding	ENSMUSG00000022494.15	2.55302	6.55032e-12	2.77565e-10
TNFRSF8	protein_coding	ENSMUSG00000028602.12	2.54405	1.09566e-06	1.83893e-05
OAS1E	protein_coding	ENSMUSG00000066867.8	2.51037	9.89004e-05	0.00101318
LRRC10B	protein_coding	ENSMUSG00000090291.3	2.50517	6.88986e-15	4.29613e-13
SERPINB1C	protein_coding	ENSMUSG00000079049.9	2.4972	4.44238e-19	4.53537e-17
IGFBP3	protein_coding	ENSMUSG00000020427.11	2.48554	7.18416e-51	5.05559e-48
SEZ6L	protein_coding	ENSMUSG00000058153.15	2.48413	1.0221e-28	2.48634e-26
AIM2	protein_coding	ENSMUSG00000037860.15	2.45377	1.45244e-17	1.20247e-15
ADAM8	protein_coding	ENSMUSG00000025473.16	2.42463	9.13098e-39	3.59834e-36
MSTN	protein_coding	ENSMUSG00000026100.6	2.40646	2.07175e-15	1.398e-13
TRIM15	protein_coding	ENSMUSG00000050747.14	2.37426	1.02684e-13	5.60466e-12
FOXA1	protein_coding	ENSMUSG00000035451.7	2.3516	7.36022e-05	0.000778924
CDCP1	protein_coding	ENSMUSG00000035498.10	2.35067	7.29276e-06	0.000101552
LRRC2	protein_coding	ENSMUSG00000032495.8	2.33697	1.40193e-06	2.30582e-05
VGF	protein_coding	ENSMUSG00000037428.14	2.32171	6.14571e-72	1.00912e-68
KCNH4	protein_coding	ENSMUSG00000035355.15	2.31476	0.000427751	NA
ACCSL	protein_coding	ENSMUSG00000075023.11	2.3064	2.43528e-07	4.67688e-06
HAO1	protein_coding	ENSMUSG00000027261.2	2.3032	1.01888e-05	0.000137225
TNFRSF12A	protein_coding	ENSMUSG00000023905.15	2.27345	2.2702e-47	1.24255e-44
GM4869	protein_coding	ENSMUSG00000106350.2	2.24727	3.08893e-13	1.58501e-11
SPNS3	protein_coding	ENSMUSG00000020798.14	2.24393	0.00018745	0.00178344
PMAIP1	protein_coding	ENSMUSG00000024521.8	2.24243	1.492e-27	3.3032e-25
GAL	protein_coding	ENSMUSG00000024907.7	2.24052	7.93589e-27	1.56369e-24
GFAP	protein_coding	ENSMUSG00000020932.14	2.2398	3.73507e-15	2.41298e-13
LMO7	protein_coding	ENSMUSG00000033060.16	2.23344	3.43834e-49	2.11715e-46
PODNL1	protein_coding	ENSMUSG00000012889.8	2.23213	5.03264e-07	9.03948e-06
TIMP1	protein_coding	ENSMUSG00000001131.11	2.21652	7.07631e-13	3.4771e-11
MCOLN2	protein_coding	ENSMUSG00000011008.13	2.19552	1.4437e-13	7.7091e-12
WFDC3	protein_coding	ENSMUSG00000076434.9	2.18679	2.32992e-08	5.57146e-07
2310034G01RIK	protein_coding	ENSMUSG00000099655.2	2.18591	8.08402e-15	5.00904e-13
ADCYAP1	protein_coding	ENSMUSG00000024256.7	2.16622	3.43973e-80	7.53071e-77
TIFA	protein_coding	ENSMUSG00000046688.14	2.16021	3.97204e-101	1.5653e-97
1700014D04RIK	protein_coding	ENSMUSG00000051054.4	2.15318	0.00117141	NA
BATF3	protein_coding	ENSMUSG00000026630.9	2.15193	3.06267e-08	7.1501e-07
RGS20	protein_coding	ENSMUSG00000002459.17	2.15183	2.57154e-23	3.83861e-21
CSRNP1	protein_coding	ENSMUSG00000032515.8	2.13438	1.56545e-38	6.04816e-36
MCHR1	protein_coding	ENSMUSG00000050164.11	2.11642	2.59695e-20	3.01001e-18
SINHCAF	protein_coding	ENSMUSG00000039985.14	2.10993	8.12967e-17	6.40748e-15
GALNT6	protein_coding	ENSMUSG00000037280.12	2.09563	1.61539e-32	4.68084e-30
ITK	protein_coding	ENSMUSG00000020395.13	2.09319	6.89897e-26	1.20299e-23
STMN4	protein_coding	ENSMUSG00000022044.14	2.08975	6.12666e-33	1.82909e-30
CHAC1	protein_coding	ENSMUSG00000027313.3	2.06918	7.81083e-29	1.92381e-26
SOCS3	protein_coding	ENSMUSG00000053113.3	2.05951	1.33174e-28	3.16153e-26
RNF122	protein_coding	ENSMUSG00000039328.11	2.05945	3.12747e-66	4.10825e-63
RASL11A	protein_coding	ENSMUSG00000029641.8	2.04408	1.13927e-26	2.17943e-24
LIPH	protein_coding	ENSMUSG00000044626.13	2.03839	3.5712e-06	5.36742e-05
STING1	protein_coding	ENSMUSG00000024349.10	2.02995	1.13566e-35	3.9959e-33
NFIL3	protein_coding	ENSMUSG00000056749.7	2.02815	7.38265e-29	1.84136e-26
STAR	protein_coding	ENSMUSG00000031574.8	2.02424	1.07574e-34	3.65454e-32
CSF1	protein_coding	ENSMUSG00000014599.10	2.01278	1.52845e-34	5.10452e-32
GPRC5A	protein_coding	ENSMUSG00000046733.7	1.9871	1.75737e-06	2.84295e-05
ARID5A	protein_coding	ENSMUSG00000037447.16	1.97915	3.94604e-56	3.88764e-53
SERPINA10	protein_coding	ENSMUSG00000061947.10	1.97753	3.35226e-10	1.10272e-08
OLFR920	protein_coding	ENSMUSG00000061039.5	1.97125	1.14687e-20	1.35317e-18
HTR2B	protein_coding	ENSMUSG00000026228.6	1.96014	0.00109518	0.00806709
NKAIN1	protein_coding	ENSMUSG00000078532.9	1.95927	1.26006e-52	1.03451e-49
JUN	protein_coding	ENSMUSG00000052684.4	1.93684	4.0935e-84	1.00823e-80
ITGA7	protein_coding	ENSMUSG00000025348.9	1.93625	6.41057e-42	3.00747e-39
GM4952	protein_coding	ENSMUSG00000071633.11	1.92944	4.36811e-05	0.000501569
ALKAL2	protein_coding	ENSMUSG00000054204.6	1.92165	9.16704e-18	7.85337e-16
ACVR1C	protein_coding	ENSMUSG00000026834.13	1.89258	4.43487e-06	6.57522e-05
SLC10A6	protein_coding	ENSMUSG00000029321.1	1.89	8.22997e-52	6.48654e-49
ITPKC	protein_coding	ENSMUSG00000003752.9	1.86186	5.43448e-43	2.74566e-40
GM49345	protein_coding	ENSMUSG00000114923.1	1.85835	3.48388e-28	7.98214e-26
SATB2	protein_coding	ENSMUSG00000038331.15	1.85609	7.82095e-05	0.000820575
TXK	protein_coding	ENSMUSG00000054892.14	1.84217	3.48178e-06	5.25709e-05
ZFP729B	protein_coding	ENSMUSG00000058093.13	1.84183	3.07857e-40	1.26375e-37
MMP16	protein_coding	ENSMUSG00000028226.15	1.84038	8.18535e-26	1.40247e-23
SLC44A5	protein_coding	ENSMUSG00000028360.10	1.83865	0.000305504	0.00272876
RASEF	protein_coding	ENSMUSG00000043003.14	1.83736	5.99426e-43	2.95277e-40
GADD45G	protein_coding	ENSMUSG00000021453.2	1.82996	5.09537e-42	2.44876e-39
SPEER4B	protein_coding	ENSMUSG00000048703.9	1.82133	3.27674e-08	7.61379e-07
SRARP	protein_coding	ENSMUSG00000070637.2	1.81773	8.98145e-05	0.000926547
FAM210B	protein_coding	ENSMUSG00000027495.4	1.79742	3.13465e-53	2.68544e-50
OACYL	protein_coding	ENSMUSG00000046610.15	1.783	1.14639e-07	2.36732e-06
ZPLD2	protein_coding	ENSMUSG00000073747.2	1.76107	1.93438e-12	8.78226e-11
CH25H	protein_coding	ENSMUSG00000050370.5	1.73858	2.48968e-07	4.76279e-06
SLC25A2	protein_coding	ENSMUSG00000050304.4	1.73286	0.00717899	NA
BDKRB2	protein_coding	ENSMUSG00000021070.6	1.72535	1.22324e-33	3.76605e-31
MS4A6D	protein_coding	ENSMUSG00000024679.10	1.72125	1.09299e-08	2.80785e-07
TMC5	protein_coding	ENSMUSG00000030650.18	1.7161	1.43491e-09	4.20736e-08
ZBTB16	protein_coding	ENSMUSG00000066687.5	1.70361	0.00346383	0.0211698
SERPINB5	protein_coding	ENSMUSG00000067006.12	1.70316	1.26712e-17	1.06244e-15
GM7361	protein_coding	ENSMUSG00000059645.6	1.69345	0.00355584	0.0216181
VASH2	protein_coding	ENSMUSG00000037568.12	1.69032	2.72676e-16	1.99733e-14
GSDMA	protein_coding	ENSMUSG00000017204.4	1.68615	2.21549e-05	0.000273538
LRRC15	protein_coding	ENSMUSG00000052316.9	1.65498	1.24504e-06	2.07024e-05
TMEM74B	protein_coding	ENSMUSG00000044364.5	1.65432	1.56863e-12	7.25547e-11
BDNF	protein_coding	ENSMUSG00000048482.14	1.65068	1.4405e-90	4.05479e-87
OLIG3	protein_coding	ENSMUSG00000045591.6	1.6396	0.0025189	0.0162676
CAR12	protein_coding	ENSMUSG00000032373.15	1.63593	1.49639e-05	0.000193979
RND1	protein_coding	ENSMUSG00000054855.13	1.63423	8.8103e-11	3.23877e-09
TUBB6	protein_coding	ENSMUSG00000001473.7	1.6266	7.7342e-26	1.3368e-23
RHOQ	protein_coding	ENSMUSG00000024143.15	1.60533	1.44965e-59	1.68023e-56
C1QTNF9	protein_coding	ENSMUSG00000071347.3	1.59849	0.00120871	0.00876573
MT2	protein_coding	ENSMUSG00000031762.7	1.59723	9.9097e-13	4.73934e-11
TECTA	protein_coding	ENSMUSG00000037705.13	1.59032	2.07716e-34	6.8214e-32
SLC29A2	protein_coding	ENSMUSG00000024891.6	1.58887	2.78611e-13	1.44467e-11
MAPKBP1	protein_coding	ENSMUSG00000033902.12	1.58386	3.43815e-21	4.31499e-19
ITPR1	protein_coding	ENSMUSG00000030102.11	1.53836	6.06251e-49	3.61987e-46
ZFP367	protein_coding	ENSMUSG00000044934.13	1.53622	3.00564e-49	1.91042e-46
PKIB	protein_coding	ENSMUSG00000019876.15	1.53244	1.03183e-63	1.2707e-60
SDC1	protein_coding	ENSMUSG00000020592.14	1.52572	2.01855e-27	4.38031e-25
KCTD11	protein_coding	ENSMUSG00000046731.5	1.50458	7.47933e-23	1.09165e-20
SBNO2	protein_coding	ENSMUSG00000035673.10	1.50212	4.587e-57	4.75696e-54
NOD2	protein_coding	ENSMUSG00000055994.15	1.48959	4.6321e-16	3.29498e-14
ANO2	protein_coding	ENSMUSG00000038115.16	1.48681	3.05144e-06	4.68998e-05
TES	protein_coding	ENSMUSG00000029552.19	1.48331	1.12858e-26	2.17943e-24
PHLDA1	protein_coding	ENSMUSG00000020205.8	1.47634	4.83805e-35	1.67244e-32
IFIT1	protein_coding	ENSMUSG00000034459.8	1.46908	1.09132e-06	1.83319e-05
F2RL1	protein_coding	ENSMUSG00000021678.9	1.46836	0.00154198	0.010801
STK32A	protein_coding	ENSMUSG00000039954.9	1.46716	2.76624e-39	1.11237e-36
INSYN2A	protein_coding	ENSMUSG00000073805.5	1.45732	5.12809e-07	9.20254e-06
ZFP772	protein_coding	ENSMUSG00000066838.7	1.43879	5.38318e-27	1.1049e-24
UCK2	protein_coding	ENSMUSG00000026558.13	1.43455	9.60633e-41	4.0273e-38
BHLHE41	protein_coding	ENSMUSG00000030256.11	1.43209	2.01263e-58	2.20316e-55
SLFN9	protein_coding	ENSMUSG00000069793.12	1.42239	5.37127e-09	1.45378e-07
ST6GALNAC4	protein_coding	ENSMUSG00000079442.12	1.42234	2.95073e-18	2.69172e-16
CISH	protein_coding	ENSMUSG00000032578.7	1.41858	1.38835e-19	1.51139e-17
OVGP1	protein_coding	ENSMUSG00000074340.9	1.41107	0.00142948	0.0101028
1110002E22RIK	protein_coding	ENSMUSG00000090066.2	1.40286	0.0080897	0.0418477
INHBA	protein_coding	ENSMUSG00000041324.14	1.40058	9.14091e-05	0.000941519
CDKN1A	protein_coding	ENSMUSG00000023067.14	1.39944	4.30753e-17	3.49282e-15
LRAT	protein_coding	ENSMUSG00000028003.6	1.39082	2.83565e-14	1.64334e-12
BCL3	protein_coding	ENSMUSG00000053175.17	1.38369	6.50849e-27	1.30861e-24
FOSL2	protein_coding	ENSMUSG00000029135.10	1.37831	9.46284e-19	9.36964e-17
CYP4B1	protein_coding	ENSMUSG00000028713.17	1.37754	8.27979e-10	2.53331e-08
FAM53C	protein_coding	ENSMUSG00000034300.17	1.35751	2.52746e-49	1.66004e-46
ITIH3	protein_coding	ENSMUSG00000006522.17	1.35506	0.000192992	0.00182648
TRIB3	protein_coding	ENSMUSG00000032715.9	1.34799	3.28256e-15	2.14171e-13
GAN	protein_coding	ENSMUSG00000052557.11	1.34106	4.85605e-27	1.0072e-24
IFRD1	protein_coding	ENSMUSG00000001627.12	1.33685	3.20722e-18	2.91221e-16
PIGF	protein_coding	ENSMUSG00000024145.6	1.33427	2.57168e-28	5.96145e-26
COL6A5	protein_coding	ENSMUSG00000091345.9	1.33149	0.003431	0.0210147
GFRA1	protein_coding	ENSMUSG00000025089.15	1.32801	3.68125e-26	6.68659e-24
CLDN14	protein_coding	ENSMUSG00000047109.13	1.32503	6.54099e-08	1.42948e-06
MBOAT4	protein_coding	ENSMUSG00000071113.4	1.32454	0.00592698	0.0325852
OLFR859	protein_coding	ENSMUSG00000095448.3	1.32225	0.000350973	0.0030818
IGSF9B	protein_coding	ENSMUSG00000034275.18	1.32	2.07965e-18	1.94206e-16
EPB41L4A	protein_coding	ENSMUSG00000024376.7	1.31919	4.75795e-15	3.04385e-13
CCHCR1	protein_coding	ENSMUSG00000040312.14	1.3142	1.41313e-07	2.84998e-06
ANO7	protein_coding	ENSMUSG00000034107.10	1.31404	3.08429e-06	4.73666e-05
SERPINA3N	protein_coding	ENSMUSG00000021091.8	1.31077	7.85386e-50	5.33629e-47
PRAG1	protein_coding	ENSMUSG00000050271.12	1.3052	1.06492e-10	3.86429e-09
STX11	protein_coding	ENSMUSG00000039232.12	1.30402	1.40648e-24	2.19946e-22
XDH	protein_coding	ENSMUSG00000024066.9	1.29204	7.55707e-08	1.62029e-06
SERPINB1A	protein_coding	ENSMUSG00000044734.16	1.28739	3.93649e-31	1.10807e-28
SRRM4	protein_coding	ENSMUSG00000063919.11	1.2854	2.97575e-15	1.96759e-13
SERPINA3I	protein_coding	ENSMUSG00000079014.4	1.28457	2.07806e-25	3.49966e-23
NTS	protein_coding	ENSMUSG00000019890.4	1.2838	5.06707e-12	2.18472e-10
DNAH10	protein_coding	ENSMUSG00000038011.15	1.27692	2.74725e-05	0.000330879
SETD4	protein_coding	ENSMUSG00000022948.16	1.27628	3.17581e-05	0.000377647
SRXN1	protein_coding	ENSMUSG00000032802.8	1.27431	4.75985e-28	1.07802e-25
PFKFB4	protein_coding	ENSMUSG00000025648.18	1.27051	8.35354e-16	5.81619e-14
IRS2	protein_coding	ENSMUSG00000038894.7	1.26928	7.96648e-18	6.91504e-16
IL4RA	protein_coding	ENSMUSG00000030748.9	1.26565	2.00054e-26	3.71874e-24
RRAS2	protein_coding	ENSMUSG00000055723.6	1.2599	7.59771e-24	1.16051e-21
CD44	protein_coding	ENSMUSG00000005087.17	1.2572	1.42224e-53	1.27381e-50
ARHGEF15	protein_coding	ENSMUSG00000052921.13	1.25334	5.89577e-25	9.52216e-23
ADGRD1	protein_coding	ENSMUSG00000044017.16	1.24904	4.04445e-11	1.53549e-09
SLC10A4L	protein_coding	ENSMUSG00000060204.6	1.24473	0.00142165	0.0100619
IL18R1	protein_coding	ENSMUSG00000026070.15	1.24264	0.00768233	0.0401903
RCC1	protein_coding	ENSMUSG00000028896.13	1.23963	2.35489e-16	1.74439e-14
STOM	protein_coding	ENSMUSG00000026880.11	1.23951	1.51858e-29	4.04143e-27
CAMK1	protein_coding	ENSMUSG00000030272.15	1.2387	8.28811e-23	1.17488e-20
KLF6	protein_coding	ENSMUSG00000000078.7	1.23508	7.43431e-36	2.66337e-33
COIL	protein_coding	ENSMUSG00000033983.14	1.23452	6.13954e-27	1.24715e-24
GM21954	protein_coding	ENSMUSG00000094962.1	1.22945	0.00262324	0.0168549
PLIN2	protein_coding	ENSMUSG00000028494.12	1.21514	2.93267e-19	3.05742e-17
PTP4A1	protein_coding	ENSMUSG00000026064.16	1.21387	3.08594e-19	3.20028e-17
MYADM	protein_coding	ENSMUSG00000068566.12	1.21327	6.44074e-34	2.03378e-31
TET3	protein_coding	ENSMUSG00000034832.15	1.21317	9.42174e-27	1.83808e-24
PTPRO	protein_coding	ENSMUSG00000030223.14	1.21272	3.42671e-20	3.94853e-18
PTP4A1	protein_coding	ENSMUSG00000117310.2	1.21167	1.12444e-18	1.09284e-16
TMEM43	protein_coding	ENSMUSG00000030095.10	1.2115	6.96426e-24	1.07206e-21
ZFP697	protein_coding	ENSMUSG00000050064.14	1.20913	3.25053e-14	1.86187e-12
SLC2A1	protein_coding	ENSMUSG00000028645.11	1.20427	2.00636e-21	2.58388e-19
CRYBB3	protein_coding	ENSMUSG00000029352.14	1.20354	0.000274838	0.00248596
DNASE1L3	protein_coding	ENSMUSG00000025279.7	1.19769	1.57778e-10	5.53179e-09
S1PR2	protein_coding	ENSMUSG00000043895.6	1.19652	1.90561e-16	1.43863e-14
PHF21B	protein_coding	ENSMUSG00000016624.15	1.188	5.0417e-05	0.000565405
PVR	protein_coding	ENSMUSG00000040511.14	1.18663	9.88495e-22	1.32499e-19
CDSN	protein_coding	ENSMUSG00000039518.7	1.17168	0.0092489	0.0464662
PRC1	protein_coding	ENSMUSG00000038943.16	1.17092	8.81978e-08	1.86065e-06
GPR63	protein_coding	ENSMUSG00000040372.2	1.16205	3.72551e-07	6.87981e-06
GABRA5	protein_coding	ENSMUSG00000055078.7	1.1612	1.05e-15	7.20877e-14
CREM	protein_coding	ENSMUSG00000063889.16	1.15734	4.64517e-30	1.27123e-27
PDE7A	protein_coding	ENSMUSG00000069094.12	1.15694	6.6922e-30	1.80635e-27
PLXNA4	protein_coding	ENSMUSG00000029765.12	1.15494	1.19524e-13	6.5058e-12
FAM111A	protein_coding	ENSMUSG00000024691.13	1.15449	5.65515e-08	1.24921e-06
FAM167A	protein_coding	ENSMUSG00000035095.11	1.14869	1.20578e-24	1.9007e-22
CEBPD	protein_coding	ENSMUSG00000071637.5	1.14407	8.32024e-12	3.47335e-10
SMAD1	protein_coding	ENSMUSG00000031681.16	1.14256	3.86149e-33	1.17057e-30
CASP6	protein_coding	ENSMUSG00000027997.9	1.14145	3.81335e-08	8.78811e-07
TPBG	protein_coding	ENSMUSG00000035274.13	1.13584	5.45136e-06	7.85762e-05
ITGA3	protein_coding	ENSMUSG00000001507.16	1.12442	1.08832e-20	1.29965e-18
MAP3K6	protein_coding	ENSMUSG00000028862.6	1.12425	3.19751e-12	1.41264e-10
ZBTB42	protein_coding	ENSMUSG00000037638.5	1.12393	2.26656e-10	7.68046e-09
GPR19	protein_coding	ENSMUSG00000032641.18	1.1223	9.89649e-12	4.04565e-10
SLC4A8	protein_coding	ENSMUSG00000023032.12	1.12167	8.71521e-12	3.63054e-10
NPY1R	protein_coding	ENSMUSG00000036437.6	1.12062	2.68658e-27	5.69208e-25
NABP1	protein_coding	ENSMUSG00000026107.11	1.12023	7.65571e-23	1.10918e-20
ABCA1	protein_coding	ENSMUSG00000015243.4	1.11779	8.62961e-11	3.18423e-09
RNH1	protein_coding	ENSMUSG00000038650.15	1.1174	7.12664e-27	1.41842e-24
GCH1	protein_coding	ENSMUSG00000037580.10	1.11688	9.14617e-15	5.59677e-13
HOXD11	protein_coding	ENSMUSG00000042499.13	1.11573	0.00276676	0.0176314
SLC7A3	protein_coding	ENSMUSG00000031297.14	1.11317	4.67849e-08	1.05354e-06
SHISA6	protein_coding	ENSMUSG00000053930.13	1.1125	8.18166e-13	3.96097e-11
ADAMTS8	protein_coding	ENSMUSG00000031994.13	1.11246	5.40471e-14	3.00831e-12
DOK5	protein_coding	ENSMUSG00000027560.4	1.11245	2.0325e-10	6.95283e-09
TYRP1	protein_coding	ENSMUSG00000005994.14	1.11184	0.000651456	0.00517592
CHMP1B	protein_coding	ENSMUSG00000109901.2	1.11155	4.08862e-43	2.12006e-40
FRAT2	protein_coding	ENSMUSG00000047604.3	1.11137	3.61424e-15	2.3426e-13
CERS6	protein_coding	ENSMUSG00000027035.10	1.11092	2.43806e-32	6.96226e-30
UGDH	protein_coding	ENSMUSG00000029201.14	1.11082	4.96867e-48	2.87949e-45
ELL2	protein_coding	ENSMUSG00000001542.7	1.1095	1.5383e-29	4.04143e-27
CD38	protein_coding	ENSMUSG00000029084.5	1.10775	6.57424e-10	2.05291e-08
ARC	protein_coding	ENSMUSG00000022602.14	1.10612	1.78449e-10	6.21229e-09
ETS2	protein_coding	ENSMUSG00000022895.16	1.10473	6.1713e-23	9.1428e-21
USP18	protein_coding	ENSMUSG00000030107.10	1.10389	2.64213e-05	0.000318998
FOSL1	protein_coding	ENSMUSG00000024912.6	1.10174	0.000471418	0.00392264
RHOC	protein_coding	ENSMUSG00000002233.13	1.10119	1.29682e-18	1.23442e-16
TMEM95	protein_coding	ENSMUSG00000094845.2	1.10045	0.00649672	0.0350524
VMN1R181	protein_coding	ENSMUSG00000097425.3	1.09888	0.00052546	0.00431669
TAS1R3	protein_coding	ENSMUSG00000029072.3	1.09753	0.000317837	0.00282739
PLPPR4	protein_coding	ENSMUSG00000044667.12	1.09695	1.57809e-07	3.15137e-06
GLIS3	protein_coding	ENSMUSG00000052942.13	1.0951	6.95457e-07	1.21699e-05
OAS2	protein_coding	ENSMUSG00000032690.16	1.08841	0.00639204	0.0345918
NRIP1	protein_coding	ENSMUSG00000048490.14	1.0862	2.73308e-14	1.59327e-12
CITED2	protein_coding	ENSMUSG00000039910.10	1.08133	2.71131e-09	7.65383e-08
OASL1	protein_coding	ENSMUSG00000041827.15	1.07819	8.69713e-07	1.49016e-05
PIM3	protein_coding	ENSMUSG00000035828.11	1.07782	5.0947e-29	1.287e-26
TNIP2	protein_coding	ENSMUSG00000059866.13	1.07777	2.82762e-08	6.64862e-07
ASPHD1	protein_coding	ENSMUSG00000046378.11	1.07684	3.25641e-15	2.13171e-13
PRR15L	protein_coding	ENSMUSG00000047040.9	1.07632	0.00102249	0.00761132
BCO1	protein_coding	ENSMUSG00000031845.15	1.07631	0.00452386	0.02631
PRR15	protein_coding	ENSMUSG00000045725.5	1.07448	2.66895e-08	6.3132e-07
TMEM159	protein_coding	ENSMUSG00000030917.13	1.07408	2.12101e-12	9.58541e-11
APOL9A	protein_coding	ENSMUSG00000057346.12	1.07206	0.00415733	0.0245111
NXPH3	protein_coding	ENSMUSG00000046719.7	1.07149	1.29274e-16	9.91135e-15
ANGPTL2	protein_coding	ENSMUSG00000004105.8	1.07089	1.21688e-13	6.60537e-12
FADS3	protein_coding	ENSMUSG00000024664.5	1.07085	1.79048e-28	4.19996e-26
HR	protein_coding	ENSMUSG00000022096.14	1.06857	2.63108e-13	1.36788e-11
ZBTB46	protein_coding	ENSMUSG00000027583.13	1.0656	2.2997e-15	1.53604e-13
ULBP1	protein_coding	ENSMUSG00000079685.10	1.05871	5.75519e-05	0.000633521
ZFP385C	protein_coding	ENSMUSG00000014198.15	1.04208	0.0010432	0.00775084
PCNX	protein_coding	ENSMUSG00000021140.9	1.04088	1.64396e-14	9.70845e-13
AZIN1	protein_coding	ENSMUSG00000037458.15	1.03195	1.70675e-54	1.60142e-51
SMAGP	protein_coding	ENSMUSG00000053559.13	1.03186	4.83887e-05	0.000546269
HSPB7	protein_coding	ENSMUSG00000006221.7	1.02283	0.000141245	0.00139714
TRIM47	protein_coding	ENSMUSG00000020773.11	1.02244	7.47274e-06	0.000103838
CSF2RB2	protein_coding	ENSMUSG00000071714.7	1.02114	0.000294273	0.00263562
GPR153	protein_coding	ENSMUSG00000042804.13	1.02034	3.65412e-20	4.1619e-18
MIDN	protein_coding	ENSMUSG00000035621.13	1.01972	3.87209e-25	6.35797e-23
CASR	protein_coding	ENSMUSG00000051980.13	1.01321	3.85137e-08	8.84468e-07
H2-M11	protein_coding	ENSMUSG00000037537.6	1.01151	0.00239035	0.0155649
MYO10	protein_coding	ENSMUSG00000022272.17	1.00979	7.84565e-10	2.41171e-08
SLC1A4	protein_coding	ENSMUSG00000020142.12	1.00972	1.10037e-17	9.30542e-16
SESN2	protein_coding	ENSMUSG00000028893.8	1.00687	3.08884e-07	5.8186e-06
MVP	protein_coding	ENSMUSG00000030681.18	1.00353	1.21615e-18	1.16893e-16
INHBB	protein_coding	ENSMUSG00000037035.5	1.00264	4.18077e-08	9.53447e-07
FAM214B	protein_coding	ENSMUSG00000036002.12	0.998428	3.59597e-15	2.33845e-13
ACVR1	protein_coding	ENSMUSG00000026836.15	0.998082	1.64233e-17	1.354e-15
PAPPA2	protein_coding	ENSMUSG00000073530.11	0.997457	5.28557e-07	9.45072e-06
MARVELD3	protein_coding	ENSMUSG00000001672.14	0.991054	8.06824e-07	1.38844e-05
MTUS2	protein_coding	ENSMUSG00000029651.16	0.988568	2.03005e-19	2.19781e-17
GGT5	protein_coding	ENSMUSG00000006344.17	0.987751	9.42745e-15	5.75103e-13
SCAI	protein_coding	ENSMUSG00000035236.17	0.985578	5.03089e-19	5.08352e-17
FNDC9	protein_coding	ENSMUSG00000048721.2	0.984384	0.00262353	0.0168549
CXCL14	protein_coding	ENSMUSG00000021508.11	0.982922	0.00795848	0.0412994
TLE3	protein_coding	ENSMUSG00000032280.16	0.980285	9.05737e-13	4.35284e-11
MYC	protein_coding	ENSMUSG00000022346.16	0.980203	7.47795e-18	6.54869e-16
IFI204	protein_coding	ENSMUSG00000073489.6	0.979001	0.00204849	0.0137293
NLRC5	protein_coding	ENSMUSG00000074151.13	0.977615	1.82431e-05	0.000229395
SYT4	protein_coding	ENSMUSG00000024261.6	0.97596	1.12975e-28	2.71471e-26
HSPB1	protein_coding	ENSMUSG00000004951.10	0.975913	3.79529e-16	2.74935e-14
ZSWIM4	protein_coding	ENSMUSG00000035671.6	0.975369	5.11566e-09	1.39033e-07
BACH1	protein_coding	ENSMUSG00000025612.5	0.975111	1.69524e-26	3.21183e-24
PIP5KL1	protein_coding	ENSMUSG00000046854.16	0.974008	1.22739e-05	0.00016253
NETO2	protein_coding	ENSMUSG00000036902.11	0.971743	2.45579e-19	2.58764e-17
UBN1	protein_coding	ENSMUSG00000039473.8	0.970896	9.08233e-28	2.03362e-25
STAC	protein_coding	ENSMUSG00000032502.8	0.968627	3.12712e-19	3.22601e-17
PCDH8	protein_coding	ENSMUSG00000036422.10	0.967987	2.72665e-09	7.68612e-08
SLC37A1	protein_coding	ENSMUSG00000024036.16	0.962919	1.01735e-11	4.13316e-10
PLEKHO1	protein_coding	ENSMUSG00000015745.9	0.962904	6.47342e-18	5.6943e-16
FNDC4	protein_coding	ENSMUSG00000038552.14	0.957078	3.58655e-20	4.10869e-18
PPP1R15A	protein_coding	ENSMUSG00000040435.12	0.955881	8.94331e-12	3.70208e-10
CACNA2D1	protein_coding	ENSMUSG00000040118.15	0.955864	1.12589e-18	1.09284e-16
PDE4C	protein_coding	ENSMUSG00000031842.15	0.951608	3.24796e-07	6.07766e-06
ZC3HAV1	protein_coding	ENSMUSG00000029826.14	0.951506	3.65752e-36	1.33459e-33
PDGFC	protein_coding	ENSMUSG00000028019.9	0.949408	2.08908e-07	4.07154e-06
SOX7	protein_coding	ENSMUSG00000063060.6	0.949385	0.000198809	0.00187253
DUSP7	protein_coding	ENSMUSG00000053716.9	0.948814	2.22674e-18	2.06961e-16
SLC41A2	protein_coding	ENSMUSG00000034591.5	0.947596	6.11126e-21	7.52601e-19
PDE1C	protein_coding	ENSMUSG00000004347.17	0.945546	2.12773e-23	3.20036e-21
GM13889	protein_coding	ENSMUSG00000087006.3	0.944118	9.42831e-17	7.37204e-15
IL31RA	protein_coding	ENSMUSG00000050377.8	0.943485	7.38043e-23	1.08525e-20
SLC35E4	protein_coding	ENSMUSG00000048807.2	0.942873	4.74655e-14	2.67217e-12
C4B	protein_coding	ENSMUSG00000073418.4	0.936034	1.12813e-07	2.3374e-06
NFKBIZ	protein_coding	ENSMUSG00000035356.17	0.935972	0.00025143	0.00230427
HHIPL1	protein_coding	ENSMUSG00000021260.8	0.935113	1.65164e-05	0.00021105
DOC2B	protein_coding	ENSMUSG00000020848.7	0.933731	0.00019088	0.00180996
SOX9	protein_coding	ENSMUSG00000000567.5	0.932798	0.000276532	0.00249944
SFN	protein_coding	ENSMUSG00000047281.3	0.931619	9.28025e-08	1.95153e-06
ODC1	protein_coding	ENSMUSG00000011179.8	0.930808	4.3149e-13	2.1689e-11
BANP	protein_coding	ENSMUSG00000025316.16	0.928749	0.000181703	0.00173969
FAM124A	protein_coding	ENSMUSG00000035184.15	0.928316	8.64901e-14	4.76034e-12
SCPEP1	protein_coding	ENSMUSG00000000278.10	0.926216	7.25755e-21	8.88217e-19
MERTK	protein_coding	ENSMUSG00000014361.5	0.922679	3.04716e-05	0.000363006
MT1	protein_coding	ENSMUSG00000031765.8	0.919734	2.35519e-11	9.18943e-10
SOCS1	protein_coding	ENSMUSG00000038037.5	0.919135	0.000768201	0.00597672
KTN1	protein_coding	ENSMUSG00000021843.17	0.913296	7.79711e-25	1.23899e-22
BARD1	protein_coding	ENSMUSG00000026196.7	0.911325	0.000408589	0.00350952
PIM1	protein_coding	ENSMUSG00000024014.8	0.910472	7.84036e-08	1.67374e-06
PLEKHM1	protein_coding	ENSMUSG00000034247.9	0.909536	1.67434e-21	2.17849e-19
ZC3H3	protein_coding	ENSMUSG00000075600.3	0.905972	0.00129708	0.00931403
LGALS3	protein_coding	ENSMUSG00000050335.17	0.905774	5.24921e-06	7.59959e-05
JUNB	protein_coding	ENSMUSG00000052837.7	0.901672	4.68338e-10	1.51281e-08
CCL12	protein_coding	ENSMUSG00000035352.3	0.901461	0.0065813	0.0354408
GPR3	protein_coding	ENSMUSG00000049649.8	0.901417	2.22174e-11	8.72055e-10
MAPK6	protein_coding	ENSMUSG00000042688.16	0.898014	7.49602e-20	8.4886e-18
CHRNA4	protein_coding	ENSMUSG00000027577.14	0.89465	6.86434e-07	1.20441e-05
MAFK	protein_coding	ENSMUSG00000018143.10	0.893032	2.37657e-18	2.18822e-16
CCDC116	protein_coding	ENSMUSG00000022768.17	0.891206	0.000533525	0.00436569
HECA	protein_coding	ENSMUSG00000039879.9	0.889484	2.61121e-36	9.89446e-34
NOCT	protein_coding	ENSMUSG00000023087.15	0.889201	7.41617e-11	2.75714e-09
TCF19	protein_coding	ENSMUSG00000050410.15	0.885584	5.96481e-10	1.88049e-08
SLC11A2	protein_coding	ENSMUSG00000023030.16	0.880735	6.30918e-15	3.95911e-13
IL1R1	protein_coding	ENSMUSG00000026072.12	0.879666	2.97908e-13	1.53564e-11
NAV2	protein_coding	ENSMUSG00000052512.17	0.879092	7.17485e-10	2.22635e-08
KIF22	protein_coding	ENSMUSG00000030677.8	0.878033	1.12412e-05	0.000149862
NLRP12	protein_coding	ENSMUSG00000078817.4	0.876971	0.00567935	0.0315051
RNF19B	protein_coding	ENSMUSG00000028793.15	0.874793	9.68352e-24	1.46772e-21
HOXD10	protein_coding	ENSMUSG00000050368.4	0.873392	0.00792679	0.0412001
TMC7	protein_coding	ENSMUSG00000042246.5	0.873222	2.79591e-21	3.53144e-19
DUSP1	protein_coding	ENSMUSG00000024190.7	0.872521	4.87985e-05	0.000549758
SOCS2	protein_coding	ENSMUSG00000020027.18	0.87054	7.4907e-21	9.11092e-19
FCGR2B	protein_coding	ENSMUSG00000026656.15	0.868597	1.52428e-05	0.000196981
MAFF	protein_coding	ENSMUSG00000042622.14	0.86807	2.05584e-10	7.0197e-09
CYBRD1	protein_coding	ENSMUSG00000027015.4	0.866279	8.78287e-12	3.651e-10
FAM222A	protein_coding	ENSMUSG00000041930.7	0.862839	3.24036e-07	6.06921e-06
SMIM41	protein_coding	ENSMUSG00000075408.5	0.861427	0.00207502	0.0138597
ZFP655	protein_coding	ENSMUSG00000007812.16	0.857802	4.56554e-27	9.57016e-25
SELENON	protein_coding	ENSMUSG00000050989.9	0.856679	1.62396e-12	7.48139e-11
GPRIN1	protein_coding	ENSMUSG00000069227.4	0.85572	1.53656e-14	9.17467e-13
NXPE4	protein_coding	ENSMUSG00000044229.9	0.853943	9.35363e-07	1.5902e-05
FAM129B	protein_coding	ENSMUSG00000026796.16	0.852662	1.78863e-18	1.68628e-16
MICALL1	protein_coding	ENSMUSG00000033039.10	0.852639	1.20894e-17	1.01799e-15
TTLL4	protein_coding	ENSMUSG00000033257.14	0.848766	9.8366e-13	4.71582e-11
PPARD	protein_coding	ENSMUSG00000002250.16	0.848607	1.19797e-11	4.83706e-10
TGIF1	protein_coding	ENSMUSG00000047407.17	0.848137	0.000530479	0.00434437
ANKRD13A	protein_coding	ENSMUSG00000041870.16	0.847841	1.68053e-21	2.17849e-19
1700003F12RIK	protein_coding	ENSMUSG00000038523.10	0.845861	0.00319181	0.0197647
HS2ST1	protein_coding	ENSMUSG00000040151.9	0.845788	3.39356e-36	1.26164e-33
PTPN1	protein_coding	ENSMUSG00000027540.13	0.845118	1.14559e-18	1.10651e-16
EMP3	protein_coding	ENSMUSG00000040212.12	0.844772	2.17939e-07	4.22288e-06
CHL1	protein_coding	ENSMUSG00000030077.11	0.842072	1.30971e-19	1.4498e-17
SLC38A1	protein_coding	ENSMUSG00000023169.15	0.840846	1.99417e-12	9.03291e-11
OASL2	protein_coding	ENSMUSG00000029561.17	0.83892	9.75227e-14	5.33774e-12
SLC25A24	protein_coding	ENSMUSG00000040322.10	0.837219	6.66971e-15	4.17206e-13
IGF2BP2	protein_coding	ENSMUSG00000033581.17	0.837147	0.000163938	0.00159282
SURF6	protein_coding	ENSMUSG00000036160.13	0.836694	1.33075e-13	7.1253e-12
DNAH3	protein_coding	ENSMUSG00000052273.4	0.830418	0.0092827	0.0465885
SPATA13	protein_coding	ENSMUSG00000021990.16	0.82932	3.98064e-13	2.006e-11
TMEM79	protein_coding	ENSMUSG00000001420.13	0.824985	9.51476e-20	1.07131e-17
MSH6	protein_coding	ENSMUSG00000005370.4	0.824365	1.33153e-19	1.46573e-17
PODXL	protein_coding	ENSMUSG00000025608.9	0.820515	7.87662e-05	0.000825098
CYP1B1	protein_coding	ENSMUSG00000024087.4	0.819725	1.54596e-22	2.13018e-20
ABHD17B	protein_coding	ENSMUSG00000047368.4	0.819104	1.20357e-32	3.53957e-30
EXT2	protein_coding	ENSMUSG00000027198.16	0.818926	4.42045e-15	2.83715e-13
PXDC1	protein_coding	ENSMUSG00000021411.16	0.816621	3.16426e-07	5.93796e-06
ZFP57	protein_coding	ENSMUSG00000036036.15	0.812602	0.00306734	0.0191383
SYTL3	protein_coding	ENSMUSG00000041831.17	0.812358	2.94329e-10	9.74699e-09
PAPPA	protein_coding	ENSMUSG00000028370.7	0.811653	4.76973e-07	8.62226e-06
RAB23	protein_coding	ENSMUSG00000004768.14	0.81162	2.14403e-19	2.29597e-17
GM11549	protein_coding	ENSMUSG00000085007.3	0.810756	1.71767e-08	4.23592e-07
NPTX2	protein_coding	ENSMUSG00000059991.7	0.808576	4.53089e-30	1.25742e-27
RDH13	protein_coding	ENSMUSG00000008435.15	0.8042	2.42002e-19	2.56366e-17
PPP4R4	protein_coding	ENSMUSG00000021209.12	0.804036	1.07705e-17	9.1475e-16
1700088E04RIK	protein_coding	ENSMUSG00000033029.12	0.803626	9.02023e-15	5.55308e-13
CCDC162	protein_coding	ENSMUSG00000075225.15	0.802098	7.94875e-05	0.000831769
GPR85	protein_coding	ENSMUSG00000048216.13	0.80053	9.97668e-12	4.06999e-10
NFYB	protein_coding	ENSMUSG00000020248.18	0.800395	6.43186e-17	5.17279e-15
TRANK1	protein_coding	ENSMUSG00000062296.8	0.799322	0.00421118	0.0247612
TXNRD1	protein_coding	ENSMUSG00000020250.10	0.799228	3.27246e-25	5.41854e-23
TRIB1	protein_coding	ENSMUSG00000032501.9	0.798996	5.19662e-06	7.54007e-05
PPP1R3D	protein_coding	ENSMUSG00000049999.4	0.797532	2.22822e-08	5.36734e-07
FBXO30	protein_coding	ENSMUSG00000047648.13	0.796928	6.00813e-12	2.56243e-10
FYB2	protein_coding	ENSMUSG00000078612.9	0.796082	0.00810598	0.0418993
HSD17B7	protein_coding	ENSMUSG00000026675.12	0.794433	2.58613e-17	2.12321e-15
AOC2	protein_coding	ENSMUSG00000078651.8	0.792204	0.00289518	0.0182433
SHANK2	protein_coding	ENSMUSG00000037541.22	0.7893	1.05922e-05	0.000142075
GNPNAT1	protein_coding	ENSMUSG00000037722.8	0.786846	4.44621e-07	8.10436e-06
COL16A1	protein_coding	ENSMUSG00000040690.15	0.783149	6.89718e-05	0.000739402
CCDC71L	protein_coding	ENSMUSG00000090946.3	0.781771	2.70333e-16	1.98755e-14
METTL7A3	protein_coding	ENSMUSG00000058057.5	0.77985	5.07155e-19	5.09846e-17
EPS8	protein_coding	ENSMUSG00000015766.14	0.774069	2.41205e-07	4.63677e-06
ANKS1B	protein_coding	ENSMUSG00000058589.14	0.773605	2.30362e-19	2.45354e-17
PCSK1	protein_coding	ENSMUSG00000021587.5	0.773226	5.36519e-10	1.72175e-08
KPNA2	protein_coding	ENSMUSG00000018362.14	0.772806	1.08858e-06	1.83015e-05
GLYAT	protein_coding	ENSMUSG00000063683.12	0.772104	0.000894257	0.00681115
IGTP	protein_coding	ENSMUSG00000078853.8	0.771805	2.48663e-13	1.29964e-11
CTTNBP2	protein_coding	ENSMUSG00000000416.16	0.771151	8.12991e-11	3.01112e-09
ARHGAP22	protein_coding	ENSMUSG00000063506.14	0.769987	1.31045e-11	5.2589e-10
PPP4R1	protein_coding	ENSMUSG00000061950.17	0.767837	9.74878e-19	9.6045e-17
TNIK	protein_coding	ENSMUSG00000027692.16	0.767732	1.19893e-07	2.46336e-06
RSAD1	protein_coding	ENSMUSG00000039096.10	0.767095	5.56011e-14	3.0861e-12
PLOD3	protein_coding	ENSMUSG00000004846.10	0.767094	5.87217e-16	4.13233e-14
CRMP1	protein_coding	ENSMUSG00000029121.16	0.766842	1.77853e-16	1.34786e-14
RMND5B	protein_coding	ENSMUSG00000001054.9	0.765592	3.51802e-10	1.15532e-08
PTPN5	protein_coding	ENSMUSG00000030854.17	0.763767	5.72781e-06	8.18765e-05
PDLIM1	protein_coding	ENSMUSG00000055044.12	0.763639	9.00835e-12	3.72118e-10
ACSL4	protein_coding	ENSMUSG00000031278.12	0.761968	6.50264e-34	2.03378e-31
RIOK3	protein_coding	ENSMUSG00000024404.7	0.761267	2.59127e-27	5.54982e-25
AHR	protein_coding	ENSMUSG00000019256.17	0.761105	1.11952e-12	5.31543e-11
CCL7	protein_coding	ENSMUSG00000035373.2	0.759185	0.00522733	0.0294789
STAT2	protein_coding	ENSMUSG00000040033.16	0.755173	3.99024e-21	4.97619e-19
CDYL	protein_coding	ENSMUSG00000059288.14	0.755052	1.29669e-13	6.96183e-12
VSTM5	protein_coding	ENSMUSG00000031937.7	0.753086	1.05664e-25	1.79483e-23
SOWAHC	protein_coding	ENSMUSG00000098188.1	0.752373	2.22579e-16	1.66125e-14
SLC2A3	protein_coding	ENSMUSG00000003153.10	0.752074	4.15385e-29	1.06295e-26
ETV5	protein_coding	ENSMUSG00000013089.15	0.751929	1.35086e-19	1.47874e-17
PTHLH	protein_coding	ENSMUSG00000048776.8	0.751875	0.000540392	0.00441638
GGTA1	protein_coding	ENSMUSG00000035778.17	0.751845	2.36759e-24	3.67331e-22
TRAFD1	protein_coding	ENSMUSG00000042726.14	0.750361	3.50735e-14	2.00316e-12
RHOV	protein_coding	ENSMUSG00000034226.7	0.747449	1.87343e-10	6.47617e-09
SSH1	protein_coding	ENSMUSG00000042121.16	0.745423	1.06909e-12	5.08826e-11
DLX3	protein_coding	ENSMUSG00000001510.8	0.742586	0.000330323	0.00292525
PLEKHO2	protein_coding	ENSMUSG00000050721.9	0.741982	3.08255e-15	2.02462e-13
LINS1	protein_coding	ENSMUSG00000053091.16	0.741639	1.01421e-09	3.07446e-08
HSPA5	protein_coding	ENSMUSG00000026864.13	0.741062	4.36517e-19	4.47976e-17
IARS	protein_coding	ENSMUSG00000037851.13	0.74026	1.12742e-19	1.2622e-17
ZBTB33	protein_coding	ENSMUSG00000048047.3	0.738868	7.09814e-17	5.66242e-15
ADAMTS17	protein_coding	ENSMUSG00000058145.16	0.738823	0.00975774	0.0484782
CREB1	protein_coding	ENSMUSG00000025958.14	0.738607	5.35853e-09	1.45233e-07
GALR2	protein_coding	ENSMUSG00000020793.5	0.738326	0.00756225	0.0397105
ADAMTS1	protein_coding	ENSMUSG00000022893.14	0.738284	1.61665e-05	0.000207116
C2CD2	protein_coding	ENSMUSG00000045975.8	0.738126	8.52526e-09	2.23677e-07
RXFP1	protein_coding	ENSMUSG00000034009.14	0.738099	0.0068547	0.0366626
ENC1	protein_coding	ENSMUSG00000041773.8	0.736129	1.88334e-08	4.60754e-07
OSBP2	protein_coding	ENSMUSG00000020435.17	0.735658	6.31576e-07	1.11013e-05
BC024978	protein_coding	ENSMUSG00000078786.9	0.730172	3.26125e-13	1.66476e-11
TICAM1	protein_coding	ENSMUSG00000047123.8	0.728845	1.84025e-09	5.31676e-08
ARXES1	protein_coding	ENSMUSG00000048355.2	0.727329	1.33564e-07	2.71874e-06
DDIT3	protein_coding	ENSMUSG00000025408.15	0.723311	6.85596e-08	1.4845e-06
CD63	protein_coding	ENSMUSG00000025351.14	0.720981	5.51923e-07	9.82393e-06
ERF	protein_coding	ENSMUSG00000040857.15	0.720652	2.64934e-17	2.16608e-15
OAS1A	protein_coding	ENSMUSG00000052776.10	0.720298	0.0011847	0.00861693
CDC42EP4	protein_coding	ENSMUSG00000041598.7	0.719192	1.67538e-10	5.85313e-09
NCK2	protein_coding	ENSMUSG00000066877.11	0.718476	0.000280982	0.0025385
SLC1A2	protein_coding	ENSMUSG00000005089.15	0.716723	4.3545e-05	0.000500298
L3MBTL3	protein_coding	ENSMUSG00000039089.15	0.715657	6.74281e-05	0.000724034
CLIC1	protein_coding	ENSMUSG00000007041.9	0.71544	8.64817e-11	3.18511e-09
PFKFB3	protein_coding	ENSMUSG00000026773.19	0.715077	1.9866e-13	1.04944e-11
NDST1	protein_coding	ENSMUSG00000054008.9	0.714568	1.08636e-16	8.42744e-15
TSC22D2	protein_coding	ENSMUSG00000027806.9	0.713966	2.79052e-12	1.23839e-10
RORA	protein_coding	ENSMUSG00000032238.17	0.712071	3.16732e-12	1.40245e-10
SH2B2	protein_coding	ENSMUSG00000005057.13	0.712036	0.00117062	0.00853027
SLC22A23	protein_coding	ENSMUSG00000038267.15	0.711774	6.97607e-07	1.21967e-05
LRRC55	protein_coding	ENSMUSG00000075224.10	0.710811	2.03915e-05	0.000253339
SLC7A14	protein_coding	ENSMUSG00000069072.9	0.709762	4.26435e-08	9.70263e-07
GAS2L2	protein_coding	ENSMUSG00000020686.12	0.709471	0.00361774	0.0218864
NPPB	protein_coding	ENSMUSG00000029019.8	0.709288	6.42882e-05	0.000696391
CRYBG1	protein_coding	ENSMUSG00000019866.15	0.708714	0.00116034	0.00846792
ATP1B2	protein_coding	ENSMUSG00000041329.13	0.708172	9.23206e-14	5.06709e-12
MFHAS1	protein_coding	ENSMUSG00000070056.6	0.707887	1.54622e-10	5.43078e-09
RALGDS	protein_coding	ENSMUSG00000026821.16	0.707881	1.36554e-18	1.29359e-16
EIF4EBP1	protein_coding	ENSMUSG00000031490.6	0.706212	4.0932e-05	0.00047359
UBE2Q2	protein_coding	ENSMUSG00000032307.16	0.705566	1.10439e-20	1.3109e-18
ADORA2B	protein_coding	ENSMUSG00000018500.2	0.705559	1.54136e-05	0.000198894
PTPN23	protein_coding	ENSMUSG00000036057.11	0.705158	5.15873e-07	9.2491e-06
IER3	protein_coding	ENSMUSG00000003541.6	0.704342	5.50958e-13	2.74837e-11
RAB11FIP5	protein_coding	ENSMUSG00000051343.11	0.703543	8.76477e-09	2.29047e-07
GM4737	protein_coding	ENSMUSG00000048087.6	0.703125	8.74706e-08	1.84927e-06
PLEKHH1	protein_coding	ENSMUSG00000060716.7	0.700659	1.024e-12	4.88544e-11
OSMR	protein_coding	ENSMUSG00000022146.12	0.699774	4.39929e-18	3.94016e-16
JPT1	protein_coding	ENSMUSG00000020737.12	0.699067	1.4272e-09	4.19099e-08
GPRIN2	protein_coding	ENSMUSG00000071531.3	0.698514	1.41661e-10	5.02936e-09
SERINC2	protein_coding	ENSMUSG00000023232.17	0.696979	3.09402e-14	1.78259e-12
GM10184	protein_coding	ENSMUSG00000066878.5	0.696462	3.33818e-07	6.21696e-06
TRPV2	protein_coding	ENSMUSG00000018507.16	0.695664	1.44585e-12	6.70328e-11
SIK1	protein_coding	ENSMUSG00000024042.7	0.691725	2.64036e-06	4.1062e-05
AURKA	protein_coding	ENSMUSG00000027496.15	0.68959	3.89652e-05	0.000453765
BTG1	protein_coding	ENSMUSG00000036478.8	0.688744	1.07063e-08	2.76122e-07
ANO6	protein_coding	ENSMUSG00000064210.7	0.68865	4.69335e-18	4.18452e-16
ZFP703	protein_coding	ENSMUSG00000085795.8	0.686312	5.15935e-13	2.58676e-11
B230219D22RIK	protein_coding	ENSMUSG00000045767.9	0.685006	7.89898e-23	1.13607e-20
THSD7A	protein_coding	ENSMUSG00000032625.14	0.684684	1.86021e-08	4.55891e-07
UNC5D	protein_coding	ENSMUSG00000063626.6	0.684454	2.45265e-05	0.000299424
NT5E	protein_coding	ENSMUSG00000032420.8	0.684303	7.5968e-11	2.81897e-09
PNP	protein_coding	ENSMUSG00000115338.2	0.684151	1.30232e-05	0.00017176
NXPE5	protein_coding	ENSMUSG00000047592.17	0.683695	0.0019145	0.0130036
WRNIP1	protein_coding	ENSMUSG00000021400.8	0.682937	1.22321e-13	6.62148e-12
FKBP5	protein_coding	ENSMUSG00000024222.17	0.680576	1.17383e-08	3.00378e-07
LYST	protein_coding	ENSMUSG00000019726.12	0.680222	3.82028e-07	7.0416e-06
RCL1	protein_coding	ENSMUSG00000024785.7	0.680103	7.07153e-09	1.88549e-07
NOX4	protein_coding	ENSMUSG00000030562.17	0.679101	0.000756888	0.00589709
SLC7A5	protein_coding	ENSMUSG00000040010.10	0.677832	1.45739e-07	2.93324e-06
DBP	protein_coding	ENSMUSG00000059824.12	0.677455	6.98003e-06	9.76115e-05
CASP3	protein_coding	ENSMUSG00000031628.9	0.677409	7.10477e-12	2.9977e-10
IL13RA1	protein_coding	ENSMUSG00000017057.9	0.677115	1.30355e-07	2.66444e-06
MARCHF4	protein_coding	ENSMUSG00000039372.5	0.67616	4.95848e-15	3.15168e-13
AKR1B8	protein_coding	ENSMUSG00000029762.6	0.675767	0.000339176	0.00299021
SUSD6	protein_coding	ENSMUSG00000021133.9	0.675616	3.69894e-26	6.68659e-24
CCN4	protein_coding	ENSMUSG00000005124.10	0.675547	2.04353e-07	3.99461e-06
GRRP1	protein_coding	ENSMUSG00000050105.5	0.675241	0.00647627	0.0349612
SLC7A6	protein_coding	ENSMUSG00000031904.5	0.67462	1.44144e-14	8.65917e-13
NAPRT	protein_coding	ENSMUSG00000022574.7	0.674501	0.00918144	0.0461979
MAP7D1	protein_coding	ENSMUSG00000028849.17	0.674166	8.82802e-12	3.66205e-10
MYD88	protein_coding	ENSMUSG00000032508.8	0.673439	1.75539e-07	3.46575e-06
CARD14	protein_coding	ENSMUSG00000013483.14	0.669659	1.33305e-07	2.71627e-06
OTUD7B	protein_coding	ENSMUSG00000038495.14	0.666919	3.16578e-09	8.79809e-08
EIF4E	protein_coding	ENSMUSG00000028156.12	0.666611	2.95014e-25	4.92624e-23
TNFRSF1B	protein_coding	ENSMUSG00000028599.10	0.665212	3.63237e-06	5.4552e-05
KDM2B	protein_coding	ENSMUSG00000029475.17	0.665057	9.89232e-09	2.56251e-07
ARID5B	protein_coding	ENSMUSG00000019947.10	0.664975	1.66097e-06	2.70032e-05
PER2	protein_coding	ENSMUSG00000055866.9	0.663909	0.00230505	0.0151194
PPP1R13L	protein_coding	ENSMUSG00000040734.14	0.66388	0.000423505	0.00360308
HERC4	protein_coding	ENSMUSG00000020064.9	0.663547	2.24482e-15	1.50448e-13
BAZ1A	protein_coding	ENSMUSG00000035021.13	0.662456	0.00806609	0.0417403
STK40	protein_coding	ENSMUSG00000042608.15	0.661878	2.70431e-21	3.43779e-19
CAPRIN2	protein_coding	ENSMUSG00000030309.16	0.661826	5.88163e-07	1.04032e-05
ABCB1B	protein_coding	ENSMUSG00000028970.9	0.659715	0.00309999	0.0193054
TPM4	protein_coding	ENSMUSG00000031799.10	0.658488	2.49743e-13	1.30184e-11
CARHSP1	protein_coding	ENSMUSG00000008393.9	0.657862	4.26095e-16	3.05301e-14
GPR137B	protein_coding	ENSMUSG00000021306.11	0.657108	2.00532e-07	3.92772e-06
LY6C1	protein_coding	ENSMUSG00000079018.10	0.656949	0.00228544	0.0150107
COQ8B	protein_coding	ENSMUSG00000003762.13	0.656513	9.40585e-08	1.97583e-06
GJC1	protein_coding	ENSMUSG00000034520.14	0.656217	0.00228792	0.015022
EIF1A	protein_coding	ENSMUSG00000057561.10	0.655626	7.19075e-17	5.71317e-15
TMTC4	protein_coding	ENSMUSG00000041594.18	0.655264	3.99583e-12	1.7419e-10
FGD6	protein_coding	ENSMUSG00000020021.4	0.655148	8.68021e-08	1.83711e-06
MAP6	protein_coding	ENSMUSG00000055407.14	0.654942	7.49916e-10	2.32332e-08
NFYA	protein_coding	ENSMUSG00000023994.13	0.654782	2.4249e-06	3.81936e-05
GRIK3	protein_coding	ENSMUSG00000001985.9	0.653547	2.08312e-06	3.32894e-05
DNAAF3	protein_coding	ENSMUSG00000055809.7	0.653543	0.00139577	0.00992146
ZBTB21	protein_coding	ENSMUSG00000046962.16	0.651304	5.28503e-11	1.99113e-09
ARRB1	protein_coding	ENSMUSG00000018909.15	0.651301	2.55826e-16	1.88794e-14
GPR119	protein_coding	ENSMUSG00000051209.3	0.650162	0.00504098	0.028699
ARHGAP42	protein_coding	ENSMUSG00000050730.17	0.647121	6.21399e-18	5.49061e-16
EHD4	protein_coding	ENSMUSG00000027293.13	0.645896	2.36839e-18	2.18822e-16
SLC6A19	protein_coding	ENSMUSG00000021565.16	0.645053	6.73609e-11	2.51379e-09
EOGT	protein_coding	ENSMUSG00000035245.12	0.643907	8.82098e-13	4.26001e-11
GMEB1	protein_coding	ENSMUSG00000028901.13	0.643902	3.1372e-11	1.21206e-09
PPRC1	protein_coding	ENSMUSG00000055491.14	0.643143	1.58541e-14	9.42759e-13
PEX5	protein_coding	ENSMUSG00000005069.12	0.642915	6.77985e-10	2.11043e-08
ARHGAP33	protein_coding	ENSMUSG00000036882.7	0.642741	6.40662e-06	9.03641e-05
JMJD1C	protein_coding	ENSMUSG00000037876.17	0.642622	4.41586e-10	1.43109e-08
ATF4	protein_coding	ENSMUSG00000042406.8	0.642492	4.24443e-18	3.81883e-16
MRGBP	protein_coding	ENSMUSG00000027569.15	0.641636	0.000130833	0.00130529
TUBB2B	protein_coding	ENSMUSG00000045136.6	0.639337	3.1617e-13	1.61813e-11
MEX3D	protein_coding	ENSMUSG00000048696.11	0.637251	1.44634e-10	5.12565e-09
LIPK	protein_coding	ENSMUSG00000024771.7	0.637045	0.00119425	0.00867684
FARP1	protein_coding	ENSMUSG00000025555.14	0.636675	2.81545e-08	6.6279e-07
ADAM19	protein_coding	ENSMUSG00000011256.16	0.63541	3.47858e-13	1.76654e-11
GM8773	protein_coding	ENSMUSG00000073234.4	0.634814	0.00197224	0.0133268
MTHFD2	protein_coding	ENSMUSG00000005667.8	0.632679	1.77371e-07	3.49841e-06
CNST	protein_coding	ENSMUSG00000038949.8	0.631384	2.04949e-15	1.38774e-13
CTTN	protein_coding	ENSMUSG00000031078.15	0.631004	1.1827e-20	1.37892e-18
YTHDF2	protein_coding	ENSMUSG00000040025.17	0.629879	1.01865e-17	8.68898e-16
PDE7B	protein_coding	ENSMUSG00000019990.15	0.629354	4.28517e-05	0.000493483
CLIC4	protein_coding	ENSMUSG00000037242.8	0.627503	1.48783e-05	0.000193124
MREG	protein_coding	ENSMUSG00000039395.8	0.627393	2.28194e-05	0.00028032
AZIN2	protein_coding	ENSMUSG00000028789.16	0.626602	1.225e-18	1.17172e-16
ARL16	protein_coding	ENSMUSG00000057594.12	0.626249	2.1933e-09	6.29066e-08
AHCY	protein_coding	ENSMUSG00000027597.15	0.625223	6.66169e-08	1.45201e-06
CD200	protein_coding	ENSMUSG00000022661.14	0.625066	1.08554e-20	1.29965e-18
MEX3A	protein_coding	ENSMUSG00000074480.4	0.624053	0.00457634	0.0265593
DUSP10	protein_coding	ENSMUSG00000039384.8	0.62377	0.000893683	0.0068094
TNKS1BP1	protein_coding	ENSMUSG00000033955.13	0.623305	2.23081e-09	6.37041e-08
LIMD1	protein_coding	ENSMUSG00000025239.3	0.623071	6.95529e-06	9.73345e-05
PLCD1	protein_coding	ENSMUSG00000010660.3	0.62156	1.49044e-05	0.000193335
ATP6V0A2	protein_coding	ENSMUSG00000038023.12	0.62117	7.18205e-15	4.4642e-13
KLF10	protein_coding	ENSMUSG00000037465.10	0.620973	1.06089e-16	8.26234e-15
IKZF2	protein_coding	ENSMUSG00000025997.13	0.619552	5.31154e-05	0.000590957
S100A11	protein_coding	ENSMUSG00000027907.4	0.618892	8.16092e-08	1.73466e-06
TUBA1C	protein_coding	ENSMUSG00000043091.9	0.617901	1.17387e-06	1.96183e-05
EXOC6B	protein_coding	ENSMUSG00000033769.16	0.615874	6.35916e-12	2.70628e-10
1700025G04RIK	protein_coding	ENSMUSG00000032666.16	0.61574	2.57386e-09	7.30769e-08
SLC39A6	protein_coding	ENSMUSG00000024270.11	0.614817	9.42438e-11	3.45163e-09
OTUD4	protein_coding	ENSMUSG00000036990.13	0.614395	8.44766e-18	7.26868e-16
CARS	protein_coding	ENSMUSG00000010755.17	0.614337	8.93132e-05	0.000922825
CCDC134	protein_coding	ENSMUSG00000068114.7	0.614106	5.51133e-06	7.92666e-05
STEAP4	protein_coding	ENSMUSG00000012428.9	0.613844	0.00203917	0.0136852
TAFA4	protein_coding	ENSMUSG00000046500.8	0.613038	4.11569e-16	2.97054e-14
LOXL4	protein_coding	ENSMUSG00000025185.14	0.612322	4.33486e-05	0.000498506
ERC2	protein_coding	ENSMUSG00000040640.11	0.612265	3.65176e-10	1.19724e-08
CAVIN3	protein_coding	ENSMUSG00000037060.3	0.611018	3.2445e-05	0.000384654
CAML	protein_coding	ENSMUSG00000021501.4	0.610993	4.85061e-14	2.72298e-12
DNTTIP1	protein_coding	ENSMUSG00000017299.13	0.609969	1.08497e-05	0.000145116
SHH	protein_coding	ENSMUSG00000002633.4	0.609182	1.8822e-05	0.000235473
SYTL2	protein_coding	ENSMUSG00000030616.16	0.608592	1.51002e-14	9.04362e-13
DUSP16	protein_coding	ENSMUSG00000030203.17	0.608375	1.9546e-07	3.83601e-06
GM20481	protein_coding	ENSMUSG00000092609.1	0.607765	0.00666879	0.0357946
SLIT1	protein_coding	ENSMUSG00000025020.11	0.607402	7.01946e-05	0.00074925
BRPF3	protein_coding	ENSMUSG00000063952.16	0.607233	3.26995e-06	4.97922e-05
RCAN1	protein_coding	ENSMUSG00000022951.16	0.606945	3.32946e-17	2.7109e-15
IFI35	protein_coding	ENSMUSG00000010358.13	0.606191	5.47886e-06	7.88572e-05
IRAK3	protein_coding	ENSMUSG00000020227.10	0.605985	2.19561e-05	0.000271577
SLC23A2	protein_coding	ENSMUSG00000027340.15	0.60554	3.57658e-11	1.36841e-09
P4HA3	protein_coding	ENSMUSG00000051048.17	0.605108	2.26859e-10	7.68046e-09
CLN8	protein_coding	ENSMUSG00000026317.7	0.604897	1.67682e-12	7.66593e-11
MARVELD2	protein_coding	ENSMUSG00000021636.15	0.604502	0.00626022	0.0340208
NDST3	protein_coding	ENSMUSG00000027977.15	0.604394	1.76395e-11	6.99333e-10
ROCK2	protein_coding	ENSMUSG00000020580.10	0.604283	7.93296e-21	9.58964e-19
SCHIP1	protein_coding	ENSMUSG00000027777.15	0.602898	1.28275e-10	4.58718e-09
METAP1	protein_coding	ENSMUSG00000005813.12	0.60178	1.78369e-13	9.44782e-12
LRIG1	protein_coding	ENSMUSG00000030029.14	0.601458	5.19206e-05	0.000579519
FAM151A	protein_coding	ENSMUSG00000034871.2	0.600541	4.8568e-05	0.000547473
PTPN4	protein_coding	ENSMUSG00000026384.13	0.600297	8.88636e-08	1.87269e-06
MYSM1	protein_coding	ENSMUSG00000062627.9	0.600294	1.42416e-05	0.000186086
TMEM63C	protein_coding	ENSMUSG00000034145.14	0.6	2.37113e-07	4.56704e-06
DENND5B	protein_coding	ENSMUSG00000030313.15	0.599676	3.19379e-06	4.87833e-05
MED22	protein_coding	ENSMUSG00000015776.12	0.599176	1.4135e-09	4.16317e-08
B4GALT5	protein_coding	ENSMUSG00000017929.13	0.598854	1.04624e-21	1.39291e-19
PCGF5	protein_coding	ENSMUSG00000024805.16	0.59851	9.89681e-09	2.56251e-07
EIF3B	protein_coding	ENSMUSG00000056076.13	0.5968	5.26268e-10	1.69438e-08
HSPA1A	protein_coding	ENSMUSG00000091971.3	0.596714	4.01488e-05	0.000465348
CD109	protein_coding	ENSMUSG00000046186.8	0.596436	0.00543821	0.030433
CD3EAP	protein_coding	ENSMUSG00000047649.9	0.596122	1.03622e-05	0.000139466
TRPM6	protein_coding	ENSMUSG00000024727.9	0.59582	0.00608093	0.033283
HELZ2	protein_coding	ENSMUSG00000027580.17	0.595364	0.00532824	0.0299452
ZHX2	protein_coding	ENSMUSG00000071757.10	0.594696	0.000293316	0.00262943
ZBTB38	protein_coding	ENSMUSG00000040433.16	0.59439	1.25707e-11	5.06528e-10
ZFP948	protein_coding	ENSMUSG00000067931.6	0.593969	2.98492e-13	1.53564e-11
MEGF6	protein_coding	ENSMUSG00000057751.14	0.593691	0.00877094	0.044577
PRSS12	protein_coding	ENSMUSG00000027978.9	0.593302	8.48434e-06	0.000116499
GM49342	protein_coding	ENSMUSG00000021871.19	0.592817	0.00614485	0.0335291
GFRA3	protein_coding	ENSMUSG00000024366.8	0.592738	2.04698e-08	4.97333e-07
ARHGEF26	protein_coding	ENSMUSG00000036885.14	0.592704	0.00326051	0.0201143
SDF2L1	protein_coding	ENSMUSG00000022769.9	0.592515	1.7425e-09	5.05659e-08
ITGB1	protein_coding	ENSMUSG00000025809.15	0.592434	2.83251e-22	3.84909e-20
H13	protein_coding	ENSMUSG00000019188.16	0.591967	1.3928e-15	9.52909e-14
GCNT2	protein_coding	ENSMUSG00000021360.16	0.591805	1.33575e-21	1.76641e-19
DNAJC7	protein_coding	ENSMUSG00000014195.16	0.589613	5.28324e-14	2.94903e-12
FPGS	protein_coding	ENSMUSG00000009566.12	0.589514	7.61569e-08	1.62931e-06
TTC37	protein_coding	ENSMUSG00000033991.9	0.587862	5.33423e-09	1.44774e-07
NFRKB	protein_coding	ENSMUSG00000042185.14	0.587416	2.108e-07	4.10029e-06
DNMT1	protein_coding	ENSMUSG00000004099.16	0.587132	6.02672e-06	8.54319e-05
CPNE5	protein_coding	ENSMUSG00000024008.16	0.586862	0.0032839	0.0202206
PARP16	protein_coding	ENSMUSG00000032392.11	0.585523	0.000104053	0.00106011
SERTAD1	protein_coding	ENSMUSG00000008384.8	0.585169	0.000106659	0.00108474
ZFP583	protein_coding	ENSMUSG00000030443.16	0.585022	2.98401e-05	0.000356345
B430305J03RIK	protein_coding	ENSMUSG00000053706.2	0.584613	1.32857e-05	0.000174873
BEND5	protein_coding	ENSMUSG00000028545.13	0.582109	0.0023425	0.0153194
DNAJB5	protein_coding	ENSMUSG00000036052.14	0.581617	2.35859e-10	7.93066e-09
RPS6KA1	protein_coding	ENSMUSG00000003644.17	0.580848	0.000102481	0.00104518
STAM	protein_coding	ENSMUSG00000026718.17	0.580827	7.92535e-17	6.27153e-15
SH3RF1	protein_coding	ENSMUSG00000031642.9	0.580117	1.8242e-05	0.000229395
TMCC3	protein_coding	ENSMUSG00000020023.18	0.579202	4.74901e-16	3.35392e-14
TOGARAM2	protein_coding	ENSMUSG00000045761.16	0.578694	0.0015137	0.0106331
KHDC4	protein_coding	ENSMUSG00000028060.14	0.578389	4.74772e-06	6.98649e-05
ABHD5	protein_coding	ENSMUSG00000032540.16	0.578263	3.70936e-13	1.8789e-11
STAT3	protein_coding	ENSMUSG00000004040.16	0.577051	2.8788e-15	1.9099e-13
CRYM	protein_coding	ENSMUSG00000030905.5	0.576745	5.5511e-05	0.000614755
WSB1	protein_coding	ENSMUSG00000017677.11	0.575903	6.2378e-07	1.09937e-05
SMCO4	protein_coding	ENSMUSG00000058173.12	0.575288	0.00505937	0.0287871
USP28	protein_coding	ENSMUSG00000032267.8	0.575061	9.07618e-06	0.000123763
DCLK1	protein_coding	ENSMUSG00000027797.15	0.574707	7.9017e-12	3.30563e-10
GLUL	protein_coding	ENSMUSG00000026473.16	0.574504	3.74694e-11	1.42804e-09
AARS	protein_coding	ENSMUSG00000031960.14	0.572648	7.21386e-07	1.25456e-05
GOLGA7	protein_coding	ENSMUSG00000015341.17	0.571593	7.35898e-12	3.09832e-10
PARD6B	protein_coding	ENSMUSG00000044641.7	0.570411	0.00150095	0.0105662
CSDC2	protein_coding	ENSMUSG00000042109.8	0.569383	1.05562e-07	2.19873e-06
PACC1	protein_coding	ENSMUSG00000026627.7	0.567594	3.17672e-10	1.04848e-08
EFNA1	protein_coding	ENSMUSG00000027954.9	0.566792	2.09908e-08	5.09364e-07
TMBIM1	protein_coding	ENSMUSG00000006301.17	0.566778	6.47932e-10	2.02648e-08
EPB41L4B	protein_coding	ENSMUSG00000028434.12	0.566729	7.98606e-13	3.8758e-11
ZBED4	protein_coding	ENSMUSG00000034333.15	0.566326	0.000111362	0.00112643
PROKR2	protein_coding	ENSMUSG00000050558.13	0.566063	0.00516087	0.029196
DDIAS	protein_coding	ENSMUSG00000030641.10	0.565478	0.00275824	0.0175942
DENND2A	protein_coding	ENSMUSG00000038456.9	0.565208	2.53829e-06	3.96625e-05
EHD1	protein_coding	ENSMUSG00000024772.9	0.565112	6.80494e-10	2.1149e-08
ANKRD45	protein_coding	ENSMUSG00000044835.15	0.564741	1.56614e-07	3.13611e-06
RET	protein_coding	ENSMUSG00000030110.13	0.563647	3.8252e-12	1.67121e-10
GALNT9	protein_coding	ENSMUSG00000033316.14	0.563128	2.98514e-06	4.59166e-05
PROS1	protein_coding	ENSMUSG00000022912.8	0.56277	0.000908115	0.00689272
CDC42SE1	protein_coding	ENSMUSG00000046722.14	0.562607	1.5038e-11	5.98603e-10
TTPAL	protein_coding	ENSMUSG00000017679.16	0.561738	1.34543e-17	1.11858e-15
NUP93	protein_coding	ENSMUSG00000032939.14	0.561017	2.50122e-10	8.39591e-09
FAM160A2	protein_coding	ENSMUSG00000044465.19	0.560872	8.24437e-10	2.52639e-08
EZR	protein_coding	ENSMUSG00000052397.8	0.560137	2.07479e-07	4.04769e-06
XBP1	protein_coding	ENSMUSG00000020484.19	0.559461	6.47558e-08	1.4193e-06
NDEL1	protein_coding	ENSMUSG00000018736.14	0.558764	1.066e-09	3.22153e-08
EBP	protein_coding	ENSMUSG00000031168.14	0.55871	8.52256e-11	3.15063e-09
SLC3A2	protein_coding	ENSMUSG00000010095.13	0.558662	2.22741e-11	8.72541e-10
KLF13	protein_coding	ENSMUSG00000052040.10	0.558337	6.22895e-15	3.92126e-13
MIA3	protein_coding	ENSMUSG00000056050.13	0.557189	3.67911e-09	1.0196e-07
CEP170B	protein_coding	ENSMUSG00000072825.11	0.553164	5.79593e-06	8.26361e-05
SLC39A14	protein_coding	ENSMUSG00000022094.15	0.553022	1.19011e-06	1.9856e-05
SH3BP4	protein_coding	ENSMUSG00000036206.12	0.552334	4.40567e-07	8.0405e-06
NR6A1	protein_coding	ENSMUSG00000063972.13	0.552161	6.24497e-07	1.09965e-05
TNFRSF21	protein_coding	ENSMUSG00000023915.5	0.551965	2.17959e-07	4.22288e-06
MTSS1	protein_coding	ENSMUSG00000022353.10	0.551389	1.16528e-20	1.36671e-18
FAM107B	protein_coding	ENSMUSG00000026655.15	0.550867	2.71282e-07	5.14469e-06
RASSF1	protein_coding	ENSMUSG00000010067.13	0.550349	2.43639e-06	3.82523e-05
FBXO34	protein_coding	ENSMUSG00000037536.14	0.549388	2.10678e-08	5.10602e-07
CHKA	protein_coding	ENSMUSG00000024843.15	0.549363	2.18061e-08	5.26552e-07
ZFP664	protein_coding	ENSMUSG00000079215.8	0.54896	1.93732e-26	3.63553e-24
CEBPB	protein_coding	ENSMUSG00000056501.3	0.548276	0.00175523	0.0120885
TREX1	protein_coding	ENSMUSG00000049734.9	0.547641	3.12207e-05	0.000371481
CHST2	protein_coding	ENSMUSG00000033350.7	0.547325	4.7105e-07	8.53086e-06
FCRLS	protein_coding	ENSMUSG00000015852.13	0.547287	0.00995827	0.0492363
RFX3	protein_coding	ENSMUSG00000040929.17	0.546757	0.000221892	0.00207113
CHST1	protein_coding	ENSMUSG00000027221.5	0.546662	0.000168039	0.00163098
2310022A10RIK	protein_coding	ENSMUSG00000049643.15	0.546298	0.000210059	0.00197092
ADARB1	protein_coding	ENSMUSG00000020262.15	0.546138	5.64244e-07	1.00161e-05
STYX	protein_coding	ENSMUSG00000053205.9	0.545865	9.1807e-05	0.000945123
EIF2AK3	protein_coding	ENSMUSG00000031668.14	0.545733	1.16101e-09	3.49259e-08
ZFP9	protein_coding	ENSMUSG00000072623.6	0.54566	1.24899e-13	6.74247e-12
SYT12	protein_coding	ENSMUSG00000049303.10	0.545489	1.87524e-05	0.00023475
GPR146	protein_coding	ENSMUSG00000044197.8	0.545264	3.26222e-07	6.09287e-06
ZXDC	protein_coding	ENSMUSG00000034430.16	0.544367	2.04218e-07	3.99461e-06
GALNT4	protein_coding	ENSMUSG00000090035.3	0.544098	0.000964995	0.00725458
CYSLTR2	protein_coding	ENSMUSG00000033470.12	0.543858	4.43987e-05	0.000508328
ELMSAN1	protein_coding	ENSMUSG00000042507.15	0.543285	1.63999e-06	2.66841e-05
FBLN5	protein_coding	ENSMUSG00000021186.9	0.543268	1.31306e-07	2.68109e-06
BRAP	protein_coding	ENSMUSG00000029458.14	0.543258	2.00078e-14	1.16984e-12
PAG1	protein_coding	ENSMUSG00000027508.15	0.542911	1.49746e-16	1.13923e-14
RAP2B	protein_coding	ENSMUSG00000036894.3	0.542828	1.88426e-10	6.50219e-09
UAP1	protein_coding	ENSMUSG00000026670.15	0.542278	1.0809e-11	4.38232e-10
GGCT	protein_coding	ENSMUSG00000002797.9	0.541904	1.47484e-05	0.000191817
BLCAP	protein_coding	ENSMUSG00000067787.10	0.540913	1.83554e-14	1.07641e-12
MORC2A	protein_coding	ENSMUSG00000034543.15	0.539452	1.05308e-08	2.72309e-07
PLEKHA3	protein_coding	ENSMUSG00000002733.8	0.538516	1.91475e-18	1.79658e-16
NPY2R	protein_coding	ENSMUSG00000028004.12	0.538508	1.26891e-06	2.10283e-05
LRP8	protein_coding	ENSMUSG00000028613.15	0.536463	3.15037e-16	2.29907e-14
ADGRG1	protein_coding	ENSMUSG00000031785.16	0.536038	9.66448e-09	2.50895e-07
DGAT1	protein_coding	ENSMUSG00000022555.12	0.53483	0.000664405	0.00526183
LDLR	protein_coding	ENSMUSG00000032193.9	0.534227	9.89818e-11	3.61173e-09
SEC24D	protein_coding	ENSMUSG00000039234.11	0.53415	2.59841e-06	4.04736e-05
ANKRD33B	protein_coding	ENSMUSG00000022237.17	0.533136	2.05917e-10	7.0197e-09
GCNT4	protein_coding	ENSMUSG00000091387.2	0.533122	0.00874043	0.0444443
TM4SF1	protein_coding	ENSMUSG00000027800.14	0.53129	0.00214441	0.0142316
XAF1	protein_coding	ENSMUSG00000040483.15	0.531091	7.77713e-05	0.000816412
LRRC8B	protein_coding	ENSMUSG00000070639.5	0.530853	2.651e-10	8.82354e-09
TCAF1	protein_coding	ENSMUSG00000036667.14	0.530582	9.85315e-08	2.06539e-06
TIGD5	protein_coding	ENSMUSG00000103906.1	0.530291	0.000392087	0.00338846
CEBPG	protein_coding	ENSMUSG00000056216.9	0.529778	1.63159e-13	8.66544e-12
FLVCR1	protein_coding	ENSMUSG00000066595.9	0.528578	1.2475e-09	3.71871e-08
PLPBP	protein_coding	ENSMUSG00000031485.15	0.526792	1.64567e-14	9.70845e-13
HECTD2	protein_coding	ENSMUSG00000041180.13	0.526542	0.0062245	0.0338899
RRP12	protein_coding	ENSMUSG00000035049.4	0.526119	0.000441318	0.00372112
VIM	protein_coding	ENSMUSG00000026728.9	0.525844	1.35847e-08	3.42292e-07
THEM4	protein_coding	ENSMUSG00000028145.9	0.525735	4.1177e-08	9.40152e-07
ABL2	protein_coding	ENSMUSG00000026596.13	0.525233	7.33238e-08	1.57899e-06
PLK3	protein_coding	ENSMUSG00000028680.14	0.525139	0.000215386	0.00201422
IQSCHFP	protein_coding	ENSMUSG00000102422.1	0.525034	1.09011e-08	2.80412e-07
CCDC172	protein_coding	ENSMUSG00000025090.9	0.52407	0.000580931	0.00470475
ZFP52	protein_coding	ENSMUSG00000051341.6	0.522988	3.62786e-08	8.39993e-07
S1PR3	protein_coding	ENSMUSG00000067586.4	0.5226	1.27353e-09	3.79057e-08
TMEM30B	protein_coding	ENSMUSG00000034435.6	0.521865	0.00521754	0.0294406
PAPOLA	protein_coding	ENSMUSG00000021111.15	0.521154	7.77305e-18	6.777e-16
SERPINB8	protein_coding	ENSMUSG00000026315.13	0.520349	3.28818e-06	5.00311e-05
SPEF1	protein_coding	ENSMUSG00000027329.9	0.520286	8.51113e-05	0.000882184
IGSF11	protein_coding	ENSMUSG00000022790.14	0.520019	4.57704e-05	0.000522212
ZFAND2A	protein_coding	ENSMUSG00000053581.13	0.519648	2.40952e-13	1.26269e-11
5031439G07RIK	protein_coding	ENSMUSG00000036046.14	0.519594	9.65273e-12	3.9617e-10
TMEM198	protein_coding	ENSMUSG00000051703.14	0.518872	9.67684e-05	0.000993086
TEAD1	protein_coding	ENSMUSG00000055320.18	0.518173	0.000742063	0.00579763
TGS1	protein_coding	ENSMUSG00000028233.6	0.518145	1.14181e-10	4.12056e-09
MOXD1	protein_coding	ENSMUSG00000020000.7	0.518009	2.06006e-06	3.29744e-05
MSL3L2	protein_coding	ENSMUSG00000047669.8	0.517826	2.85867e-05	0.000343249
1810013L24RIK	protein_coding	ENSMUSG00000022507.6	0.51768	6.76091e-13	3.33042e-11
NAV1	protein_coding	ENSMUSG00000009418.16	0.516578	6.26556e-05	0.000681704
SLK	protein_coding	ENSMUSG00000025060.15	0.516472	4.29131e-14	2.43677e-12
GAS7	protein_coding	ENSMUSG00000033066.16	0.515944	0.00302692	0.0189161
ASCC3	protein_coding	ENSMUSG00000038774.9	0.515393	1.35457e-06	2.23463e-05
SRGAP1	protein_coding	ENSMUSG00000020121.15	0.51335	7.40058e-05	0.000782302
TMEM41B	protein_coding	ENSMUSG00000047554.14	0.512729	4.20675e-12	1.82577e-10
PLEK2	protein_coding	ENSMUSG00000021118.7	0.512577	0.00128209	0.00921985
GARS	protein_coding	ENSMUSG00000029777.10	0.511644	3.25617e-11	1.25557e-09
PLCE1	protein_coding	ENSMUSG00000024998.17	0.511421	0.00173088	0.0119668
PHACTR2	protein_coding	ENSMUSG00000062866.16	0.511066	3.03752e-08	7.0998e-07
NOP58	protein_coding	ENSMUSG00000026020.9	0.511061	1.92105e-09	5.54207e-08
POU2F1	protein_coding	ENSMUSG00000026565.18	0.510984	1.97065e-07	3.86365e-06
SH3GLB1	protein_coding	ENSMUSG00000037062.13	0.51069	5.52593e-21	6.84798e-19
BTBD8	protein_coding	ENSMUSG00000111375.4	0.510647	3.26517e-07	6.09287e-06
CSNK1E	protein_coding	ENSMUSG00000022433.20	0.51053	1.68616e-08	4.17914e-07
NGEF	protein_coding	ENSMUSG00000026259.14	0.510242	0.00517448	0.0292478
BCAR1	protein_coding	ENSMUSG00000031955.10	0.509149	1.78687e-05	0.000225551
WNK4	protein_coding	ENSMUSG00000035112.17	0.508942	0.0032778	0.0201957
RAB35	protein_coding	ENSMUSG00000029518.15	0.508913	2.54579e-15	1.69467e-13
MRTFA	protein_coding	ENSMUSG00000042292.18	0.508592	7.3406e-07	1.26988e-05
SEL1L3	protein_coding	ENSMUSG00000029189.10	0.508341	2.89172e-07	5.46294e-06
GPSM1	protein_coding	ENSMUSG00000026930.15	0.508168	8.2784e-09	2.18072e-07
MAP3K20	protein_coding	ENSMUSG00000004085.14	0.507059	2.06444e-06	3.30176e-05
MEX3C	protein_coding	ENSMUSG00000037253.8	0.506875	2.21924e-15	1.49242e-13
DDX58	protein_coding	ENSMUSG00000040296.15	0.506697	6.7276e-05	0.000723189
ALPK1	protein_coding	ENSMUSG00000028028.11	0.506663	0.00069262	0.00544806
LONRF1	protein_coding	ENSMUSG00000039633.7	0.504933	2.34703e-08	5.60556e-07
SCYL3	protein_coding	ENSMUSG00000026584.14	0.504786	8.14641e-08	1.73344e-06
MDM2	protein_coding	ENSMUSG00000020184.15	0.504512	1.85205e-11	7.31317e-10
MAPK14	protein_coding	ENSMUSG00000053436.15	0.503992	4.95572e-18	4.39853e-16
UHRF2	protein_coding	ENSMUSG00000024817.13	0.502863	4.61921e-09	1.26588e-07
KCNMB4	protein_coding	ENSMUSG00000054934.10	0.50258	4.69357e-05	0.000531506
JADE3	protein_coding	ENSMUSG00000037315.15	0.502001	8.18937e-05	0.000854226
SLC7A1	protein_coding	ENSMUSG00000041313.14	0.502	1.72192e-05	0.000218754
LCMT2	protein_coding	ENSMUSG00000074890.4	0.500766	0.00146084	0.0102985
RDH10	protein_coding	ENSMUSG00000025921.7	0.500302	0.000987952	0.00740175
ZFP593	protein_coding	ENSMUSG00000028840.10	0.500132	0.000571749	0.00463993
TOLLIP	protein_coding	ENSMUSG00000025139.14	0.499979	3.92376e-10	1.28215e-08
DCAF10	protein_coding	ENSMUSG00000035572.16	0.498679	2.57699e-07	4.92025e-06
HIF1A	protein_coding	ENSMUSG00000021109.13	0.497626	1.69091e-08	4.18038e-07
DCLK3	protein_coding	ENSMUSG00000032500.10	0.49634	6.25981e-10	1.96407e-08
GALNT7	protein_coding	ENSMUSG00000031608.13	0.495849	0.000106691	0.00108474
RAP1B	protein_coding	ENSMUSG00000052681.8	0.495118	6.18279e-16	4.33544e-14
SERAC1	protein_coding	ENSMUSG00000015659.12	0.494907	0.00283537	0.0179352
HIPK1	protein_coding	ENSMUSG00000008730.17	0.494696	2.59673e-10	8.68693e-09
HDAC9	protein_coding	ENSMUSG00000004698.11	0.494676	1.31658e-08	3.32682e-07
AMER2	protein_coding	ENSMUSG00000021986.9	0.49397	8.39599e-09	2.20874e-07
SPATA2L	protein_coding	ENSMUSG00000033594.11	0.49331	0.00513674	0.0290929
ARAP1	protein_coding	ENSMUSG00000032812.18	0.49328	7.12202e-07	1.24188e-05
CREB5	protein_coding	ENSMUSG00000053007.9	0.493009	0.000933774	0.0070657
ESYT1	protein_coding	ENSMUSG00000025366.8	0.492967	2.98887e-10	9.88132e-09
KLF7	protein_coding	ENSMUSG00000025959.13	0.492339	6.29887e-07	1.10815e-05
ZBTB6	protein_coding	ENSMUSG00000066798.3	0.491544	1.58539e-05	0.000203641
PAKAP	protein_coding	ENSMUSG00000038729.24	0.490679	1.83284e-08	4.49743e-07
AGFG1	protein_coding	ENSMUSG00000026159.13	0.489722	8.51584e-17	6.68511e-15
TNPO1	protein_coding	ENSMUSG00000009470.17	0.489445	1.64419e-08	4.08024e-07
RIMS4	protein_coding	ENSMUSG00000035226.5	0.489112	0.00056801	0.00461149
ARPC2	protein_coding	ENSMUSG00000006304.14	0.488789	2.11513e-19	2.27741e-17
RDH11	protein_coding	ENSMUSG00000066441.14	0.488285	9.44593e-12	3.88565e-10
TIMELESS	protein_coding	ENSMUSG00000039994.15	0.488133	3.24237e-05	0.000384634
SEZ6L2	protein_coding	ENSMUSG00000030683.11	0.487779	3.04386e-05	0.000362832
PITPNM3	protein_coding	ENSMUSG00000040543.16	0.487737	0.00180634	0.0123756
ADNP2	protein_coding	ENSMUSG00000053950.10	0.486971	1.10165e-08	2.82643e-07
ZFP143	protein_coding	ENSMUSG00000061079.14	0.486409	0.000130037	0.00129866
GLMP	protein_coding	ENSMUSG00000001418.13	0.486396	8.9713e-13	4.32202e-11
P4HA2	protein_coding	ENSMUSG00000018906.14	0.486018	1.51086e-05	0.00019547
AFF1	protein_coding	ENSMUSG00000029313.18	0.485962	1.37974e-10	4.92506e-09
LMNA	protein_coding	ENSMUSG00000028063.15	0.485831	1.04317e-07	2.17741e-06
MAZ	protein_coding	ENSMUSG00000030678.7	0.48563	1.6273e-12	7.48139e-11
NUP62	protein_coding	ENSMUSG00000109511.1	0.485284	7.0658e-07	1.23426e-05
PTK2	protein_coding	ENSMUSG00000022607.18	0.485022	5.30103e-10	1.70394e-08
NPTXR	protein_coding	ENSMUSG00000022421.19	0.483904	5.51121e-12	2.36586e-10
GORAB	protein_coding	ENSMUSG00000040124.5	0.483884	4.78439e-05	0.000540548
FOXJ2	protein_coding	ENSMUSG00000003154.15	0.483755	6.21936e-07	1.0971e-05
REST	protein_coding	ENSMUSG00000029249.15	0.483753	0.00251208	0.0162342
CBLB	protein_coding	ENSMUSG00000022637.11	0.48356	6.73479e-08	1.46471e-06
EAF1	protein_coding	ENSMUSG00000021890.6	0.48315	3.15805e-07	5.93195e-06
CRY2	protein_coding	ENSMUSG00000068742.11	0.481629	8.83871e-07	1.51179e-05
SBDS	protein_coding	ENSMUSG00000025337.10	0.481377	1.58016e-07	3.15137e-06
EIF4E2	protein_coding	ENSMUSG00000026254.17	0.481187	1.19191e-12	5.61851e-11
PPP1R18	protein_coding	ENSMUSG00000034595.17	0.480938	2.71053e-11	1.05134e-09
TMA16	protein_coding	ENSMUSG00000025591.6	0.480016	2.47486e-05	0.000301317
AOPEP	protein_coding	ENSMUSG00000021458.17	0.479139	5.92241e-10	1.87312e-08
ARL4C	protein_coding	ENSMUSG00000049866.12	0.479039	1.32522e-11	5.30736e-10
YDJC	protein_coding	ENSMUSG00000041774.16	0.478298	0.000133658	0.00133009
SAMD4B	protein_coding	ENSMUSG00000109336.1	0.477527	7.25244e-07	1.25796e-05
SLC17A6	protein_coding	ENSMUSG00000030500.6	0.477161	8.02199e-09	2.12168e-07
CDH4	protein_coding	ENSMUSG00000000305.12	0.476731	1.56068e-05	0.000200992
CYB561	protein_coding	ENSMUSG00000019590.16	0.476228	8.39147e-16	5.82203e-14
PRKAB2	protein_coding	ENSMUSG00000038205.12	0.475994	2.70309e-09	7.65253e-08
ARL6IP5	protein_coding	ENSMUSG00000035199.6	0.475285	1.00187e-22	1.3902e-20
RGMB	protein_coding	ENSMUSG00000048027.9	0.475276	4.69536e-16	3.32796e-14
PRR36	protein_coding	ENSMUSG00000064125.14	0.475245	0.00178595	0.0122742
CSRNP2	protein_coding	ENSMUSG00000044636.6	0.475049	0.000246248	0.00226537
GM6169	protein_coding	ENSMUSG00000057762.6	0.474942	0.000993912	0.00743625
GNL2	protein_coding	ENSMUSG00000028869.13	0.474597	3.26536e-07	6.09287e-06
ZFP251	protein_coding	ENSMUSG00000022526.8	0.473963	5.99848e-10	1.88809e-08
ACOT11	protein_coding	ENSMUSG00000034853.16	0.473678	1.38791e-07	2.80928e-06
ABCG2	protein_coding	ENSMUSG00000029802.13	0.473603	2.46131e-12	1.10473e-10
PCDHB17	protein_coding	ENSMUSG00000046387.5	0.473409	1.28322e-05	0.000169355
NCOA5	protein_coding	ENSMUSG00000039804.15	0.473108	5.37868e-10	1.72328e-08
GAP43	protein_coding	ENSMUSG00000047261.9	0.472596	7.10487e-09	1.89182e-07
ABRACL	protein_coding	ENSMUSG00000078453.3	0.472574	0.00354304	0.0215669
NECTIN3	protein_coding	ENSMUSG00000022656.15	0.472399	3.41775e-12	1.5032e-10
STEAP3	protein_coding	ENSMUSG00000026389.16	0.472272	1.132e-07	2.34102e-06
SPRY2	protein_coding	ENSMUSG00000022114.5	0.472087	3.0403e-05	0.000362627
WNT9A	protein_coding	ENSMUSG00000000126.11	0.470274	0.000465448	0.00388116
P2RX5	protein_coding	ENSMUSG00000005950.14	0.470081	0.00179788	0.0123232
PRKX	protein_coding	ENSMUSG00000035725.13	0.469563	1.29439e-13	6.96183e-12
MTMR10	protein_coding	ENSMUSG00000030522.14	0.468931	0.00153631	0.0107689
BCAM	protein_coding	ENSMUSG00000002980.14	0.468839	4.09062e-08	9.35206e-07
CACNA1B	protein_coding	ENSMUSG00000004113.18	0.468158	1.75188e-05	0.00022213
BZW2	protein_coding	ENSMUSG00000020547.5	0.467398	2.5216e-05	0.00030557
RHBDF1	protein_coding	ENSMUSG00000020282.18	0.466695	0.00399631	0.0237849
SEMA4F	protein_coding	ENSMUSG00000000627.15	0.466573	9.27491e-06	0.000126036
GPNMB	protein_coding	ENSMUSG00000029816.10	0.46574	0.00486278	0.0278309
RASGRF2	protein_coding	ENSMUSG00000021708.17	0.465259	0.000940306	0.00710149
SCRT2	protein_coding	ENSMUSG00000060257.2	0.464249	1.16226e-05	0.000154425
FBXW11	protein_coding	ENSMUSG00000020271.17	0.463368	1.1614e-10	4.1798e-09
CPD	protein_coding	ENSMUSG00000020841.5	0.463355	1.37672e-07	2.7937e-06
DTNBP1	protein_coding	ENSMUSG00000057531.14	0.462967	5.14238e-05	0.00057506
GM42669	protein_coding	ENSMUSG00000106631.2	0.46284	5.8191e-05	0.000639128
GLIPR2	protein_coding	ENSMUSG00000028480.14	0.462742	0.00016306	0.00158507
ELAVL3	protein_coding	ENSMUSG00000003410.8	0.462639	5.34855e-07	9.54599e-06
CDK12	protein_coding	ENSMUSG00000003119.14	0.461022	3.03422e-05	0.000362122
LGI4	protein_coding	ENSMUSG00000036560.14	0.460997	2.2805e-05	0.000280318
SLC27A4	protein_coding	ENSMUSG00000059316.2	0.460496	3.56269e-06	5.36282e-05
PDIA4	protein_coding	ENSMUSG00000025823.9	0.460197	1.23029e-05	0.000162696
ARG2	protein_coding	ENSMUSG00000021125.6	0.459436	0.00132315	0.00947359
CHFR	protein_coding	ENSMUSG00000014668.15	0.459179	7.43555e-07	1.28518e-05
PAKAP	protein_coding	ENSMUSG00000089945.13	0.45915	3.83117e-08	8.81654e-07
ABCE1	protein_coding	ENSMUSG00000058355.8	0.458871	1.58849e-14	9.42759e-13
DNAJB1	protein_coding	ENSMUSG00000005483.10	0.458356	4.80454e-07	8.67724e-06
ZMYM3	protein_coding	ENSMUSG00000031310.16	0.458339	8.95026e-05	0.000923932
2900026A02RIK	protein_coding	ENSMUSG00000051339.10	0.45809	5.59803e-07	9.94622e-06
FAM220A	protein_coding	ENSMUSG00000118332.1	0.457965	1.40247e-10	4.99418e-09
CNPPD1	protein_coding	ENSMUSG00000033159.14	0.45796	3.16714e-08	7.36782e-07
YES1	protein_coding	ENSMUSG00000014932.15	0.457874	0.000232072	0.00215492
RFX1	protein_coding	ENSMUSG00000031706.7	0.45771	0.00137759	0.00980634
VWA5A	protein_coding	ENSMUSG00000023186.14	0.45762	1.54531e-09	4.51092e-08
ALDH18A1	protein_coding	ENSMUSG00000025007.13	0.457409	4.08127e-06	6.09685e-05
MYT1L	protein_coding	ENSMUSG00000061911.15	0.457381	3.46397e-07	6.42693e-06
GPAT4	protein_coding	ENSMUSG00000031545.6	0.457311	1.69456e-11	6.73177e-10
CDYL2	protein_coding	ENSMUSG00000031758.10	0.457192	0.00612811	0.0334761
FXYD3	protein_coding	ENSMUSG00000057092.12	0.456455	0.000113329	0.00114397
SRC	protein_coding	ENSMUSG00000027646.15	0.456341	1.57219e-07	3.14501e-06
SMOX	protein_coding	ENSMUSG00000027333.18	0.456232	5.58381e-06	8.01919e-05
FAM220A	protein_coding	ENSMUSG00000083012.9	0.456201	1.66411e-10	5.8241e-09
STAT5A	protein_coding	ENSMUSG00000004043.14	0.455589	0.00685742	0.0366672
SPATA5	protein_coding	ENSMUSG00000027722.14	0.455548	0.000109077	0.00110501
MFAP3L	protein_coding	ENSMUSG00000031647.10	0.455349	1.6371e-06	2.66811e-05
DOT1L	protein_coding	ENSMUSG00000061589.14	0.455307	0.00198943	0.0134145
ERLIN1	protein_coding	ENSMUSG00000025198.16	0.454843	9.2873e-09	2.42059e-07
ZYX	protein_coding	ENSMUSG00000029860.16	0.453645	3.40377e-07	6.32716e-06
OXSR1	protein_coding	ENSMUSG00000036737.12	0.453415	2.20014e-10	7.4873e-09
RNF44	protein_coding	ENSMUSG00000034928.16	0.452753	1.45092e-10	5.13266e-09
BCL6	protein_coding	ENSMUSG00000022508.5	0.452458	2.67825e-05	0.000322963
INO80	protein_coding	ENSMUSG00000034154.15	0.452131	4.39781e-05	0.000503962
LIX1	protein_coding	ENSMUSG00000047786.12	0.451422	2.70597e-10	8.99131e-09
PRDM15	protein_coding	ENSMUSG00000014039.18	0.451401	0.00630052	0.034159
SLC6A8	protein_coding	ENSMUSG00000019558.14	0.451038	2.2223e-06	3.52846e-05
TNFAIP1	protein_coding	ENSMUSG00000017615.12	0.450899	1.87846e-12	8.54808e-11
MAP4K4	protein_coding	ENSMUSG00000026074.15	0.450783	1.70225e-06	2.76059e-05
PLSCR3	protein_coding	ENSMUSG00000019461.12	0.450722	4.19864e-10	1.36518e-08
E130218I03RIK	protein_coding	ENSMUSG00000086322.7	0.450715	0.00198704	0.0134039
TMX1	protein_coding	ENSMUSG00000021072.12	0.450341	1.29625e-07	2.65227e-06
SAMHD1	protein_coding	ENSMUSG00000027639.16	0.449877	7.75967e-06	0.000107598
ZBTB3	protein_coding	ENSMUSG00000071661.7	0.44984	0.00322121	0.019903
KLHL24	protein_coding	ENSMUSG00000062901.3	0.44927	3.69327e-08	8.53132e-07
PKNOX1	protein_coding	ENSMUSG00000006705.13	0.44879	8.00403e-06	0.00011052
D430019H16RIK	protein_coding	ENSMUSG00000094910.1	0.448414	1.37739e-08	3.46617e-07
MICAL1	protein_coding	ENSMUSG00000019823.17	0.448172	2.65779e-09	7.53512e-08
SKIL	protein_coding	ENSMUSG00000027660.16	0.446772	0.00134768	0.00962129
TBC1D20	protein_coding	ENSMUSG00000027465.13	0.446551	3.38095e-07	6.29068e-06
CCDC86	protein_coding	ENSMUSG00000024732.7	0.4461	0.00220984	0.0145969
TFE3	protein_coding	ENSMUSG00000000134.17	0.445735	1.39534e-07	2.817e-06
JAK2	protein_coding	ENSMUSG00000024789.13	0.445391	1.31695e-08	3.32682e-07
AMER3	protein_coding	ENSMUSG00000045174.10	0.445351	0.000157157	0.00153298
TAF1C	protein_coding	ENSMUSG00000031832.15	0.444548	0.00737689	0.0389343
RBM15	protein_coding	ENSMUSG00000048109.10	0.443289	1.83278e-05	0.000230314
CLN5	protein_coding	ENSMUSG00000022125.7	0.443077	7.43345e-12	3.123e-10
SLC20A1	protein_coding	ENSMUSG00000027397.14	0.442755	3.31886e-12	1.46297e-10
AKAP6	protein_coding	ENSMUSG00000061603.8	0.441953	0.00138614	0.00986369
PTBP3	protein_coding	ENSMUSG00000028382.15	0.441882	4.16587e-11	1.57551e-09
4930402H24RIK	protein_coding	ENSMUSG00000027309.18	0.44183	3.47994e-06	5.25709e-05
BAG3	protein_coding	ENSMUSG00000030847.8	0.441794	9.49233e-06	0.000128636
HTR1F	protein_coding	ENSMUSG00000050783.5	0.441633	0.0015131	0.0106331
ESD	protein_coding	ENSMUSG00000021996.16	0.441608	6.68013e-08	1.45442e-06
NCAM1	protein_coding	ENSMUSG00000039542.16	0.441499	1.20627e-05	0.000159841
TRIOBP	protein_coding	ENSMUSG00000033088.19	0.441499	0.00377421	0.0226867
PTPRR	protein_coding	ENSMUSG00000020151.16	0.440809	6.82834e-05	0.00073282
KDM5C	protein_coding	ENSMUSG00000025332.14	0.440639	2.31862e-05	0.000284648
TBC1D9	protein_coding	ENSMUSG00000031709.15	0.440545	2.10422e-05	0.000260928
ZNRF1	protein_coding	ENSMUSG00000033545.14	0.439835	2.04207e-08	4.96753e-07
SLC25A20	protein_coding	ENSMUSG00000032602.6	0.439395	1.72513e-07	3.41285e-06
MCL1	protein_coding	ENSMUSG00000038612.16	0.439329	1.62602e-06	2.65225e-05
PIK3CB	protein_coding	ENSMUSG00000032462.14	0.438756	1.70379e-08	4.20695e-07
COQ10B	protein_coding	ENSMUSG00000025981.13	0.438524	4.62716e-07	8.38762e-06
SMPD2	protein_coding	ENSMUSG00000019822.12	0.438068	0.00177857	0.0122321
SHMT2	protein_coding	ENSMUSG00000025403.5	0.436401	0.00028877	0.00259222
PRXL2C	protein_coding	ENSMUSG00000021482.10	0.436366	2.17282e-06	3.45268e-05
ZFP282	protein_coding	ENSMUSG00000025821.9	0.435585	5.09547e-05	0.000570461
SMYD3	protein_coding	ENSMUSG00000055067.15	0.434931	2.31411e-08	5.54038e-07
SGTB	protein_coding	ENSMUSG00000042743.13	0.434925	5.50323e-08	1.22228e-06
JUP	protein_coding	ENSMUSG00000001552.14	0.434767	5.02505e-05	0.00056418
PSMD11	protein_coding	ENSMUSG00000017428.16	0.434394	2.91672e-09	8.17512e-08
MFAP3	protein_coding	ENSMUSG00000020522.13	0.433299	2.71923e-06	4.21888e-05
ETV6	protein_coding	ENSMUSG00000030199.16	0.433031	1.6253e-09	4.73041e-08
USP22	protein_coding	ENSMUSG00000042506.15	0.43202	2.51805e-07	4.81239e-06
FBRSL1	protein_coding	ENSMUSG00000043323.17	0.431788	0.00013506	0.00134134
PANX1	protein_coding	ENSMUSG00000031934.14	0.431428	1.4224e-09	4.18313e-08
ZIK1	protein_coding	ENSMUSG00000030393.8	0.431214	0.00106725	0.00789975
ABHD17C	protein_coding	ENSMUSG00000038459.10	0.43094	2.04157e-08	4.96753e-07
NOP14	protein_coding	ENSMUSG00000036693.12	0.430753	8.35464e-06	0.000114798
PRR13	protein_coding	ENSMUSG00000023048.13	0.430527	1.64808e-12	7.55204e-11
SDC3	protein_coding	ENSMUSG00000025743.14	0.430194	1.85858e-06	2.9944e-05
SLC30A1	protein_coding	ENSMUSG00000037434.7	0.430163	5.00554e-06	7.30046e-05
CYTH2	protein_coding	ENSMUSG00000003269.17	0.430061	4.03062e-06	6.03033e-05
TALDO1	protein_coding	ENSMUSG00000025503.5	0.429821	5.6507e-06	8.09756e-05
TRPA1	protein_coding	ENSMUSG00000032769.5	0.429428	1.16542e-06	1.94936e-05
TXNRD3	protein_coding	ENSMUSG00000000811.13	0.42939	0.000291587	0.00261512
DENND1A	protein_coding	ENSMUSG00000035392.17	0.428768	0.00117826	0.00857326
SLITRK2	protein_coding	ENSMUSG00000036790.5	0.428362	0.00614633	0.0335291
FGFR1OP	protein_coding	ENSMUSG00000069135.11	0.428149	0.00101848	0.00758721
CDR2	protein_coding	ENSMUSG00000030878.11	0.428088	4.05932e-07	7.46763e-06
SLC7A7	protein_coding	ENSMUSG00000000958.10	0.427778	1.50226e-13	8.00012e-12
SMARCAD1	protein_coding	ENSMUSG00000029920.9	0.427653	4.27151e-05	0.000492486
RETREG1	protein_coding	ENSMUSG00000022270.16	0.425494	3.00897e-14	1.73867e-12
PTPN12	protein_coding	ENSMUSG00000028771.13	0.425207	2.30438e-10	7.77491e-09
CNBP	protein_coding	ENSMUSG00000030057.15	0.425061	2.25237e-16	1.67474e-14
ETF1	protein_coding	ENSMUSG00000024360.8	0.424351	2.30126e-21	2.94442e-19
BMP1	protein_coding	ENSMUSG00000022098.10	0.424036	0.00836695	0.0428264
MMP25	protein_coding	ENSMUSG00000023903.8	0.423035	5.2689e-08	1.17575e-06
M6PR	protein_coding	ENSMUSG00000007458.14	0.422709	1.15884e-14	7.0258e-13
BAALC	protein_coding	ENSMUSG00000022296.9	0.422703	1.96767e-05	0.000245231
RELA	protein_coding	ENSMUSG00000024927.8	0.422137	0.000245921	0.00226431
RBPJ	protein_coding	ENSMUSG00000039191.12	0.42207	4.09129e-08	9.35206e-07
AKAP1	protein_coding	ENSMUSG00000018428.15	0.421924	1.20565e-06	2.00812e-05
ZBTB43	protein_coding	ENSMUSG00000026788.13	0.421669	6.67248e-05	0.000718833
FAM171B	protein_coding	ENSMUSG00000048388.3	0.421515	2.42072e-06	3.81888e-05
PKD1L3	protein_coding	ENSMUSG00000048827.12	0.421388	0.00100914	0.00752902
PPP1R12A	protein_coding	ENSMUSG00000019907.10	0.421269	1.05852e-08	2.73357e-07
BEND7	protein_coding	ENSMUSG00000048186.14	0.420167	0.00535053	0.0300532
QSER1	protein_coding	ENSMUSG00000074994.6	0.420031	1.67137e-07	3.31648e-06
AMMECR1L	protein_coding	ENSMUSG00000041915.9	0.419471	3.99708e-08	9.16862e-07
BMPER	protein_coding	ENSMUSG00000031963.8	0.419411	0.000795089	0.00615335
SLC30A4	protein_coding	ENSMUSG00000005802.12	0.419007	4.24657e-07	7.77644e-06
ATP2B4	protein_coding	ENSMUSG00000026463.17	0.418993	2.45423e-05	0.000299431
GTF2IRD1	protein_coding	ENSMUSG00000023079.14	0.418932	0.00558888	0.0311083
GPR37L1	protein_coding	ENSMUSG00000026424.8	0.418852	0.000254272	0.00232707
CRTAC1	protein_coding	ENSMUSG00000042401.8	0.418537	0.000189825	0.00180169
CYFIP2	protein_coding	ENSMUSG00000020340.16	0.417967	1.34387e-07	2.73268e-06
CTNNA1	protein_coding	ENSMUSG00000037815.7	0.417851	2.44378e-07	4.68863e-06
GNA13	protein_coding	ENSMUSG00000020611.14	0.417592	2.19316e-09	6.29066e-08
TTC39C	protein_coding	ENSMUSG00000024424.15	0.417391	2.68735e-08	6.34912e-07
GRWD1	protein_coding	ENSMUSG00000053801.18	0.417226	8.13466e-05	0.000848969
GRAMD1A	protein_coding	ENSMUSG00000001248.15	0.415994	7.25047e-07	1.25796e-05
PTPN2	protein_coding	ENSMUSG00000024539.17	0.415676	0.00450881	0.0262301
TIRAP	protein_coding	ENSMUSG00000032041.15	0.415186	1.81104e-05	0.000228309
ZBTB39	protein_coding	ENSMUSG00000044617.8	0.414715	5.15871e-05	0.000576558
GRB2	protein_coding	ENSMUSG00000059923.13	0.414561	6.44363e-12	2.73632e-10
SLC43A3	protein_coding	ENSMUSG00000027074.14	0.413479	0.000132318	0.00131943
EPC1	protein_coding	ENSMUSG00000024240.13	0.413432	5.1513e-06	7.49086e-05
CSNK1G3	protein_coding	ENSMUSG00000073563.3	0.412593	5.38212e-08	1.1983e-06
BMS1	protein_coding	ENSMUSG00000030138.8	0.412311	0.000422123	0.00359599
RBFOX2	protein_coding	ENSMUSG00000033565.18	0.412183	1.81566e-07	3.57757e-06
ARXES2	protein_coding	ENSMUSG00000048040.8	0.412142	0.000172056	0.00166349
HGS	protein_coding	ENSMUSG00000025793.17	0.411385	4.33638e-05	0.000498506
STEAP2	protein_coding	ENSMUSG00000015653.13	0.411352	3.99478e-07	7.35636e-06
BASP1	protein_coding	ENSMUSG00000045763.8	0.411077	2.80592e-09	7.89086e-08
BET1L	protein_coding	ENSMUSG00000025484.9	0.41057	3.18547e-06	4.86939e-05
FDPS	protein_coding	ENSMUSG00000059743.12	0.410079	2.94536e-07	5.55894e-06
KIN	protein_coding	ENSMUSG00000037262.7	0.40979	0.00201919	0.0135835
GRK6	protein_coding	ENSMUSG00000074886.11	0.40966	9.23197e-07	1.57359e-05
RBM15B	protein_coding	ENSMUSG00000074102.4	0.408824	2.95462e-09	8.25938e-08
TAF7	protein_coding	ENSMUSG00000051316.8	0.40827	1.66327e-06	2.70182e-05
LMBR1L	protein_coding	ENSMUSG00000022999.15	0.408137	0.00831633	0.042619
TNR	protein_coding	ENSMUSG00000015829.13	0.408083	0.00737999	0.0389343
RGS5	protein_coding	ENSMUSG00000026678.10	0.406522	1.40779e-06	2.31352e-05
ZFP874A	protein_coding	ENSMUSG00000069206.14	0.406205	1.55789e-08	3.88074e-07
PHACTR4	protein_coding	ENSMUSG00000066043.13	0.405448	0.00039884	0.00343777
CAMKK2	protein_coding	ENSMUSG00000029471.13	0.405057	9.40283e-06	0.000127511
TAF15	protein_coding	ENSMUSG00000020680.15	0.404104	0.00664771	0.0357196
TRIM25	protein_coding	ENSMUSG00000000275.16	0.403361	7.3186e-05	0.000776596
BRD1	protein_coding	ENSMUSG00000022387.17	0.403235	1.0765e-08	2.77273e-07
PORCN	protein_coding	ENSMUSG00000031169.13	0.402969	0.000152424	0.00148976
TIPARP	protein_coding	ENSMUSG00000034640.9	0.402197	4.70409e-06	6.93265e-05
SHC2	protein_coding	ENSMUSG00000020312.12	0.402098	9.1267e-12	3.76219e-10
ZFP747	protein_coding	ENSMUSG00000054381.5	0.402043	0.000853685	0.00654551
XRN2	protein_coding	ENSMUSG00000027433.5	0.401828	0.000581692	0.00470704
RBM5	protein_coding	ENSMUSG00000032580.12	0.401609	0.000572199	0.00464166
AKAP13	protein_coding	ENSMUSG00000066406.16	0.401388	4.60638e-05	0.000524069
ZEB1	protein_coding	ENSMUSG00000024238.15	0.401272	7.18713e-07	1.25102e-05
ZPR1	protein_coding	ENSMUSG00000032078.17	0.401217	2.59781e-06	4.04736e-05
TNFRSF1A	protein_coding	ENSMUSG00000030341.17	0.40095	7.46061e-05	0.000788225
NFE2L2	protein_coding	ENSMUSG00000015839.6	0.400392	3.3683e-11	1.29627e-09
CKAP4	protein_coding	ENSMUSG00000046841.5	0.400247	0.000258211	0.00235655
MACO1	protein_coding	ENSMUSG00000028826.14	0.4002	4.49297e-08	1.01758e-06
BTG2	protein_coding	ENSMUSG00000020423.6	0.399738	0.0062903	0.034135
HCN1	protein_coding	ENSMUSG00000021730.8	0.399624	0.00164951	0.0114524
ZBTB7C	protein_coding	ENSMUSG00000044646.15	0.398311	0.00802181	0.0415952
ITGAV	protein_coding	ENSMUSG00000027087.11	0.397923	0.00298776	0.0187248
IRGQ	protein_coding	ENSMUSG00000041037.8	0.397853	0.000126584	0.00126868
ARHGEF40	protein_coding	ENSMUSG00000004562.16	0.397524	5.68249e-05	0.000627974
PLAGL1	protein_coding	ENSMUSG00000019817.18	0.397493	3.49966e-07	6.48704e-06
SNX10	protein_coding	ENSMUSG00000038301.15	0.396718	1.10457e-10	3.99346e-09
FMNL2	protein_coding	ENSMUSG00000036053.17	0.396694	0.000177216	0.00170502
PELI1	protein_coding	ENSMUSG00000020134.13	0.395796	1.75857e-05	0.000222835
NRAS	protein_coding	ENSMUSG00000027852.14	0.395094	2.27346e-13	1.19457e-11
ELF1	protein_coding	ENSMUSG00000036461.16	0.394172	0.000288034	0.00258915
SERINC5	protein_coding	ENSMUSG00000021703.9	0.394143	2.45638e-08	5.84548e-07
GTPBP2	protein_coding	ENSMUSG00000023952.13	0.394139	4.11917e-05	0.000476315
FAM83H	protein_coding	ENSMUSG00000046761.13	0.39313	0.00550106	0.0307323
PDCL3	protein_coding	ENSMUSG00000026078.10	0.393042	4.51237e-05	0.000515386
KLHL7	protein_coding	ENSMUSG00000028986.12	0.39299	3.94857e-10	1.28812e-08
RHOU	protein_coding	ENSMUSG00000039960.5	0.392928	6.22516e-10	1.95631e-08
POSTN	protein_coding	ENSMUSG00000027750.16	0.392899	0.000132584	0.00132142
ZFP451	protein_coding	ENSMUSG00000042197.13	0.392535	1.24035e-05	0.000163916
CCDC112	protein_coding	ENSMUSG00000071855.5	0.392376	0.00933725	0.0467788
CEP120	protein_coding	ENSMUSG00000048799.8	0.392154	1.46141e-07	2.93833e-06
RAB31	protein_coding	ENSMUSG00000056515.9	0.392078	2.89671e-05	0.000346971
LAS1L	protein_coding	ENSMUSG00000057421.12	0.391781	9.12172e-07	1.55614e-05
CSNK1D	protein_coding	ENSMUSG00000025162.18	0.391639	1.50392e-09	4.39662e-08
SUPT5	protein_coding	ENSMUSG00000003435.9	0.391587	0.000353273	0.00309786
ZFAND5	protein_coding	ENSMUSG00000024750.11	0.391218	1.74034e-08	4.28647e-07
USP36	protein_coding	ENSMUSG00000033909.17	0.391212	0.000182137	0.00174299
SLC49A4	protein_coding	ENSMUSG00000022848.8	0.391056	1.94967e-08	4.76037e-07
PTPN9	protein_coding	ENSMUSG00000032290.7	0.391025	1.06817e-06	1.79902e-05
PMVK	protein_coding	ENSMUSG00000027952.16	0.39066	6.84241e-08	1.4832e-06
NOL9	protein_coding	ENSMUSG00000028948.16	0.390524	0.000624835	0.0049926
RMND1	protein_coding	ENSMUSG00000019763.11	0.390155	0.00277151	0.017656
TMED5	protein_coding	ENSMUSG00000063406.11	0.389347	5.40984e-07	9.64665e-06
OSBPL8	protein_coding	ENSMUSG00000020189.15	0.38924	7.98487e-13	3.8758e-11
EIF2AK2	protein_coding	ENSMUSG00000024079.4	0.388861	0.000116409	0.00117266
ATAD2B	protein_coding	ENSMUSG00000052812.5	0.388559	0.00487262	0.0278613
SSH3	protein_coding	ENSMUSG00000034616.17	0.388251	0.00979171	0.0485984
MEN1	protein_coding	ENSMUSG00000024947.17	0.387902	5.67828e-06	8.12768e-05
CRAMP1L	protein_coding	ENSMUSG00000038002.9	0.386754	6.37146e-06	8.99951e-05
RIC8A	protein_coding	ENSMUSG00000025485.13	0.386562	2.78402e-10	9.23506e-09
UBE2I	protein_coding	ENSMUSG00000015120.15	0.386391	3.51159e-05	0.000413089
YARS	protein_coding	ENSMUSG00000028811.12	0.386226	8.90306e-07	1.5203e-05
RBM14	protein_coding	ENSMUSG00000006456.10	0.386133	5.93818e-06	8.44199e-05
HYOU1	protein_coding	ENSMUSG00000032115.14	0.386031	7.77671e-07	1.34179e-05
RNF217	protein_coding	ENSMUSG00000063760.9	0.385967	0.000143292	0.00141383
GATAD2A	protein_coding	ENSMUSG00000036180.15	0.385941	5.59658e-08	1.23766e-06
ATP6AP2	protein_coding	ENSMUSG00000031007.2	0.385801	5.56948e-08	1.23305e-06
ATP13A3	protein_coding	ENSMUSG00000022533.14	0.385778	3.13403e-07	5.89246e-06
PANK2	protein_coding	ENSMUSG00000037514.17	0.385669	2.95936e-09	8.25938e-08
UTP25	protein_coding	ENSMUSG00000016181.9	0.385484	0.000414547	0.00354108
DDX3X	protein_coding	ENSMUSG00000000787.12	0.385375	1.91201e-05	0.000238899
IDI1	protein_coding	ENSMUSG00000058258.14	0.385114	0.00351771	0.0214392
OTUD1	protein_coding	ENSMUSG00000043415.5	0.384705	0.0075694	0.0397303
DNAJB9	protein_coding	ENSMUSG00000014905.4	0.384374	1.18462e-10	4.25169e-09
SLC35F6	protein_coding	ENSMUSG00000029175.17	0.384283	8.92102e-05	0.000922244
AHCTF1	protein_coding	ENSMUSG00000026491.13	0.384151	0.000436101	0.00368516
YPEL4	protein_coding	ENSMUSG00000034059.14	0.383828	6.0396e-05	0.000660768
DGCR8	protein_coding	ENSMUSG00000022718.12	0.383645	1.73783e-06	2.81365e-05
AKIRIN2	protein_coding	ENSMUSG00000028291.7	0.383502	2.60631e-10	8.70419e-09
NLGN2	protein_coding	ENSMUSG00000051790.15	0.383479	7.10452e-05	0.000756281
PRKAB1	protein_coding	ENSMUSG00000029513.14	0.383402	0.00493248	0.0281464
EIF6	protein_coding	ENSMUSG00000027613.15	0.383374	7.31972e-06	0.000101784
ERO1L	protein_coding	ENSMUSG00000021831.9	0.382592	2.4758e-05	0.000301317
ADD2	protein_coding	ENSMUSG00000030000.10	0.381539	0.00040019	0.00344639
KLF9	protein_coding	ENSMUSG00000033863.2	0.381352	0.00678008	0.0363424
PARP3	protein_coding	ENSMUSG00000023249.15	0.381226	3.65992e-05	0.000430024
SIAH2	protein_coding	ENSMUSG00000036432.8	0.380792	9.33388e-07	1.58821e-05
TMBIM6	protein_coding	ENSMUSG00000023010.15	0.380451	4.56728e-07	8.30967e-06
TBL1XR1	protein_coding	ENSMUSG00000027630.13	0.379858	1.52454e-05	0.000196981
SSH2	protein_coding	ENSMUSG00000037926.15	0.379424	0.00065808	0.00522013
LARS	protein_coding	ENSMUSG00000024493.9	0.379396	0.000540388	0.00441638
IPO5	protein_coding	ENSMUSG00000030662.10	0.378503	9.58354e-10	2.90962e-08
NUFIP2	protein_coding	ENSMUSG00000037857.16	0.378484	2.78286e-06	4.30405e-05
NWD1	protein_coding	ENSMUSG00000048148.18	0.378291	0.00270717	0.0173245
DDX21	protein_coding	ENSMUSG00000020075.8	0.378141	0.000229578	0.00213579
ANKLE2	protein_coding	ENSMUSG00000029501.14	0.377991	2.09352e-06	3.34285e-05
MADD	protein_coding	ENSMUSG00000040687.16	0.377755	6.49061e-05	0.000700773
NECTIN1	protein_coding	ENSMUSG00000032012.9	0.377721	7.65232e-05	0.000805456
VPS4B	protein_coding	ENSMUSG00000009907.17	0.377489	2.54016e-10	8.51213e-09
TRAF3IP2	protein_coding	ENSMUSG00000019842.6	0.376989	0.00368578	0.0222298
SH3YL1	protein_coding	ENSMUSG00000020669.15	0.376838	1.55487e-06	2.54039e-05
SPSB4	protein_coding	ENSMUSG00000046997.5	0.376298	0.00794654	0.0412681
HIPK3	protein_coding	ENSMUSG00000027177.14	0.376185	4.7232e-07	8.546e-06
FBLN2	protein_coding	ENSMUSG00000064080.12	0.376183	0.00213825	0.0142002
GPR158	protein_coding	ENSMUSG00000045967.11	0.375811	0.00760984	0.0398788
AGPAT4	protein_coding	ENSMUSG00000023827.8	0.375392	1.78088e-05	0.000224939
POR	protein_coding	ENSMUSG00000005514.14	0.37537	1.03245e-06	1.74472e-05
STAT5B	protein_coding	ENSMUSG00000020919.11	0.3753	1.8e-12	8.20999e-11
FUS	protein_coding	ENSMUSG00000030795.18	0.375199	3.91707e-06	5.86934e-05
GTF2A1	protein_coding	ENSMUSG00000020962.14	0.375065	3.26991e-06	4.97922e-05
WIPI2	protein_coding	ENSMUSG00000029578.15	0.374753	1.40417e-10	4.99418e-09
CDK17	protein_coding	ENSMUSG00000020015.10	0.374282	4.81555e-07	8.68915e-06
IP6K2	protein_coding	ENSMUSG00000032599.12	0.37414	3.71026e-09	1.02534e-07
CLDND1	protein_coding	ENSMUSG00000022744.12	0.373543	6.10924e-11	2.29288e-09
OSER1	protein_coding	ENSMUSG00000035399.12	0.373418	0.0024519	0.0158922
MARCHF5	protein_coding	ENSMUSG00000023307.14	0.373168	3.70472e-09	1.02525e-07
CNTN2	protein_coding	ENSMUSG00000053024.14	0.373072	0.00561842	0.0312374
CYB561D1	protein_coding	ENSMUSG00000048796.7	0.372353	0.000184452	0.00176258
FEM1B	protein_coding	ENSMUSG00000032244.9	0.372185	4.27817e-07	7.82703e-06
AMPD3	protein_coding	ENSMUSG00000005686.17	0.371889	1.10318e-07	2.29052e-06
TBC1D14	protein_coding	ENSMUSG00000029192.17	0.371045	6.48627e-06	9.13549e-05
SQLE	protein_coding	ENSMUSG00000022351.14	0.370903	4.39242e-08	9.95952e-07
ZMYND8	protein_coding	ENSMUSG00000039671.18	0.370767	5.04169e-05	0.000565405
PAXBP1	protein_coding	ENSMUSG00000022974.12	0.370577	0.00748108	0.0393821
ZFP821	protein_coding	ENSMUSG00000031728.10	0.370402	0.000111561	0.00112728
DTNA	protein_coding	ENSMUSG00000024302.16	0.370318	4.41255e-06	6.54706e-05
PRDM2	protein_coding	ENSMUSG00000057637.13	0.369451	4.84326e-05	0.000546269
SDE2	protein_coding	ENSMUSG00000038806.7	0.368759	8.02523e-06	0.000110735
CTSL	protein_coding	ENSMUSG00000021477.9	0.368636	1.23395e-08	3.1413e-07
PRDX6	protein_coding	ENSMUSG00000026701.15	0.368591	2.14747e-08	5.19187e-07
SIX1	protein_coding	ENSMUSG00000051367.8	0.36801	4.04028e-10	1.31586e-08
TAF4B	protein_coding	ENSMUSG00000054321.7	0.36779	6.0935e-05	0.000665926
TRIM35	protein_coding	ENSMUSG00000022043.19	0.367039	8.78804e-08	1.85594e-06
CHST11	protein_coding	ENSMUSG00000034612.7	0.366717	2.24894e-07	4.34869e-06
PPP1R15B	protein_coding	ENSMUSG00000046062.5	0.366672	1.85219e-07	3.6459e-06
PTPRN	protein_coding	ENSMUSG00000026204.15	0.36604	0.000259706	0.0023669
ICE1	protein_coding	ENSMUSG00000034525.7	0.365456	5.87509e-10	1.86114e-08
FEM1C	protein_coding	ENSMUSG00000033319.5	0.365358	8.62772e-09	2.25764e-07
SEMA4C	protein_coding	ENSMUSG00000026121.13	0.36523	0.00286045	0.0180764
XKR4	protein_coding	ENSMUSG00000051951.5	0.364926	0.00829752	0.0425656
ZFP800	protein_coding	ENSMUSG00000039841.14	0.364909	0.0021822	0.0144386
IRGM2	protein_coding	ENSMUSG00000069874.7	0.364699	0.00740151	0.0390154
USP38	protein_coding	ENSMUSG00000038250.9	0.364043	7.1575e-06	0.000100022
BRDT	protein_coding	ENSMUSG00000029279.15	0.363968	0.00215752	0.0142993
MARCKS	protein_coding	ENSMUSG00000069662.5	0.363629	0.000992364	0.00742916
NOC4L	protein_coding	ENSMUSG00000033294.11	0.363211	0.00151364	0.0106331
RNF113A2	protein_coding	ENSMUSG00000098134.1	0.362277	0.00177494	0.0122114
WNT2B	protein_coding	ENSMUSG00000027840.5	0.362144	0.000288227	0.0025897
FAM102B	protein_coding	ENSMUSG00000040339.10	0.362026	1.76196e-06	2.84804e-05
MPZL3	protein_coding	ENSMUSG00000070305.10	0.361419	3.41058e-05	0.00040291
CCNE2	protein_coding	ENSMUSG00000028212.16	0.361368	0.0067976	0.0364108
SEC24B	protein_coding	ENSMUSG00000001052.15	0.361338	9.63448e-07	1.63512e-05
GGA3	protein_coding	ENSMUSG00000020740.13	0.361334	1.38372e-05	0.000181282
WDR26	protein_coding	ENSMUSG00000038733.14	0.361145	3.47273e-13	1.76654e-11
MATN2	protein_coding	ENSMUSG00000022324.15	0.360673	0.00536988	0.0301276
ALAS1	protein_coding	ENSMUSG00000032786.16	0.360311	0.000172589	0.00166658
RAPGEF1	protein_coding	ENSMUSG00000039844.20	0.3602	2.06728e-07	4.03704e-06
ZFP623	protein_coding	ENSMUSG00000050846.9	0.358898	0.00142319	0.0100691
ZFP128	protein_coding	ENSMUSG00000060397.6	0.358669	0.00295866	0.0185825
MYO1A	protein_coding	ENSMUSG00000025401.9	0.358273	0.00337324	0.0207318
LSM14B	protein_coding	ENSMUSG00000039108.14	0.357838	4.4071e-07	8.0405e-06
TAGLN2	protein_coding	ENSMUSG00000026547.15	0.35772	5.21511e-05	0.000581214
RASA2	protein_coding	ENSMUSG00000032413.12	0.357555	0.000487232	0.00403718
RPS15A	protein_coding	ENSMUSG00000008683.16	0.356746	5.80686e-08	1.27985e-06
SFPQ	protein_coding	ENSMUSG00000028820.13	0.356668	4.87699e-06	7.15002e-05
SH3PXD2B	protein_coding	ENSMUSG00000040711.8	0.356604	0.00214166	0.0142181
ARF6	protein_coding	ENSMUSG00000044147.8	0.356223	4.9827e-07	8.97432e-06
MTM1	protein_coding	ENSMUSG00000031337.16	0.355616	0.00274565	0.0175252
TUBB2A	protein_coding	ENSMUSG00000058672.7	0.35524	7.05102e-05	0.000751397
PI4K2A	protein_coding	ENSMUSG00000025178.9	0.35474	0.000378688	0.00329288
MYO9B	protein_coding	ENSMUSG00000004677.17	0.354464	0.0081195	0.0419472
BDP1	protein_coding	ENSMUSG00000049658.13	0.354456	0.00079813	0.00617106
CELF3	protein_coding	ENSMUSG00000028137.9	0.35437	0.00395777	0.02361
RAP2A	protein_coding	ENSMUSG00000051615.14	0.354285	7.57438e-09	2.0114e-07
FBXO42	protein_coding	ENSMUSG00000028920.9	0.354112	1.37669e-05	0.000180721
FNDC3A	protein_coding	ENSMUSG00000033487.14	0.353881	2.46353e-06	3.86459e-05
WDR1	protein_coding	ENSMUSG00000005103.12	0.352983	6.46153e-10	2.02413e-08
ZFP280D	protein_coding	ENSMUSG00000038535.17	0.352704	0.000545494	0.00445254
NAF1	protein_coding	ENSMUSG00000014907.10	0.352411	0.00482193	0.0276678
NT5DC3	protein_coding	ENSMUSG00000054027.8	0.352093	0.000627182	0.00500526
TCP11L1	protein_coding	ENSMUSG00000027175.10	0.351798	0.00158146	0.0110344
NUP54	protein_coding	ENSMUSG00000034826.14	0.351628	0.000245476	0.00226127
TSHZ1	protein_coding	ENSMUSG00000046982.11	0.351068	9.24344e-05	0.000950589
SQSTM1	protein_coding	ENSMUSG00000015837.15	0.350921	4.27673e-05	0.000492799
SLC66A2	protein_coding	ENSMUSG00000034006.17	0.3507	1.01192e-05	0.000136381
ATF5	protein_coding	ENSMUSG00000038539.15	0.350573	4.45257e-05	0.000509486
PPFIA2	protein_coding	ENSMUSG00000053825.15	0.350188	0.000102075	0.00104158
GSK3B	protein_coding	ENSMUSG00000022812.14	0.350029	0.000419162	0.0035754
ERI1	protein_coding	ENSMUSG00000031527.7	0.349067	0.000335358	0.00296451
ZDHHC2	protein_coding	ENSMUSG00000039470.15	0.349059	3.16158e-06	4.83663e-05
PPA1	protein_coding	ENSMUSG00000020089.8	0.349034	6.04592e-06	8.56425e-05
IMPACT	protein_coding	ENSMUSG00000024423.6	0.348809	6.17646e-06	8.73661e-05
SECISBP2	protein_coding	ENSMUSG00000035139.14	0.34863	0.00391427	0.0233647
FMN1	protein_coding	ENSMUSG00000044042.19	0.348501	0.00138758	0.00987035
FAM161A	protein_coding	ENSMUSG00000049811.17	0.348349	0.0091672	0.0461381
RAB10	protein_coding	ENSMUSG00000020671.9	0.348314	4.30496e-08	9.78373e-07
IRF9	protein_coding	ENSMUSG00000002325.15	0.348133	0.00116657	0.00850395
TSPYL5	protein_coding	ENSMUSG00000038984.4	0.348106	6.58211e-05	0.000709873
HERPUD1	protein_coding	ENSMUSG00000031770.16	0.34774	4.92374e-05	0.000553753
THAP1	protein_coding	ENSMUSG00000037214.12	0.347655	0.00510858	0.0289834
ZFP110	protein_coding	ENSMUSG00000058638.14	0.346653	1.61616e-06	2.63835e-05
RYBP	protein_coding	ENSMUSG00000072872.3	0.346519	0.00396354	0.0236373
N4BP1	protein_coding	ENSMUSG00000031652.11	0.34627	1.08205e-09	3.26503e-08
ZFP68	protein_coding	ENSMUSG00000058291.14	0.346072	3.00939e-09	8.38713e-08
LITAF	protein_coding	ENSMUSG00000022500.15	0.345938	0.00859512	0.0438411
SOCS4	protein_coding	ENSMUSG00000048379.9	0.345855	0.00045386	0.00380223
CCNT1	protein_coding	ENSMUSG00000011960.12	0.345607	6.93515e-05	0.000741946
ARID2	protein_coding	ENSMUSG00000033237.19	0.345568	0.000525267	0.00431669
BRD2	protein_coding	ENSMUSG00000024335.20	0.345421	9.13688e-10	2.77829e-08
MOSPD1	protein_coding	ENSMUSG00000023074.11	0.34532	3.80637e-05	0.00044458
GNAI3	protein_coding	ENSMUSG00000000001.4	0.345103	1.00859e-07	2.11193e-06
STX5A	protein_coding	ENSMUSG00000010110.17	0.344962	0.000653601	0.00518669
RNF38	protein_coding	ENSMUSG00000035696.15	0.344635	8.50597e-05	0.000882114
DBN1	protein_coding	ENSMUSG00000034675.17	0.344462	0.000543871	0.00444297
PLEKHF2	protein_coding	ENSMUSG00000049969.3	0.34402	0.00387638	0.0232017
GIT1	protein_coding	ENSMUSG00000011877.13	0.34349	0.000149948	0.00147265
ABHD2	protein_coding	ENSMUSG00000039202.12	0.343437	0.001868	0.012736
H1F2	protein_coding	ENSMUSG00000036181.2	0.342937	0.0082695	0.0424771
KRI1	protein_coding	ENSMUSG00000035047.9	0.342666	0.000688041	0.00541637
RNF121	protein_coding	ENSMUSG00000070426.12	0.342407	0.000170669	0.00165251
RESF1	protein_coding	ENSMUSG00000032712.16	0.341147	0.00665832	0.0357481
TCOF1	protein_coding	ENSMUSG00000024613.16	0.341009	0.000351851	0.00308814
CCDC92	protein_coding	ENSMUSG00000037979.13	0.340791	0.000808778	0.00623505
SFRP1	protein_coding	ENSMUSG00000031548.7	0.340564	1.5843e-05	0.000203634
ELMOD1	protein_coding	ENSMUSG00000041986.16	0.340407	0.000329786	0.00292181
PTPRT	protein_coding	ENSMUSG00000053141.16	0.340009	1.08557e-05	0.000145116
KBTBD3	protein_coding	ENSMUSG00000025893.8	0.339651	2.03197e-05	0.000252662
FASN	protein_coding	ENSMUSG00000025153.9	0.338886	0.0033949	0.0208454
SARAF	protein_coding	ENSMUSG00000031532.7	0.338793	3.6052e-07	6.67013e-06
ZC3H7A	protein_coding	ENSMUSG00000037965.14	0.338702	0.000435488	0.00368277
NUS1	protein_coding	ENSMUSG00000023068.16	0.338148	2.37921e-08	5.66867e-07
SURF4	protein_coding	ENSMUSG00000014867.9	0.337981	1.51673e-10	5.33674e-09
MTRR	protein_coding	ENSMUSG00000034617.7	0.337935	0.00206163	0.0137956
WASF2	protein_coding	ENSMUSG00000028868.13	0.337415	0.000228336	0.00212725
GALNT17	protein_coding	ENSMUSG00000034040.16	0.337098	2.56349e-05	0.000310265
FOXK1	protein_coding	ENSMUSG00000056493.9	0.336982	4.00562e-05	0.000464649
PLPPR2	protein_coding	ENSMUSG00000040563.13	0.336673	0.000492099	0.00406725
HSPB8	protein_coding	ENSMUSG00000041548.4	0.336529	2.20431e-05	0.000272482
GM9774	protein_coding	ENSMUSG00000042165.8	0.336467	7.59697e-05	0.000800913
KCNK13	protein_coding	ENSMUSG00000045404.16	0.336231	0.0017476	0.0120553
ANKMY1	protein_coding	ENSMUSG00000034212.14	0.336131	0.00587193	0.0323186
MOGS	protein_coding	ENSMUSG00000030036.8	0.3361	1.92167e-05	0.000239802
SKAP2	protein_coding	ENSMUSG00000059182.7	0.336032	0.00221217	0.0146074
RNF25	protein_coding	ENSMUSG00000026171.12	0.33582	0.00266134	0.01707
RHNO1	protein_coding	ENSMUSG00000048668.16	0.335746	0.00573704	0.0317357
SAMD1	protein_coding	ENSMUSG00000079003.3	0.335534	0.000558516	0.00454752
PQLC2	protein_coding	ENSMUSG00000028744.15	0.335456	0.00487619	0.0278737
SLC35G2	protein_coding	ENSMUSG00000070287.3	0.334784	7.53152e-05	0.000794864
ASNS	protein_coding	ENSMUSG00000029752.12	0.334644	2.23104e-05	0.000275096
HSPA2	protein_coding	ENSMUSG00000059970.7	0.334559	8.38237e-05	0.00087251
LRCH3	protein_coding	ENSMUSG00000022801.13	0.334503	0.000185366	0.00176898
CCDC92B	protein_coding	ENSMUSG00000069814.6	0.334119	0.000140318	0.00138936
SMARCAL1	protein_coding	ENSMUSG00000039354.16	0.333777	0.000238331	0.00220576
PDE12	protein_coding	ENSMUSG00000043702.9	0.333361	0.000140168	0.00138857
ORAI1	protein_coding	ENSMUSG00000049686.14	0.33314	0.00051615	0.00424821
DHRS1	protein_coding	ENSMUSG00000002332.16	0.333	8.90388e-07	1.5203e-05
CASC3	protein_coding	ENSMUSG00000078676.9	0.332952	2.43615e-05	0.000297779
APC	protein_coding	ENSMUSG00000005871.15	0.332926	0.00453943	0.0263665
ZFP7	protein_coding	ENSMUSG00000033669.8	0.33282	0.00477922	0.0274899
DPYSL5	protein_coding	ENSMUSG00000029168.14	0.33256	0.000603424	0.0048451
SMAD4	protein_coding	ENSMUSG00000024515.13	0.332454	7.23621e-08	1.56169e-06
RTN4	protein_coding	ENSMUSG00000020458.16	0.332437	0.000253956	0.00232526
PDPN	protein_coding	ENSMUSG00000028583.14	0.332062	0.00253353	0.0163406
ELOVL7	protein_coding	ENSMUSG00000021696.9	0.331965	4.5146e-05	0.000515386
CCP110	protein_coding	ENSMUSG00000033904.16	0.331885	4.55242e-06	6.73936e-05
POLD3	protein_coding	ENSMUSG00000030726.16	0.331622	0.0045784	0.0265593
ENO1B	protein_coding	ENSMUSG00000059040.5	0.331479	0.000155778	0.00152028
RRS1	protein_coding	ENSMUSG00000061024.8	0.331015	0.00205051	0.0137379
POP5	protein_coding	ENSMUSG00000060152.14	0.330091	0.000722047	0.00565694
PITPNC1	protein_coding	ENSMUSG00000040430.18	0.330085	3.25589e-05	0.000385773
HID1	protein_coding	ENSMUSG00000034586.14	0.329872	2.48843e-05	0.00030248
TPD52L2	protein_coding	ENSMUSG00000000827.18	0.32967	2.80729e-09	7.89086e-08
STK35	protein_coding	ENSMUSG00000037885.18	0.329242	7.31913e-05	0.000776596
KCNJ10	protein_coding	ENSMUSG00000044708.5	0.329019	0.00166577	0.0115531
MAN1C1	protein_coding	ENSMUSG00000037306.13	0.328921	1.3119e-05	0.000172908
BRD4	protein_coding	ENSMUSG00000024002.18	0.328324	0.000271155	0.00245648
MCMBP	protein_coding	ENSMUSG00000048170.14	0.328261	0.00375419	0.0225939
1110004F10RIK	protein_coding	ENSMUSG00000030663.12	0.328131	1.99423e-09	5.7364e-08
RNF185	protein_coding	ENSMUSG00000020448.16	0.326921	3.66627e-05	0.000430514
EVI5L	protein_coding	ENSMUSG00000011832.16	0.326881	0.000264919	0.00240662
YPEL5	protein_coding	ENSMUSG00000039770.6	0.326642	1.57982e-07	3.15137e-06
RANGAP1	protein_coding	ENSMUSG00000022391.16	0.326015	0.000195458	0.00184449
GOT1	protein_coding	ENSMUSG00000025190.13	0.325983	9.86674e-05	0.00101152
NEPRO	protein_coding	ENSMUSG00000036208.13	0.325538	0.00221403	0.0146148
TRIM56	protein_coding	ENSMUSG00000043279.9	0.325315	0.000738589	0.00577277
PI4KB	protein_coding	ENSMUSG00000038861.14	0.325306	1.07267e-06	1.80494e-05
PHRF1	protein_coding	ENSMUSG00000038611.17	0.325302	2.33778e-06	3.69396e-05
AGPS	protein_coding	ENSMUSG00000042410.16	0.325167	3.05482e-07	5.76002e-06
TRA2B	protein_coding	ENSMUSG00000022858.16	0.325164	0.00010061	0.00102716
GM28035	protein_coding	ENSMUSG00000099041.1	0.325125	0.00096809	0.0072723
CERS4	protein_coding	ENSMUSG00000008206.16	0.324334	1.2472e-08	3.16686e-07
CORO1C	protein_coding	ENSMUSG00000004530.12	0.324243	3.14062e-08	7.32342e-07
LRRC8A	protein_coding	ENSMUSG00000007476.18	0.323908	0.000246626	0.00226763
TRP53INP2	protein_coding	ENSMUSG00000038375.15	0.323855	8.72165e-07	1.49306e-05
CXXC1	protein_coding	ENSMUSG00000024560.7	0.323798	0.0012063	0.0087547
KLF8	protein_coding	ENSMUSG00000041649.13	0.323627	0.00791822	0.0411772
MAT2A	protein_coding	ENSMUSG00000053907.10	0.323591	2.12195e-08	5.13648e-07
GNG4	protein_coding	ENSMUSG00000021303.14	0.323578	0.000453817	0.00380223
AEN	protein_coding	ENSMUSG00000030609.18	0.323239	2.12522e-06	3.37976e-05
CHD1	protein_coding	ENSMUSG00000023852.14	0.323144	0.00250348	0.0161839
SLC39A1	protein_coding	ENSMUSG00000052310.9	0.322896	0.00458172	0.026568
ZFP605	protein_coding	ENSMUSG00000023284.15	0.32287	0.00330954	0.0203594
PUM2	protein_coding	ENSMUSG00000020594.14	0.322552	1.51659e-07	3.03997e-06
DDAH1	protein_coding	ENSMUSG00000028194.15	0.32211	6.4685e-07	1.13597e-05
RABGEF1	protein_coding	ENSMUSG00000025340.14	0.322066	0.000243483	0.00224606
SRSF3	protein_coding	ENSMUSG00000071172.13	0.322018	0.000185308	0.00176898
P2RX3	protein_coding	ENSMUSG00000027071.14	0.321795	1.59079e-05	0.000204201
2610001J05RIK	protein_coding	ENSMUSG00000052419.7	0.321084	2.34807e-05	0.000288085
PRMT7	protein_coding	ENSMUSG00000060098.11	0.320472	4.61726e-05	0.000524069
METTL4	protein_coding	ENSMUSG00000055660.9	0.32031	1.13911e-06	1.9086e-05
PHYKPL	protein_coding	ENSMUSG00000020359.13	0.319982	2.22994e-07	4.31618e-06
DVL1	protein_coding	ENSMUSG00000029071.16	0.319941	4.72759e-06	6.96206e-05
PLCL2	protein_coding	ENSMUSG00000038910.7	0.319823	0.00939528	0.0470102
POLR2A	protein_coding	ENSMUSG00000005198.15	0.319779	0.00216762	0.0143518
B3GNT4	protein_coding	ENSMUSG00000029431.5	0.319654	0.0020612	0.0137956
MSN	protein_coding	ENSMUSG00000031207.16	0.319604	7.30331e-06	0.000101627
MAP4K5	protein_coding	ENSMUSG00000034761.15	0.319321	0.000841782	0.00646394
HEATR1	protein_coding	ENSMUSG00000050244.9	0.318455	7.64549e-05	0.000805167
CROT	protein_coding	ENSMUSG00000003623.4	0.318216	8.97991e-08	1.89039e-06
GNL3	protein_coding	ENSMUSG00000042354.7	0.318117	0.004041	0.0239758
APBB2	protein_coding	ENSMUSG00000029207.16	0.317856	0.00296881	0.0186297
H3F3B	protein_coding	ENSMUSG00000016559.14	0.317794	0.00157112	0.0109739
FRMD8	protein_coding	ENSMUSG00000024816.12	0.317533	0.000231809	0.00215354
SREK1	protein_coding	ENSMUSG00000032621.8	0.317327	0.000187552	0.00178356
SRSF2	protein_coding	ENSMUSG00000034120.18	0.316937	0.000263451	0.00239549
NOP9	protein_coding	ENSMUSG00000019297.9	0.316007	0.00355334	0.0216096
TCF12	protein_coding	ENSMUSG00000032228.16	0.315875	0.00566522	0.0314444
ZFP1	protein_coding	ENSMUSG00000055835.10	0.315592	0.00444369	0.0258896
GP1BB	protein_coding	ENSMUSG00000050761.4	0.315305	8.39113e-05	0.000872961
POU6F1	protein_coding	ENSMUSG00000009739.17	0.315072	0.000998275	0.00746207
PAK2	protein_coding	ENSMUSG00000022781.8	0.31484	0.000529004	0.00433882
CSTF2T	protein_coding	ENSMUSG00000053536.7	0.314669	1.37928e-05	0.00018094
ERN1	protein_coding	ENSMUSG00000020715.9	0.314031	0.00574389	0.0317647
SCG3	protein_coding	ENSMUSG00000032181.7	0.313701	3.30157e-06	5.01962e-05
MNT	protein_coding	ENSMUSG00000000282.12	0.313615	0.0011645	0.00849512
NEURL1A	protein_coding	ENSMUSG00000006435.16	0.313451	0.00436065	0.0254811
CEP170	protein_coding	ENSMUSG00000057335.11	0.313147	0.000293658	0.00263131
TOP1	protein_coding	ENSMUSG00000070544.6	0.312996	7.27152e-05	0.000773222
CNIH4	protein_coding	ENSMUSG00000062169.13	0.312874	5.67997e-06	8.12768e-05
SF3B4	protein_coding	ENSMUSG00000068856.3	0.312677	0.00839721	0.0429352
RAD54L2	protein_coding	ENSMUSG00000040661.6	0.31237	0.00119347	0.00867433
SH3D19	protein_coding	ENSMUSG00000028082.14	0.312029	0.0027843	0.0177145
CDC42SE2	protein_coding	ENSMUSG00000052298.12	0.311998	1.3436e-08	3.3898e-07
LARP1B	protein_coding	ENSMUSG00000025762.16	0.311788	0.00110416	0.00812105
SARM1	protein_coding	ENSMUSG00000050132.13	0.311424	0.00859286	0.0438409
HACD2	protein_coding	ENSMUSG00000035376.10	0.311179	0.000115828	0.0011674
CMIP	protein_coding	ENSMUSG00000034390.16	0.311178	0.000653449	0.00518669
ZFP131	protein_coding	ENSMUSG00000094870.8	0.311146	8.23875e-06	0.000113522
SAV1	protein_coding	ENSMUSG00000021067.8	0.310808	0.0004146	0.00354108
CIC	protein_coding	ENSMUSG00000005442.13	0.310727	0.000818537	0.00629772
SRPK1	protein_coding	ENSMUSG00000004865.16	0.310408	5.95642e-06	8.45571e-05
CLTB	protein_coding	ENSMUSG00000047547.14	0.309994	1.1146e-05	0.000148694
CRELD1	protein_coding	ENSMUSG00000030284.11	0.309937	0.000194144	0.00183297
UNC45A	protein_coding	ENSMUSG00000030533.16	0.309922	0.00108839	0.00802903
DYSF	protein_coding	ENSMUSG00000033788.15	0.309672	0.00625891	0.0340208
BCL10	protein_coding	ENSMUSG00000028191.11	0.309554	0.000180198	0.0017278
MAPKAPK2	protein_coding	ENSMUSG00000016528.10	0.309238	0.00282605	0.0178985
IPPK	protein_coding	ENSMUSG00000021385.10	0.309085	6.95281e-05	0.000743344
FAM78B	protein_coding	ENSMUSG00000060568.14	0.30873	0.00357144	0.0216862
TMEM185B	protein_coding	ENSMUSG00000098923.1	0.308682	0.00414314	0.0244389
ANKRD28	protein_coding	ENSMUSG00000014496.8	0.30868	0.00321495	0.0198768
SIAH1A	protein_coding	ENSMUSG00000036840.5	0.308385	1.4717e-05	0.000191535
RNF111	protein_coding	ENSMUSG00000032217.13	0.308151	0.000150001	0.00147265
CLIP1	protein_coding	ENSMUSG00000049550.17	0.308138	1.6894e-08	4.18038e-07
EHD3	protein_coding	ENSMUSG00000024065.8	0.308112	0.000193189	0.00182659
ATXN2L	protein_coding	ENSMUSG00000032637.15	0.307893	0.000262717	0.00238992
CLPX	protein_coding	ENSMUSG00000015357.10	0.307868	0.000595207	0.00480063
RAPH1	protein_coding	ENSMUSG00000026014.15	0.307862	0.00254705	0.0164225
DEDD2	protein_coding	ENSMUSG00000054499.9	0.307301	2.35225e-05	0.000288238
RAB39	protein_coding	ENSMUSG00000055069.3	0.307216	6.78234e-09	1.81329e-07
CNOT11	protein_coding	ENSMUSG00000003135.15	0.306969	0.000335941	0.002967
UBE4B	protein_coding	ENSMUSG00000028960.20	0.306892	0.00508872	0.0289023
CALR	protein_coding	ENSMUSG00000003814.8	0.306704	7.22147e-06	0.000100773
MYH9	protein_coding	ENSMUSG00000022443.17	0.306627	0.000609595	0.00488469
SNX30	protein_coding	ENSMUSG00000028385.14	0.306627	0.00189609	0.0128963
MAD2L1BP	protein_coding	ENSMUSG00000034509.9	0.306446	0.00509638	0.0289267
ZFYVE27	protein_coding	ENSMUSG00000018820.13	0.306354	1.41399e-05	0.000184879
DR1	protein_coding	ENSMUSG00000029265.4	0.3062	2.81777e-06	4.3478e-05
ZFP954	protein_coding	ENSMUSG00000062116.10	0.305004	0.000368373	0.00321596
CBLN2	protein_coding	ENSMUSG00000024647.14	0.304831	6.44956e-05	0.000698253
UBR5	protein_coding	ENSMUSG00000037487.7	0.304802	0.000798567	0.00617106
CDK20	protein_coding	ENSMUSG00000021483.8	0.304703	0.0012578	0.00907825
TRMT10A	protein_coding	ENSMUSG00000004127.12	0.30451	0.00204398	0.0137128
RWDD4A	protein_coding	ENSMUSG00000031568.16	0.304438	0.000402452	0.00346436
MVD	protein_coding	ENSMUSG00000006517.5	0.304432	0.00175215	0.0120756
ASCC2	protein_coding	ENSMUSG00000020412.16	0.303904	0.00525694	0.0296205
SLC38A2	protein_coding	ENSMUSG00000022462.7	0.30383	4.77265e-06	7.01269e-05
ARL8A	protein_coding	ENSMUSG00000026426.10	0.303654	1.38347e-05	0.000181282
NUP50	protein_coding	ENSMUSG00000016619.10	0.303599	3.39605e-05	0.000401656
SIRT1	protein_coding	ENSMUSG00000020063.16	0.303111	0.00974437	0.0484367
EXOC5	protein_coding	ENSMUSG00000061244.14	0.30295	6.39414e-05	0.000694161
VPS37C	protein_coding	ENSMUSG00000048832.9	0.302281	0.000160489	0.00156316
DIP2B	protein_coding	ENSMUSG00000023026.16	0.30182	0.00328297	0.0202206
ZFP518B	protein_coding	ENSMUSG00000046572.10	0.301312	0.00507379	0.0288379
L1CAM	protein_coding	ENSMUSG00000031391.18	0.301284	0.00472497	0.0272681
PPP2R5B	protein_coding	ENSMUSG00000024777.10	0.301208	0.000647206	0.00514631
RGS19	protein_coding	ENSMUSG00000002458.13	0.300665	0.0066372	0.0356736
RNF4	protein_coding	ENSMUSG00000029110.13	0.300648	7.91064e-07	1.36251e-05
C2CD2L	protein_coding	ENSMUSG00000032120.11	0.300475	0.00039904	0.00343799
CAMSAP1	protein_coding	ENSMUSG00000026933.17	0.300173	0.0021151	0.0140845
BRAT1	protein_coding	ENSMUSG00000000148.17	0.299937	0.00273632	0.0174827
PALLD	protein_coding	ENSMUSG00000058056.16	0.299724	0.00307867	0.0191908
MINDY1	protein_coding	ENSMUSG00000038712.16	0.299689	1.87313e-07	3.68342e-06
IGSF8	protein_coding	ENSMUSG00000038034.15	0.299587	0.00125009	0.00903258
EIF5	protein_coding	ENSMUSG00000021282.17	0.299576	1.61683e-07	3.21798e-06
CHAC2	protein_coding	ENSMUSG00000020309.6	0.299426	0.00314798	0.0195425
PKP4	protein_coding	ENSMUSG00000026991.20	0.298947	0.000480541	0.00399013
TLNRD1	protein_coding	ENSMUSG00000070462.4	0.298932	0.0031598	0.0195973
SCYL2	protein_coding	ENSMUSG00000069539.11	0.298913	2.19479e-05	0.000271577
CAMK2D	protein_coding	ENSMUSG00000053819.16	0.298754	0.000199045	0.00187385
ARRDC4	protein_coding	ENSMUSG00000042659.15	0.298697	0.000171057	0.00165546
WIPF1	protein_coding	ENSMUSG00000075284.10	0.298416	6.03535e-05	0.000660669
RGS17	protein_coding	ENSMUSG00000019775.17	0.298356	0.00359331	0.0217869
DAZAP2	protein_coding	ENSMUSG00000000346.9	0.298217	1.3255e-07	2.70369e-06
TGFB1I1	protein_coding	ENSMUSG00000030782.17	0.298215	3.3641e-05	0.000398116
RASL10B	protein_coding	ENSMUSG00000020684.14	0.297992	0.00548471	0.0306584
IST1	protein_coding	ENSMUSG00000031729.6	0.297872	7.97817e-08	1.70132e-06
GNPDA2	protein_coding	ENSMUSG00000029209.15	0.297793	0.000667447	0.00528167
IQCC	protein_coding	ENSMUSG00000040795.12	0.296958	0.00183266	0.0125428
STARD13	protein_coding	ENSMUSG00000016128.14	0.296819	1.60976e-05	0.000206368
SIDT2	protein_coding	ENSMUSG00000034908.16	0.296686	0.000192826	0.00182578
ANKRD13B	protein_coding	ENSMUSG00000037907.16	0.296507	0.00104245	0.00774821
LUC7L	protein_coding	ENSMUSG00000024188.16	0.296406	5.07463e-06	7.38483e-05
MAPK7	protein_coding	ENSMUSG00000001034.17	0.296178	0.00579738	0.0319976
GM49336	protein_coding	ENSMUSG00000114797.1	0.295624	7.36455e-05	0.000778924
AMZ1	protein_coding	ENSMUSG00000050022.16	0.295422	0.00806675	0.0417403
TMEM176A	protein_coding	ENSMUSG00000023367.14	0.294828	0.000426264	0.00361818
ADAM9	protein_coding	ENSMUSG00000031555.15	0.294658	1.65789e-07	3.29304e-06
STX1A	protein_coding	ENSMUSG00000007207.10	0.29421	0.00629738	0.0341546
KIF3B	protein_coding	ENSMUSG00000027475.9	0.293249	4.64174e-05	0.000526242
SAC3D1	protein_coding	ENSMUSG00000024790.8	0.292826	0.00709678	0.0377321
SLC22A5	protein_coding	ENSMUSG00000018900.7	0.2927	0.00290674	0.0182985
UGCG	protein_coding	ENSMUSG00000028381.8	0.292577	0.00117178	0.00853557
PSAT1	protein_coding	ENSMUSG00000024640.9	0.292455	6.71527e-05	0.000722258
VASH1	protein_coding	ENSMUSG00000021256.5	0.292191	0.00039766	0.0034291
PGS1	protein_coding	ENSMUSG00000017715.11	0.291777	0.000107507	0.00109191
JUND	protein_coding	ENSMUSG00000071076.6	0.291545	0.000796479	0.00616169
NKIRAS2	protein_coding	ENSMUSG00000017837.12	0.291443	6.50525e-06	9.15567e-05
RAB3GAP2	protein_coding	ENSMUSG00000039318.12	0.291413	0.00085418	0.00654639
ACAT2	protein_coding	ENSMUSG00000023832.14	0.2914	0.000670238	0.00529738
TRPV1	protein_coding	ENSMUSG00000005952.15	0.291283	0.000269657	0.00244515
DESI2	protein_coding	ENSMUSG00000026502.13	0.291267	0.00045612	0.0038163
SGPL1	protein_coding	ENSMUSG00000020097.14	0.290961	5.12627e-08	1.14912e-06
LGALS9	protein_coding	ENSMUSG00000001123.15	0.29078	0.000383972	0.00333001
TRIM41	protein_coding	ENSMUSG00000040365.14	0.289999	0.000455661	0.00381408
CTDP1	protein_coding	ENSMUSG00000033323.14	0.289833	0.0031994	0.0198055
NSFL1C	protein_coding	ENSMUSG00000027455.16	0.289636	0.000180546	0.00172988
IPO7	protein_coding	ENSMUSG00000066232.4	0.289269	6.9137e-06	9.68902e-05
SYT14	protein_coding	ENSMUSG00000016200.14	0.289164	0.000867438	0.00662738
ACOX1	protein_coding	ENSMUSG00000020777.16	0.289131	3.31927e-06	5.04264e-05
MOB3A	protein_coding	ENSMUSG00000003348.10	0.288536	8.56501e-06	0.000117524
ZFP281	protein_coding	ENSMUSG00000041483.14	0.288477	0.0016068	0.0111993
RBM43	protein_coding	ENSMUSG00000036249.16	0.288429	0.00109334	0.00805744
PABPC1	protein_coding	ENSMUSG00000022283.15	0.288412	6.86507e-06	9.62772e-05
INO80D	protein_coding	ENSMUSG00000040865.15	0.288114	0.00749566	0.0394378
ZCCHC2	protein_coding	ENSMUSG00000038866.15	0.288013	0.00919948	0.0462651
DLG5	protein_coding	ENSMUSG00000021782.14	0.287913	0.00074917	0.00584851
B3GALNT1	protein_coding	ENSMUSG00000043300.2	0.287896	2.12032e-05	0.000262759
DCTN4	protein_coding	ENSMUSG00000024603.8	0.287399	1.25854e-06	2.09082e-05
LRRC58	protein_coding	ENSMUSG00000034158.9	0.286468	0.000616457	0.00493566
REEP1	protein_coding	ENSMUSG00000052852.8	0.285986	5.99761e-05	0.000656903
SETD7	protein_coding	ENSMUSG00000037111.9	0.285899	0.000396073	0.00341841
MCUB	protein_coding	ENSMUSG00000027994.14	0.285652	0.00104748	0.00777674
RAB33A	protein_coding	ENSMUSG00000031104.2	0.285445	0.00508528	0.0288928
ARNT2	protein_coding	ENSMUSG00000015709.9	0.285441	3.84018e-05	0.000448263
PAQR8	protein_coding	ENSMUSG00000025931.15	0.285311	0.00516291	0.0291992
KIF21A	protein_coding	ENSMUSG00000022629.17	0.285126	0.00034645	0.00304888
ELP5	protein_coding	ENSMUSG00000018565.17	0.285123	0.000285974	0.00257416
DNAJB6	protein_coding	ENSMUSG00000029131.14	0.284814	0.000256105	0.00234058
ALKBH5	protein_coding	ENSMUSG00000042650.3	0.284611	0.000175696	0.0016937
PA2G4	protein_coding	ENSMUSG00000025364.13	0.283773	0.000269257	0.00244378
GPC1	protein_coding	ENSMUSG00000034220.7	0.283588	0.000697691	0.00548138
IBA57	protein_coding	ENSMUSG00000049287.5	0.28333	0.00598688	0.0328143
PCOLCE2	protein_coding	ENSMUSG00000015354.8	0.283272	0.00650925	0.0351008
ANO10	protein_coding	ENSMUSG00000037949.8	0.282772	6.46707e-05	0.000699764
GAB2	protein_coding	ENSMUSG00000004508.6	0.282682	0.00311837	0.0194011
LGALS8	protein_coding	ENSMUSG00000057554.13	0.282571	1.962e-08	4.78456e-07
NONO	protein_coding	ENSMUSG00000031311.17	0.282389	1.45039e-08	3.62671e-07
EHBP1	protein_coding	ENSMUSG00000042302.14	0.282323	1.08266e-05	0.000145021
SLC44A1	protein_coding	ENSMUSG00000028412.17	0.282288	8.14786e-09	2.15208e-07
LY86	protein_coding	ENSMUSG00000021423.6	0.282055	0.00269527	0.0172539
ARHGAP23	protein_coding	ENSMUSG00000049807.16	0.281847	0.000851692	0.00653494
TMOD2	protein_coding	ENSMUSG00000032186.15	0.281771	0.000327205	0.00290547
UHRF1BP1L	protein_coding	ENSMUSG00000019951.10	0.281132	0.000162067	0.00157697
SLC15A4	protein_coding	ENSMUSG00000029416.17	0.281077	0.000789545	0.00611769
ZFP639	protein_coding	ENSMUSG00000027667.13	0.281025	0.000183627	0.0017564
PREP	protein_coding	ENSMUSG00000019849.11	0.280956	8.91187e-06	0.000121859
TTBK2	protein_coding	ENSMUSG00000090100.7	0.280789	0.00927867	0.0465801
ZFP809	protein_coding	ENSMUSG00000057982.8	0.280786	0.00595094	0.0326622
GGA2	protein_coding	ENSMUSG00000030872.14	0.280216	2.46942e-05	0.000300912
LAMP2	protein_coding	ENSMUSG00000016534.15	0.280085	1.03676e-07	2.16632e-06
EFHD2	protein_coding	ENSMUSG00000040659.3	0.279957	0.00015142	0.0014829
STXBP5	protein_coding	ENSMUSG00000019790.17	0.279946	0.00059724	0.00480916
REEP2	protein_coding	ENSMUSG00000038555.7	0.279673	0.0011543	0.00843914
PDIA6	protein_coding	ENSMUSG00000020571.13	0.279608	0.000505167	0.00416303
RAC1	protein_coding	ENSMUSG00000001847.14	0.279461	5.72614e-09	1.54347e-07
UNC119B	protein_coding	ENSMUSG00000046562.5	0.279103	0.00374787	0.0225628
E130309D02RIK	protein_coding	ENSMUSG00000039244.10	0.278785	0.00152749	0.0107147
ABI1	protein_coding	ENSMUSG00000058835.14	0.278283	1.77476e-05	0.000224454
DDX10	protein_coding	ENSMUSG00000053289.8	0.277698	0.00133765	0.00956004
EFR3B	protein_coding	ENSMUSG00000020658.10	0.277637	0.00522984	0.0294846
ILRUN	protein_coding	ENSMUSG00000056692.13	0.277445	4.98606e-06	7.27744e-05
CCAR1	protein_coding	ENSMUSG00000020074.7	0.277422	3.75115e-05	0.000438651
ITPRIPL1	protein_coding	ENSMUSG00000074825.4	0.277259	0.00461576	0.0267497
EIF4E3	protein_coding	ENSMUSG00000093661.1	0.276856	0.000902772	0.00686239
MORF4L2	protein_coding	ENSMUSG00000031422.16	0.276605	3.16245e-09	8.79809e-08
ZSCAN22	protein_coding	ENSMUSG00000054715.11	0.276179	0.00880619	0.044711
UTP4	protein_coding	ENSMUSG00000041438.8	0.27609	0.00665526	0.0357414
ZFP207	protein_coding	ENSMUSG00000017421.18	0.27594	0.000300096	0.00268411
WDYHV1	protein_coding	ENSMUSG00000022359.10	0.27578	0.00639959	0.0346134
LIMK2	protein_coding	ENSMUSG00000020451.17	0.275617	3.457e-06	5.22769e-05
RAB15	protein_coding	ENSMUSG00000021062.15	0.275524	6.93597e-05	0.000741946
EEF2K	protein_coding	ENSMUSG00000035064.17	0.275451	4.63732e-05	0.000526043
TMEM65	protein_coding	ENSMUSG00000062373.8	0.27544	0.000196632	0.0018538
TAPBPL	protein_coding	ENSMUSG00000038213.7	0.275348	0.00117243	0.00853716
TRAK2	protein_coding	ENSMUSG00000026028.12	0.275044	0.00245359	0.0158979
ARPC1B	protein_coding	ENSMUSG00000029622.16	0.274889	4.1953e-06	6.2577e-05
GABBR1	protein_coding	ENSMUSG00000024462.17	0.274711	0.000469543	0.00391365
FYN	protein_coding	ENSMUSG00000019843.14	0.274323	2.50664e-05	0.000304131
WARS	protein_coding	ENSMUSG00000021266.16	0.274037	0.00179754	0.0123232
KHDRBS3	protein_coding	ENSMUSG00000022332.8	0.273859	0.000474292	0.0039449
MAP3K2	protein_coding	ENSMUSG00000024383.9	0.273495	0.00809175	0.0418477
ACLY	protein_coding	ENSMUSG00000020917.17	0.27337	4.97165e-05	0.000558503
MARS2	protein_coding	ENSMUSG00000046994.9	0.273272	0.00942141	0.0471032
B4GALT3	protein_coding	ENSMUSG00000052423.14	0.272957	0.00129826	0.00931908
CYP20A1	protein_coding	ENSMUSG00000049439.13	0.272887	0.00260346	0.0167423
SLBP	protein_coding	ENSMUSG00000004642.13	0.2726	0.00173547	0.0119901
STAG1	protein_coding	ENSMUSG00000037286.15	0.272512	0.000790693	0.00612414
PPP2R2A	protein_coding	ENSMUSG00000022052.9	0.272505	5.77895e-06	8.24537e-05
IL6ST	protein_coding	ENSMUSG00000021756.12	0.271907	0.000172629	0.00166658
GM49601	protein_coding	ENSMUSG00000116594.1	0.271871	0.00483121	0.027713
RARS	protein_coding	ENSMUSG00000018848.4	0.271761	0.0028893	0.0182178
ZFP287	protein_coding	ENSMUSG00000005267.13	0.271611	0.00734186	0.0388255
YTHDC1	protein_coding	ENSMUSG00000035851.14	0.271594	0.00196968	0.0133141
RALA	protein_coding	ENSMUSG00000008859.8	0.271276	2.02026e-10	6.923e-09
MYBBP1A	protein_coding	ENSMUSG00000040463.16	0.270591	0.00273728	0.0174831
SPTY2D1	protein_coding	ENSMUSG00000049516.9	0.270386	0.000412281	0.00352586
DPYSL3	protein_coding	ENSMUSG00000024501.20	0.270269	0.00104655	0.00777278
CORO2A	protein_coding	ENSMUSG00000028337.14	0.270122	2.50581e-05	0.000304131
RHOG	protein_coding	ENSMUSG00000073982.11	0.269978	0.00491923	0.0280871
EPC2	protein_coding	ENSMUSG00000069495.12	0.269941	0.00349978	0.0213498
LPCAT3	protein_coding	ENSMUSG00000004270.13	0.269593	0.00100239	0.00748714
GRB10	protein_coding	ENSMUSG00000020176.17	0.269535	0.00619797	0.0337641
HSPA12B	protein_coding	ENSMUSG00000074793.10	0.269221	0.000452848	0.00379698
RNF24	protein_coding	ENSMUSG00000048911.15	0.269199	0.00099033	0.00741675
CDV3	protein_coding	ENSMUSG00000032803.15	0.268203	7.83674e-06	0.00010859
CACNB1	protein_coding	ENSMUSG00000020882.17	0.26778	0.00454028	0.0263665
XPNPEP1	protein_coding	ENSMUSG00000025027.18	0.267692	0.0018404	0.012587
ZFP637	protein_coding	ENSMUSG00000059689.15	0.267668	0.00410701	0.0243017
UPF1	protein_coding	ENSMUSG00000058301.8	0.267437	0.0048715	0.0278613
CDC42BPB	protein_coding	ENSMUSG00000021279.5	0.26735	0.000248717	0.00228259
ANKS1	protein_coding	ENSMUSG00000024219.16	0.267114	0.00135874	0.00968622
KPNA3	protein_coding	ENSMUSG00000021929.9	0.267063	2.27034e-05	0.000279418
LHFPL2	protein_coding	ENSMUSG00000045312.12	0.266902	0.00238959	0.0155649
CD24A	protein_coding	ENSMUSG00000047139.9	0.266713	6.58896e-05	0.000710223
SLC25A53	protein_coding	ENSMUSG00000044348.14	0.266574	0.001022	0.00761053
ENGASE	protein_coding	ENSMUSG00000033857.12	0.266528	0.00979512	0.0486031
SNX1	protein_coding	ENSMUSG00000032382.14	0.266338	0.000417442	0.00356381
GABPB1	protein_coding	ENSMUSG00000027361.15	0.266128	0.00388012	0.023203
YWHAZ	protein_coding	ENSMUSG00000022285.17	0.265845	0.00013347	0.0013289
RIT1	protein_coding	ENSMUSG00000028057.14	0.265743	6.19942e-05	0.000675254
NAA25	protein_coding	ENSMUSG00000042719.17	0.265626	0.000732884	0.00573273
DDX28	protein_coding	ENSMUSG00000045538.6	0.265416	0.00731109	0.0386836
SFXN3	protein_coding	ENSMUSG00000025212.17	0.265085	5.19188e-06	7.53875e-05
AKAP12	protein_coding	ENSMUSG00000038587.10	0.265025	0.00497518	0.0283638
ZFP46	protein_coding	ENSMUSG00000051351.14	0.264838	0.00182346	0.0124842
AACS	protein_coding	ENSMUSG00000029482.4	0.264776	0.000144082	0.00142092
NSD3	protein_coding	ENSMUSG00000054823.16	0.264639	2.46719e-07	4.72895e-06
ESYT2	protein_coding	ENSMUSG00000021171.8	0.264621	7.00655e-05	0.000748682
PDE8B	protein_coding	ENSMUSG00000021684.17	0.264583	0.00421154	0.0247612
SPTLC2	protein_coding	ENSMUSG00000021036.10	0.264562	0.000353686	0.0031001
PHF10	protein_coding	ENSMUSG00000023883.13	0.262893	0.000235895	0.0021863
PIGM	protein_coding	ENSMUSG00000050229.3	0.262811	0.00300513	0.0188097
CCDC9B	protein_coding	ENSMUSG00000045838.8	0.262792	0.00551682	0.0307855
CREB3	protein_coding	ENSMUSG00000028466.15	0.262759	0.000115705	0.00116676
SEPTIN6	protein_coding	ENSMUSG00000050379.15	0.262675	9.09804e-06	0.000123975
SLC16A1	protein_coding	ENSMUSG00000032902.1	0.262598	1.44813e-05	0.000188717
GAK	protein_coding	ENSMUSG00000062234.14	0.262592	8.75121e-06	0.000119829
GSPT1	protein_coding	ENSMUSG00000062203.15	0.262228	0.00105253	0.00780542
SLC25A30	protein_coding	ENSMUSG00000022003.7	0.261947	0.0015374	0.0107727
SAMD8	protein_coding	ENSMUSG00000021770.11	0.261831	0.000585667	0.00473532
THUMPD1	protein_coding	ENSMUSG00000030942.8	0.261725	4.84334e-05	0.000546269
CSTF3	protein_coding	ENSMUSG00000027176.8	0.261686	0.00206191	0.0137956
MVK	protein_coding	ENSMUSG00000041939.14	0.261432	0.000625742	0.00499579
BMPR1A	protein_coding	ENSMUSG00000021796.15	0.261311	0.000117801	0.00118548
GOLGA7B	protein_coding	ENSMUSG00000042532.14	0.26117	0.000133966	0.00133182
UBE2G1	protein_coding	ENSMUSG00000020794.13	0.261118	0.000138434	0.00137209
SNAP29	protein_coding	ENSMUSG00000022765.10	0.26107	5.40013e-06	7.78947e-05
PRR14	protein_coding	ENSMUSG00000030822.15	0.260689	0.00721981	0.0383097
DNPEP	protein_coding	ENSMUSG00000026209.15	0.260607	0.00083033	0.00638347
IFNAR1	protein_coding	ENSMUSG00000022967.13	0.260535	4.65657e-06	6.86774e-05
SF3A2	protein_coding	ENSMUSG00000020211.15	0.260225	0.00124547	0.00900489
RAN	protein_coding	ENSMUSG00000029430.13	0.260018	1.55265e-06	2.53887e-05
NR1D1	protein_coding	ENSMUSG00000020889.11	0.259958	0.00832792	0.042666
INPP1	protein_coding	ENSMUSG00000026102.9	0.259801	0.00028361	0.00255989
SEC23B	protein_coding	ENSMUSG00000027429.16	0.259432	0.000142512	0.00140866
SPOP	protein_coding	ENSMUSG00000057522.15	0.258926	5.9472e-06	8.44872e-05
ZFP790	protein_coding	ENSMUSG00000011427.16	0.258529	0.00406147	0.0240828
DHX32	protein_coding	ENSMUSG00000030986.13	0.258518	8.57064e-05	0.000886953
PPP1R7	protein_coding	ENSMUSG00000026275.13	0.258423	0.000743359	0.00580545
PCYT2	protein_coding	ENSMUSG00000025137.15	0.258245	0.000339791	0.00299429
AP2A2	protein_coding	ENSMUSG00000002957.11	0.258038	0.000273649	0.00247793
MED15	protein_coding	ENSMUSG00000012114.17	0.257835	0.000444565	0.00374026
SC5D	protein_coding	ENSMUSG00000032018.14	0.25751	0.0013967	0.00992445
NIPSNAP3B	protein_coding	ENSMUSG00000015247.10	0.25751	0.00200553	0.0135009
ZFP322A	protein_coding	ENSMUSG00000046351.11	0.257418	0.00738021	0.0389343
SS18L1	protein_coding	ENSMUSG00000039086.9	0.257311	0.00343018	0.0210147
VEZT	protein_coding	ENSMUSG00000036099.16	0.257266	1.05753e-06	1.78404e-05
CAPN5	protein_coding	ENSMUSG00000035547.14	0.257149	0.00376183	0.022633
PHF20	protein_coding	ENSMUSG00000038116.16	0.257043	0.000296921	0.00265691
IREB2	protein_coding	ENSMUSG00000032293.8	0.256611	0.00126243	0.00910467
TMEM164	protein_coding	ENSMUSG00000047045.17	0.256599	8.52072e-07	1.46375e-05
CAMSAP2	protein_coding	ENSMUSG00000041570.14	0.256538	0.000980139	0.0073544
MED7	protein_coding	ENSMUSG00000020397.15	0.255816	0.000375875	0.00327275
TTYH3	protein_coding	ENSMUSG00000036565.7	0.25573	3.22489e-05	0.000382791
MFN1	protein_coding	ENSMUSG00000027668.13	0.255718	0.000100172	0.00102375
MIA2	protein_coding	ENSMUSG00000021000.17	0.255576	0.000605849	0.00485715
RBBP6	protein_coding	ENSMUSG00000030779.16	0.255324	0.000418123	0.00356808
CDK9	protein_coding	ENSMUSG00000009555.16	0.255267	1.15446e-05	0.000153596
2610008E11RIK	protein_coding	ENSMUSG00000060301.6	0.255193	0.00588304	0.0323707
FAM57A	protein_coding	ENSMUSG00000069808.13	0.254671	0.00743963	0.0391953
PHC2	protein_coding	ENSMUSG00000028796.17	0.254342	1.68128e-05	0.000214005
EIF1	protein_coding	ENSMUSG00000035530.13	0.254341	1.40201e-09	4.13551e-08
PIK3CA	protein_coding	ENSMUSG00000027665.13	0.253636	4.00153e-05	0.000464649
TUT1	protein_coding	ENSMUSG00000071645.6	0.253516	0.00544342	0.0304535
AFF4	protein_coding	ENSMUSG00000049470.13	0.253515	0.00209692	0.0139814
AKIRIN1	protein_coding	ENSMUSG00000023075.9	0.253358	5.84737e-07	1.03519e-05
RBM12	protein_coding	ENSMUSG00000089824.10	0.253348	0.00282573	0.0178985
ANKRD49	protein_coding	ENSMUSG00000031931.4	0.253269	0.00278412	0.0177145
MANF	protein_coding	ENSMUSG00000032575.16	0.253175	0.00475908	0.027435
ECE1	protein_coding	ENSMUSG00000057530.14	0.253168	0.000163002	0.00158507
ZFP672	protein_coding	ENSMUSG00000049755.14	0.253044	0.00403539	0.0239565
SARS	protein_coding	ENSMUSG00000068739.13	0.253015	0.000652249	0.00518014
BC005537	protein_coding	ENSMUSG00000019132.11	0.252973	5.68714e-05	0.000628136
HACE1	protein_coding	ENSMUSG00000038822.15	0.252962	0.00452914	0.0263329
MED25	protein_coding	ENSMUSG00000002968.9	0.252665	0.00282775	0.0178985
SEC22B	protein_coding	ENSMUSG00000027879.9	0.252206	2.90196e-05	0.000347389
TTL	protein_coding	ENSMUSG00000027394.13	0.25212	0.00195904	0.0132467
SOS2	protein_coding	ENSMUSG00000034801.13	0.252111	0.00042337	0.00360308
DLGAP4	protein_coding	ENSMUSG00000061689.15	0.25133	0.00401788	0.0238675
AMOTL1	protein_coding	ENSMUSG00000013076.17	0.251279	0.000887235	0.00676813
ZFP62	protein_coding	ENSMUSG00000046311.13	0.251217	0.000856057	0.00655822
TBPL1	protein_coding	ENSMUSG00000071359.13	0.251116	0.00010748	0.00109191
EXTL3	protein_coding	ENSMUSG00000021978.9	0.250929	0.00663519	0.0356725
LARGE1	protein_coding	ENSMUSG00000004383.18	0.250826	0.000978484	0.00734758
TSPAN13	protein_coding	ENSMUSG00000020577.17	0.250714	3.97278e-05	0.000461827
SLC29A3	protein_coding	ENSMUSG00000020100.15	0.250616	0.00587126	0.0323186
ZCCHC18	protein_coding	ENSMUSG00000031428.11	0.250091	0.000339061	0.00299021
BORCS8	protein_coding	ENSMUSG00000002345.18	-0.250967	0.0097556	0.0484782
PITPNM2	protein_coding	ENSMUSG00000029406.15	-0.251316	0.00509711	0.0289267
PLEKHN1	protein_coding	ENSMUSG00000078485.3	-0.251333	0.00489342	0.027964
ARMCX2	protein_coding	ENSMUSG00000033436.13	-0.251885	1.77203e-05	0.000224252
MRPS34	protein_coding	ENSMUSG00000038880.13	-0.252314	0.00140145	0.00995103
ZSCAN29	protein_coding	ENSMUSG00000050619.14	-0.252446	0.002097	0.0139814
PANX2	protein_coding	ENSMUSG00000058441.7	-0.252735	0.0043772	0.0255551
SLC36A1	protein_coding	ENSMUSG00000020261.15	-0.25293	0.00440729	0.0257003
MMP15	protein_coding	ENSMUSG00000031790.8	-0.252952	0.00512132	0.029039
ATG4C	protein_coding	ENSMUSG00000028550.15	-0.253125	0.00483485	0.0277177
SLC29A1	protein_coding	ENSMUSG00000023942.15	-0.253164	0.00438006	0.0255642
GPD1L	protein_coding	ENSMUSG00000050627.13	-0.253211	0.000250616	0.00229787
FAM174A	protein_coding	ENSMUSG00000051185.9	-0.253374	0.00891874	0.0451645
PATZ1	protein_coding	ENSMUSG00000020453.17	-0.253426	0.0049642	0.028311
TLX3	protein_coding	ENSMUSG00000040610.7	-0.253917	0.00364311	0.0220093
ENOPH1	protein_coding	ENSMUSG00000029326.13	-0.254009	0.00055845	0.00454752
CCDC157	protein_coding	ENSMUSG00000051427.14	-0.254384	0.000223597	0.00208507
WDR24	protein_coding	ENSMUSG00000025737.5	-0.254451	0.00980308	0.0486304
NDRG3	protein_coding	ENSMUSG00000027634.14	-0.254538	0.000811321	0.00625196
ITGB3BP	protein_coding	ENSMUSG00000028549.17	-0.254546	0.00639758	0.0346123
PIP4K2A	protein_coding	ENSMUSG00000026737.12	-0.254562	0.000424523	0.00361019
SMARCA2	protein_coding	ENSMUSG00000024921.17	-0.254865	0.00133148	0.00952285
GAS6	protein_coding	ENSMUSG00000031451.6	-0.254987	0.000208128	0.00195377
HMG20A	protein_coding	ENSMUSG00000032329.4	-0.255282	0.000956383	0.00720083
STK38L	protein_coding	ENSMUSG00000001630.13	-0.255927	0.00269225	0.0172443
PAQR4	protein_coding	ENSMUSG00000023909.4	-0.256162	0.00453234	0.0263437
POT1A	protein_coding	ENSMUSG00000029676.15	-0.256244	0.00630166	0.034159
HOXA9	protein_coding	ENSMUSG00000038227.15	-0.25691	0.000410876	0.00352302
NDUFAF3	protein_coding	ENSMUSG00000070283.4	-0.256939	0.00617942	0.0336817
CARMIL3	protein_coding	ENSMUSG00000022211.9	-0.257012	0.00581703	0.0320702
TCF20	protein_coding	ENSMUSG00000041852.15	-0.257192	0.000150982	0.00148004
ITM2C	protein_coding	ENSMUSG00000026223.15	-0.2573	1.99561e-06	3.20468e-05
MCF2L	protein_coding	ENSMUSG00000031442.21	-0.257353	0.00909917	0.0458599
GYG	protein_coding	ENSMUSG00000019528.18	-0.257535	5.66691e-05	0.000626604
TSPAN9	protein_coding	ENSMUSG00000030352.15	-0.257556	0.00985119	0.048816
TMEM64	protein_coding	ENSMUSG00000043252.8	-0.257576	0.000261314	0.00237936
SLC25A19	protein_coding	ENSMUSG00000020744.13	-0.257848	0.000265334	0.00240928
HNRNPL	protein_coding	ENSMUSG00000015165.16	-0.257851	0.000443631	0.003734
JAG2	protein_coding	ENSMUSG00000002799.6	-0.25792	0.00566717	0.0314463
ME2	protein_coding	ENSMUSG00000024556.4	-0.258021	0.000913648	0.00692671
TTC7B	protein_coding	ENSMUSG00000033530.8	-0.258186	0.000980828	0.00735677
WDR55	protein_coding	ENSMUSG00000042660.8	-0.258457	0.00738527	0.0389506
STX17	protein_coding	ENSMUSG00000061455.13	-0.258508	0.00565145	0.0313856
ETFB	protein_coding	ENSMUSG00000004610.4	-0.258516	0.00419984	0.0247174
GORASP1	protein_coding	ENSMUSG00000032513.8	-0.258565	7.2532e-06	0.000101144
KRT222	protein_coding	ENSMUSG00000035849.14	-0.258723	0.00321074	0.0198632
MAGED2	protein_coding	ENSMUSG00000025268.15	-0.258973	0.000366174	0.00319818
BBS1	protein_coding	ENSMUSG00000006464.9	-0.259187	0.00659121	0.0354845
ZFP523	protein_coding	ENSMUSG00000024220.14	-0.259342	0.0032191	0.0198962
USP46	protein_coding	ENSMUSG00000054814.14	-0.259481	0.000459115	0.00383644
CEP250	protein_coding	ENSMUSG00000038241.16	-0.260117	0.000868142	0.00663018
CFAP97	protein_coding	ENSMUSG00000031631.15	-0.260601	0.000640966	0.00510287
RDH14	protein_coding	ENSMUSG00000020621.6	-0.26064	0.00735442	0.0388665
SPOUT1	protein_coding	ENSMUSG00000039660.16	-0.260811	0.00387786	0.023203
CHD5	protein_coding	ENSMUSG00000005045.16	-0.261016	0.00792411	0.041197
PRKCI	protein_coding	ENSMUSG00000037643.14	-0.26107	0.000250378	0.00229676
MED4	protein_coding	ENSMUSG00000022109.6	-0.261121	0.00176148	0.0121272
THAP11	protein_coding	ENSMUSG00000036442.8	-0.26125	0.00257874	0.0166105
GABBR2	protein_coding	ENSMUSG00000039809.10	-0.261664	0.00179283	0.0123044
SEPHS2	protein_coding	ENSMUSG00000049091.6	-0.262097	0.000912589	0.00692134
DARS2	protein_coding	ENSMUSG00000026709.10	-0.262241	0.00580869	0.0320332
NSMF	protein_coding	ENSMUSG00000006476.19	-0.262469	5.81288e-05	0.000639128
MAGI3	protein_coding	ENSMUSG00000052539.15	-0.262513	0.00826917	0.0424771
NSMAF	protein_coding	ENSMUSG00000028245.15	-0.262835	0.00679838	0.0364108
PHACTR1	protein_coding	ENSMUSG00000054728.17	-0.263379	3.54063e-05	0.000416256
NECTIN4	protein_coding	ENSMUSG00000006411.12	-0.264074	0.00909944	0.0458599
CPT2	protein_coding	ENSMUSG00000028607.16	-0.264735	0.00206608	0.0138188
TRMT2B	protein_coding	ENSMUSG00000067369.12	-0.265543	0.000348634	0.00306263
RGS3	protein_coding	ENSMUSG00000059810.18	-0.265554	0.000157714	0.00153765
PTDSS2	protein_coding	ENSMUSG00000025495.15	-0.265902	0.000226093	0.00210735
PTPRE	protein_coding	ENSMUSG00000041836.10	-0.265975	0.00056387	0.00458543
FAHD1	protein_coding	ENSMUSG00000045316.5	-0.266147	0.00545091	0.0304867
STIMATE	protein_coding	ENSMUSG00000006526.13	-0.266621	0.00142546	0.0100816
TAOK3	protein_coding	ENSMUSG00000061288.13	-0.267049	0.0010827	0.00799604
PKNOX2	protein_coding	ENSMUSG00000035934.16	-0.267594	0.00010482	0.00106683
ARSB	protein_coding	ENSMUSG00000042082.7	-0.268032	0.00294334	0.0184994
NPEPL1	protein_coding	ENSMUSG00000039263.16	-0.26843	0.0040232	0.0238919
ADAMTS15	protein_coding	ENSMUSG00000033453.8	-0.268435	0.00361018	0.0218608
COBL	protein_coding	ENSMUSG00000020173.17	-0.268452	0.00151587	0.0106446
RAP1GAP	protein_coding	ENSMUSG00000041351.16	-0.268483	0.00828553	0.0425373
MGLL	protein_coding	ENSMUSG00000033174.17	-0.268809	9.03436e-06	0.000123363
THRA	protein_coding	ENSMUSG00000058756.13	-0.268917	7.23108e-09	1.92282e-07
DGCR6	protein_coding	ENSMUSG00000003531.15	-0.269378	0.00285358	0.0180388
C87436	protein_coding	ENSMUSG00000046679.16	-0.269493	0.00287644	0.0181542
ARL15	protein_coding	ENSMUSG00000042348.10	-0.26968	0.000474718	0.0039451
KSR1	protein_coding	ENSMUSG00000018334.18	-0.270217	0.00263087	0.0168965
TMTC1	protein_coding	ENSMUSG00000030306.14	-0.270286	0.000178971	0.00171854
KCND1	protein_coding	ENSMUSG00000009731.4	-0.270678	0.00826416	0.0424771
DEF6	protein_coding	ENSMUSG00000002257.8	-0.270943	0.00356975	0.0216826
EPM2A	protein_coding	ENSMUSG00000055493.4	-0.271276	0.00339726	0.0208535
UBLCP1	protein_coding	ENSMUSG00000041231.15	-0.271369	1.8751e-05	0.00023475
CYHR1	protein_coding	ENSMUSG00000053929.17	-0.271409	7.10433e-12	2.9977e-10
RIMS1	protein_coding	ENSMUSG00000041670.17	-0.27157	0.00969972	0.04828
FAM53B	protein_coding	ENSMUSG00000030956.15	-0.271641	0.00725297	0.038438
BCL7A	protein_coding	ENSMUSG00000029438.9	-0.271889	0.00227386	0.0149546
PARD6A	protein_coding	ENSMUSG00000005699.16	-0.271986	0.00110145	0.00810417
NAP1L3	protein_coding	ENSMUSG00000055733.6	-0.271994	0.00106961	0.00791126
HEBP2	protein_coding	ENSMUSG00000019853.6	-0.272062	0.000438731	0.00370225
SVIP	protein_coding	ENSMUSG00000074093.4	-0.272066	0.00204852	0.0137293
DHDH	protein_coding	ENSMUSG00000011382.8	-0.272138	0.00928863	0.0466064
PREX1	protein_coding	ENSMUSG00000039621.13	-0.27262	0.000556585	0.00453743
BRINP1	protein_coding	ENSMUSG00000028351.5	-0.273424	0.00907333	0.0457826
BIVM	protein_coding	ENSMUSG00000041684.11	-0.273528	0.000859645	0.00658059
TMEM205	protein_coding	ENSMUSG00000040883.18	-0.273822	0.00238098	0.0155347
ACAD11	protein_coding	ENSMUSG00000090150.10	-0.275745	0.00472473	0.0272681
DEF8	protein_coding	ENSMUSG00000001482.15	-0.276354	3.37514e-06	5.11961e-05
LRRC57	protein_coding	ENSMUSG00000027286.16	-0.276891	0.000107972	0.00109608
FOCAD	protein_coding	ENSMUSG00000038368.16	-0.27753	0.00753554	0.0396053
TMEM132E	protein_coding	ENSMUSG00000020701.12	-0.27763	0.00478274	0.0274941
BLOC1S6	protein_coding	ENSMUSG00000005804.14	-0.277801	2.15656e-05	0.000267082
VGLL4	protein_coding	ENSMUSG00000030315.15	-0.278053	0.00136056	0.00969565
LHFPL4	protein_coding	ENSMUSG00000042873.11	-0.278081	0.000955597	0.00720042
VMAC	protein_coding	ENSMUSG00000054723.6	-0.278399	0.00242565	0.0157531
PTRH2	protein_coding	ENSMUSG00000072582.9	-0.278534	0.00189175	0.0128712
SUDS3	protein_coding	ENSMUSG00000066900.11	-0.279738	3.70721e-05	0.000434803
MZT2	protein_coding	ENSMUSG00000022671.13	-0.279832	0.00230843	0.0151315
PATJ	protein_coding	ENSMUSG00000061859.17	-0.280324	6.12538e-05	0.000668335
CBR4	protein_coding	ENSMUSG00000031641.14	-0.281361	0.00215696	0.0142993
HES6	protein_coding	ENSMUSG00000067071.8	-0.281445	0.0022704	0.0149369
POLL	protein_coding	ENSMUSG00000025218.6	-0.281627	0.00290363	0.0182907
KCNIP2	protein_coding	ENSMUSG00000025221.16	-0.282163	0.00169846	0.0117633
CMTM4	protein_coding	ENSMUSG00000096188.1	-0.282337	0.000282388	0.00255003
TSEN15	protein_coding	ENSMUSG00000014980.14	-0.282422	0.000617209	0.00493767
NAT9	protein_coding	ENSMUSG00000015542.17	-0.282533	0.00878344	0.0446284
BLOC1S5	protein_coding	ENSMUSG00000038982.10	-0.282742	5.22097e-06	7.56427e-05
PTN	protein_coding	ENSMUSG00000029838.11	-0.283184	0.00455095	0.0264207
TMEM126B	protein_coding	ENSMUSG00000030614.8	-0.283712	0.000304218	0.00271851
CORO1A	protein_coding	ENSMUSG00000030707.15	-0.28488	0.0042766	0.0250643
RALYL	protein_coding	ENSMUSG00000039717.16	-0.285233	0.000258082	0.00235646
AGFG2	protein_coding	ENSMUSG00000029722.15	-0.285376	0.000499635	0.00412434
ACTR3B	protein_coding	ENSMUSG00000056367.14	-0.285507	0.000463824	0.00386926
COQ8A	protein_coding	ENSMUSG00000026489.13	-0.285617	0.00228423	0.0150078
DEAF1	protein_coding	ENSMUSG00000058886.9	-0.286269	0.000236255	0.0021886
MRPL45	protein_coding	ENSMUSG00000018882.12	-0.286776	0.000768322	0.00597672
GTPBP3	protein_coding	ENSMUSG00000007610.15	-0.287954	0.000658921	0.0052247
RNF220	protein_coding	ENSMUSG00000028677.19	-0.288766	1.48536e-06	2.43288e-05
ANKRD27	protein_coding	ENSMUSG00000034867.16	-0.289274	5.73304e-06	8.18765e-05
PIP5K1C	protein_coding	ENSMUSG00000034902.17	-0.289524	4.39728e-05	0.000503962
MCEE	protein_coding	ENSMUSG00000033429.10	-0.289994	0.00400414	0.0238217
TSHZ3	protein_coding	ENSMUSG00000021217.7	-0.290046	0.00985592	0.0488188
ST6GALNAC6	protein_coding	ENSMUSG00000026811.18	-0.290322	4.0259e-09	1.11101e-07
GPR137	protein_coding	ENSMUSG00000024958.13	-0.290488	3.11861e-06	4.77831e-05
FMO5	protein_coding	ENSMUSG00000028088.14	-0.290655	0.00984503	0.0488139
TMEM141	protein_coding	ENSMUSG00000026939.12	-0.291101	0.00555771	0.0309698
HDAC5	protein_coding	ENSMUSG00000008855.17	-0.291175	0.000389	0.00336621
0610009B22RIK	protein_coding	ENSMUSG00000007777.9	-0.291477	0.00121458	0.00880503
GM2A	protein_coding	ENSMUSG00000000594.7	-0.291633	0.00751757	0.0395319
ZFP651	protein_coding	ENSMUSG00000013419.7	-0.291914	0.00346952	0.021198
METTL26	protein_coding	ENSMUSG00000025731.16	-0.292404	0.00287998	0.0181707
COQ9	protein_coding	ENSMUSG00000031782.15	-0.292418	0.000129927	0.00129866
GANC	protein_coding	ENSMUSG00000062646.12	-0.292529	0.00358319	0.0217374
GPR45	protein_coding	ENSMUSG00000041907.9	-0.29294	0.00512506	0.0290518
PTPRD	protein_coding	ENSMUSG00000028399.18	-0.293038	0.00897777	0.0453934
THTPA	protein_coding	ENSMUSG00000045691.14	-0.29304	0.00115695	0.00844628
RALGAPA2	protein_coding	ENSMUSG00000037110.20	-0.293708	0.00920561	0.0462841
PTGR2	protein_coding	ENSMUSG00000072946.12	-0.293858	8.43399e-05	0.000876033
ADGRL1	protein_coding	ENSMUSG00000013033.16	-0.294061	0.00127254	0.00915784
ZFP930	protein_coding	ENSMUSG00000059897.5	-0.294661	0.000632416	0.00504091
LRRC4C	protein_coding	ENSMUSG00000050587.14	-0.294906	0.000258801	0.00236084
METTL27	protein_coding	ENSMUSG00000040557.14	-0.295047	0.00345823	0.0211486
1700037C18RIK	protein_coding	ENSMUSG00000005983.15	-0.295247	0.00198576	0.0133998
STRBP	protein_coding	ENSMUSG00000026915.16	-0.295461	0.00381736	0.0229111
COMMD5	protein_coding	ENSMUSG00000055041.8	-0.295599	0.00916245	0.0461259
GOLIM4	protein_coding	ENSMUSG00000034109.15	-0.295727	0.000565886	0.00459614
SLC35F1	protein_coding	ENSMUSG00000038602.7	-0.296146	0.00205466	0.013761
STOML2	protein_coding	ENSMUSG00000028455.15	-0.296411	0.00176439	0.012143
SLC25A25	protein_coding	ENSMUSG00000026819.15	-0.296952	9.23699e-05	0.000950421
ZDHHC1	protein_coding	ENSMUSG00000039199.6	-0.297564	0.000938384	0.00709241
LIN7A	protein_coding	ENSMUSG00000019906.15	-0.297755	0.00867994	0.0442051
SCRN1	protein_coding	ENSMUSG00000019124.10	-0.297826	4.61006e-07	8.36434e-06
CREBL2	protein_coding	ENSMUSG00000032652.13	-0.297996	0.000484665	0.00401929
WASF3	protein_coding	ENSMUSG00000029636.11	-0.298044	0.00188085	0.0128148
GPM6A	protein_coding	ENSMUSG00000031517.8	-0.298576	0.00871042	0.0443031
LHFPL5	protein_coding	ENSMUSG00000062252.9	-0.299451	0.00163182	0.0113483
RASGRP1	protein_coding	ENSMUSG00000027347.18	-0.299603	0.0080991	0.0418747
PDCD4	protein_coding	ENSMUSG00000024975.13	-0.299694	0.00294045	0.0184871
CASTOR2	protein_coding	ENSMUSG00000015944.9	-0.299723	1.54539e-05	0.000199283
TFDP2	protein_coding	ENSMUSG00000032411.15	-0.29978	0.00114203	0.00836838
RPH3A	protein_coding	ENSMUSG00000029608.10	-0.299881	0.00162424	0.0113168
MGAT5	protein_coding	ENSMUSG00000036155.13	-0.300014	0.00213358	0.014174
LIMK1	protein_coding	ENSMUSG00000029674.13	-0.300199	3.87491e-05	0.000451783
GRK2	protein_coding	ENSMUSG00000024858.14	-0.300397	1.2054e-05	0.000159834
RCBTB2	protein_coding	ENSMUSG00000022106.14	-0.300418	0.000134681	0.00133825
SLC39A13	protein_coding	ENSMUSG00000002105.15	-0.301318	0.000383577	0.00332805
PODXL2	protein_coding	ENSMUSG00000033152.13	-0.301454	0.000284443	0.00256272
RPA1	protein_coding	ENSMUSG00000000751.13	-0.301983	6.12912e-05	0.000668335
TMEM86A	protein_coding	ENSMUSG00000010307.7	-0.302248	0.00815664	0.0420729
RASSF4	protein_coding	ENSMUSG00000042129.8	-0.302297	0.00207321	0.0138523
MRPS26	protein_coding	ENSMUSG00000037740.8	-0.302335	6.17496e-05	0.000672962
TGFB3	protein_coding	ENSMUSG00000021253.7	-0.302519	0.00805967	0.0417366
BAD	protein_coding	ENSMUSG00000024959.14	-0.302572	3.9771e-06	5.95477e-05
ABHD8	protein_coding	ENSMUSG00000007950.9	-0.302772	6.47989e-05	0.000700767
VAV3	protein_coding	ENSMUSG00000033721.16	-0.303383	0.00185026	0.0126501
KHK	protein_coding	ENSMUSG00000029162.15	-0.303422	0.000548624	0.00447623
LPAR3	protein_coding	ENSMUSG00000036832.5	-0.304197	0.00219205	0.0144891
TBCC	protein_coding	ENSMUSG00000036430.8	-0.304508	0.00126125	0.00909981
SPNS2	protein_coding	ENSMUSG00000040447.15	-0.304646	0.00134662	0.00961977
PWWP3A	protein_coding	ENSMUSG00000020156.16	-0.304672	4.60487e-05	0.000524069
GM14305	protein_coding	ENSMUSG00000078878.9	-0.305008	0.00984348	0.0488139
ARID4A	protein_coding	ENSMUSG00000048118.17	-0.305028	0.000471114	0.00392177
KCNMB1	protein_coding	ENSMUSG00000020155.2	-0.305181	5.98611e-05	0.000656008
PGBD5	protein_coding	ENSMUSG00000050751.14	-0.306475	0.000518027	0.00426188
SLC43A2	protein_coding	ENSMUSG00000038178.16	-0.306792	0.000168114	0.00163098
GPR176	protein_coding	ENSMUSG00000040133.2	-0.307384	0.00557367	0.0310324
RAD51D	protein_coding	ENSMUSG00000018841.17	-0.307403	6.55737e-05	0.000707593
MOSPD3	protein_coding	ENSMUSG00000037221.13	-0.307705	0.00897577	0.0453934
GRB14	protein_coding	ENSMUSG00000026888.14	-0.307756	0.00422884	0.0248361
[truncated: 1,023 more rows]
