# Supplementary material for: Circadian clock regulator Bmal1 gates axon regeneration via Tet3 epigenetics in mouse sensory neurons
Source: Nat Commun. 2023 Aug 24;14:5165. doi: 10.1038/s41467-023-40816-7 (PMC10449865; doi:10.1038/s41467-023-40816-7)
Supplement: Supplementary file 8 — Supplementary Data 5 [file 41467_2023_40816_MOESM8_ESM.xlsx]

## Sheet: Supplementary Data 5 
gene_name	biotype	id	log2FoldChange	pvalue	padj		5hmC status
IL6	protein_coding	ENSMUSG00000025746.11	4.37447	2.43053e-22	3.32577e-20		5hmC up
TRPM1	protein_coding	ENSMUSG00000030523.18	4.27754	0.000245338	NA		5hmC up
NPY	protein_coding	ENSMUSG00000029819.6	3.88984	7.01346e-19	6.97946e-17		5hmC down
GADD45A	protein_coding	ENSMUSG00000036390.8	3.23205	6.49806e-146	6.40189e-142		5hmC down
ECEL1	protein_coding	ENSMUSG00000026247.13	2.9374	1.3116e-09	3.898e-08		5hmC up
AVPR1A	protein_coding	ENSMUSG00000020123.6	2.68112	1.32978e-17	1.11025e-15		5hmC up
SEZ6L	protein_coding	ENSMUSG00000058153.15	2.48413	1.0221e-28	2.48634e-26		5hmC up
TRIM15	protein_coding	ENSMUSG00000050747.14	2.37426	1.02684e-13	5.60466e-12		5hmC down
ACVR1C	protein_coding	ENSMUSG00000026834.13	1.89258	4.43487e-06	6.57522e-05		5hmC down
SLC44A5	protein_coding	ENSMUSG00000028360.10	1.83865	0.000305504	0.00272876		5hmC up
BDNF	protein_coding	ENSMUSG00000048482.14	1.65068	1.4405e-90	4.05479e-87		5hmC up
C1QTNF9	protein_coding	ENSMUSG00000071347.3	1.59849	0.00120871	0.00876573		5hmC down
SDC1	protein_coding	ENSMUSG00000020592.14	1.52572	2.01855e-27	4.38031e-25		5hmC down
ANO2	protein_coding	ENSMUSG00000038115.16	1.48681	3.05144e-06	4.68998e-05		5hmC up
PHLDA1	protein_coding	ENSMUSG00000020205.8	1.47634	4.83805e-35	1.67244e-32		5hmC down
F2RL1	protein_coding	ENSMUSG00000021678.9	1.46836	0.00154198	0.010801		5hmC down
PRAG1	protein_coding	ENSMUSG00000050271.12	1.3052	1.06492e-10	3.86429e-09		5hmC up
XDH	protein_coding	ENSMUSG00000024066.9	1.29204	7.55707e-08	1.62029e-06		5hmC up
NTS	protein_coding	ENSMUSG00000019890.4	1.2838	5.06707e-12	2.18472e-10		5hmC down
SETD4	protein_coding	ENSMUSG00000022948.16	1.27628	3.17581e-05	0.000377647		5hmC up
PFKFB4	protein_coding	ENSMUSG00000025648.18	1.27051	8.35354e-16	5.81619e-14		5hmC down
TET3	protein_coding	ENSMUSG00000034832.15	1.21317	9.42174e-27	1.83808e-24		5hmC up
SLC4A8	protein_coding	ENSMUSG00000023032.12	1.12167	8.71521e-12	3.63054e-10		5hmC up
ABCA1	protein_coding	ENSMUSG00000015243.4	1.11779	8.62961e-11	3.18423e-09		5hmC up
GCH1	protein_coding	ENSMUSG00000037580.10	1.11688	9.14617e-15	5.59677e-13		5hmC down
DOK5	protein_coding	ENSMUSG00000027560.4	1.11245	2.0325e-10	6.95283e-09		5hmC up
UGDH	protein_coding	ENSMUSG00000029201.14	1.11082	4.96867e-48	2.87949e-45		5hmC down
RHOC	protein_coding	ENSMUSG00000002233.13	1.10119	1.29682e-18	1.23442e-16		5hmC up
TNIP2	protein_coding	ENSMUSG00000059866.13	1.07777	2.82762e-08	6.64862e-07		5hmC up
PRR15	protein_coding	ENSMUSG00000045725.5	1.07448	2.66895e-08	6.3132e-07		5hmC up
FADS3	protein_coding	ENSMUSG00000024664.5	1.07085	1.79048e-28	4.19996e-26		5hmC down
ZFP385C	protein_coding	ENSMUSG00000014198.15	1.04208	0.0010432	0.00775084		5hmC up
PCNX	protein_coding	ENSMUSG00000021140.9	1.04088	1.64396e-14	9.70845e-13		5hmC down
SMAGP	protein_coding	ENSMUSG00000053559.13	1.03186	4.83887e-05	0.000546269		5hmC up
MIDN	protein_coding	ENSMUSG00000035621.13	1.01972	3.87209e-25	6.35797e-23		5hmC up
ACVR1	protein_coding	ENSMUSG00000026836.15	0.998082	1.64233e-17	1.354e-15		5hmC down
MTUS2	protein_coding	ENSMUSG00000029651.16	0.988568	2.03005e-19	2.19781e-17		5hmC up
TLE3	protein_coding	ENSMUSG00000032280.16	0.980285	9.05737e-13	4.35284e-11		5hmC up
MYC	protein_coding	ENSMUSG00000022346.16	0.980203	7.47795e-18	6.54869e-16		5hmC up
PCDH8	protein_coding	ENSMUSG00000036422.10	0.967987	2.72665e-09	7.68612e-08		5hmC up
SLC37A1	protein_coding	ENSMUSG00000024036.16	0.962919	1.01735e-11	4.13316e-10		5hmC up
SOX7	protein_coding	ENSMUSG00000063060.6	0.949385	0.000198809	0.00187253		5hmC up
SOX9	protein_coding	ENSMUSG00000000567.5	0.932798	0.000276532	0.00249944		5hmC up & down
ODC1	protein_coding	ENSMUSG00000011179.8	0.930808	4.3149e-13	2.1689e-11		5hmC down
LGALS3	protein_coding	ENSMUSG00000050335.17	0.905774	5.24921e-06	7.59959e-05		5hmC down
NOCT	protein_coding	ENSMUSG00000023087.15	0.889201	7.41617e-11	2.75714e-09		5hmC up
RNF19B	protein_coding	ENSMUSG00000028793.15	0.874793	9.68352e-24	1.46772e-21		5hmC down
FAM222A	protein_coding	ENSMUSG00000041930.7	0.862839	3.24036e-07	6.06921e-06		5hmC up
NXPE4	protein_coding	ENSMUSG00000044229.9	0.853943	9.35363e-07	1.5902e-05		5hmC up
MICALL1	protein_coding	ENSMUSG00000033039.10	0.852639	1.20894e-17	1.01799e-15		5hmC up
TGIF1	protein_coding	ENSMUSG00000047407.17	0.848137	0.000530479	0.00434437		5hmC down
PTPN1	protein_coding	ENSMUSG00000027540.13	0.845118	1.14559e-18	1.10651e-16		5hmC up
DNAH3	protein_coding	ENSMUSG00000052273.4	0.830418	0.0092827	0.0465885		5hmC down
SPATA13	protein_coding	ENSMUSG00000021990.16	0.82932	3.98064e-13	2.006e-11		5hmC down
ABHD17B	protein_coding	ENSMUSG00000047368.4	0.819104	1.20357e-32	3.53957e-30		5hmC down
EXT2	protein_coding	ENSMUSG00000027198.16	0.818926	4.42045e-15	2.83715e-13		5hmC down
CDYL	protein_coding	ENSMUSG00000059288.14	0.755052	1.29669e-13	6.96183e-12		5hmC up
ETV5	protein_coding	ENSMUSG00000013089.15	0.751929	1.35086e-19	1.47874e-17		5hmC down
CREB1	protein_coding	ENSMUSG00000025958.14	0.738607	5.35853e-09	1.45233e-07		5hmC down
OSBP2	protein_coding	ENSMUSG00000020435.17	0.735658	6.31576e-07	1.11013e-05		5hmC up
L3MBTL3	protein_coding	ENSMUSG00000039089.15	0.715657	6.74281e-05	0.000724034		5hmC up
NDST1	protein_coding	ENSMUSG00000054008.9	0.714568	1.08636e-16	8.42744e-15		5hmC down
RORA	protein_coding	ENSMUSG00000032238.17	0.712071	3.16732e-12	1.40245e-10		5hmC down
SLC7A14	protein_coding	ENSMUSG00000069072.9	0.709762	4.26435e-08	9.70263e-07		5hmC up
NPPB	protein_coding	ENSMUSG00000029019.8	0.709288	6.42882e-05	0.000696391		5hmC up
RALGDS	protein_coding	ENSMUSG00000026821.16	0.707881	1.36554e-18	1.29359e-16		5hmC up
ANO6	protein_coding	ENSMUSG00000064210.7	0.68865	4.69335e-18	4.18452e-16		5hmC down
ZFP703	protein_coding	ENSMUSG00000085795.8	0.686312	5.15935e-13	2.58676e-11		5hmC down
EIF4E	protein_coding	ENSMUSG00000028156.12	0.666611	2.95014e-25	4.92624e-23		5hmC down
ADAM19	protein_coding	ENSMUSG00000011256.16	0.63541	3.47858e-13	1.76654e-11		5hmC up
PDE7B	protein_coding	ENSMUSG00000019990.15	0.629354	4.28517e-05	0.000493483		5hmC up & down
MREG	protein_coding	ENSMUSG00000039395.8	0.627393	2.28194e-05	0.00028032		5hmC up
IKZF2	protein_coding	ENSMUSG00000025997.13	0.619552	5.31154e-05	0.000590957		5hmC up
ERC2	protein_coding	ENSMUSG00000040640.11	0.612265	3.65176e-10	1.19724e-08		5hmC up & down
SLIT1	protein_coding	ENSMUSG00000025020.11	0.607402	7.01946e-05	0.00074925		5hmC up
SLC23A2	protein_coding	ENSMUSG00000027340.15	0.60554	3.57658e-11	1.36841e-09		5hmC up
P4HA3	protein_coding	ENSMUSG00000051048.17	0.605108	2.26859e-10	7.68046e-09		5hmC down
LRIG1	protein_coding	ENSMUSG00000030029.14	0.601458	5.19206e-05	0.000579519		5hmC down
CD109	protein_coding	ENSMUSG00000046186.8	0.596436	0.00543821	0.030433		5hmC up
CPNE5	protein_coding	ENSMUSG00000024008.16	0.586862	0.0032839	0.0202206		5hmC up
ABHD5	protein_coding	ENSMUSG00000032540.16	0.578263	3.70936e-13	1.8789e-11		5hmC down
STAT3	protein_coding	ENSMUSG00000004040.16	0.577051	2.8788e-15	1.9099e-13		5hmC down
DCLK1	protein_coding	ENSMUSG00000027797.15	0.574707	7.9017e-12	3.30563e-10		5hmC up
EPB41L4B	protein_coding	ENSMUSG00000028434.12	0.566729	7.98606e-13	3.8758e-11		5hmC up
DDIAS	protein_coding	ENSMUSG00000030641.10	0.565478	0.00275824	0.0175942		5hmC down
GALNT9	protein_coding	ENSMUSG00000033316.14	0.563128	2.98514e-06	4.59166e-05		5hmC down
SLC39A14	protein_coding	ENSMUSG00000022094.15	0.553022	1.19011e-06	1.9856e-05		5hmC up & down
CEBPB	protein_coding	ENSMUSG00000056501.3	0.548276	0.00175523	0.0120885		5hmC up
RFX3	protein_coding	ENSMUSG00000040929.17	0.546757	0.000221892	0.00207113		5hmC up
ADARB1	protein_coding	ENSMUSG00000020262.15	0.546138	5.64244e-07	1.00161e-05		5hmC up
ELMSAN1	protein_coding	ENSMUSG00000042507.15	0.543285	1.63999e-06	2.66841e-05		5hmC up & down
BLCAP	protein_coding	ENSMUSG00000067787.10	0.540913	1.83554e-14	1.07641e-12		5hmC up
MORC2A	protein_coding	ENSMUSG00000034543.15	0.539452	1.05308e-08	2.72309e-07		5hmC up
PLEKHA3	protein_coding	ENSMUSG00000002733.8	0.538516	1.91475e-18	1.79658e-16		5hmC up & down
S1PR3	protein_coding	ENSMUSG00000067586.4	0.5226	1.27353e-09	3.79057e-08		5hmC up
TEAD1	protein_coding	ENSMUSG00000055320.18	0.518173	0.000742063	0.00579763		5hmC up
1810013L24RIK	protein_coding	ENSMUSG00000022507.6	0.51768	6.76091e-13	3.33042e-11		5hmC up
GARS	protein_coding	ENSMUSG00000029777.10	0.511644	3.25617e-11	1.25557e-09		5hmC up
POU2F1	protein_coding	ENSMUSG00000026565.18	0.510984	1.97065e-07	3.86365e-06		5hmC up
GPSM1	protein_coding	ENSMUSG00000026930.15	0.508168	8.2784e-09	2.18072e-07		5hmC down
ALPK1	protein_coding	ENSMUSG00000028028.11	0.506663	0.00069262	0.00544806		5hmC up
KCNMB4	protein_coding	ENSMUSG00000054934.10	0.50258	4.69357e-05	0.000531506		5hmC up
SLC7A1	protein_coding	ENSMUSG00000041313.14	0.502	1.72192e-05	0.000218754		5hmC up
HDAC9	protein_coding	ENSMUSG00000004698.11	0.494676	1.31658e-08	3.32682e-07		5hmC down
KLF7	protein_coding	ENSMUSG00000025959.13	0.492339	6.29887e-07	1.10815e-05		5hmC down
TNPO1	protein_coding	ENSMUSG00000009470.17	0.489445	1.64419e-08	4.08024e-07		5hmC up & down
AFF1	protein_coding	ENSMUSG00000029313.18	0.485962	1.37974e-10	4.92506e-09		5hmC down
CBLB	protein_coding	ENSMUSG00000022637.11	0.48356	6.73479e-08	1.46471e-06		5hmC down
ARL4C	protein_coding	ENSMUSG00000049866.12	0.479039	1.32522e-11	5.30736e-10		5hmC up
CDH4	protein_coding	ENSMUSG00000000305.12	0.476731	1.56068e-05	0.000200992		5hmC up & down
PRKAB2	protein_coding	ENSMUSG00000038205.12	0.475994	2.70309e-09	7.65253e-08		5hmC up
GAP43	protein_coding	ENSMUSG00000047261.9	0.472596	7.10487e-09	1.89182e-07		5hmC up
MTMR10	protein_coding	ENSMUSG00000030522.14	0.468931	0.00153631	0.0107689		5hmC up
CDK12	protein_coding	ENSMUSG00000003119.14	0.461022	3.03422e-05	0.000362122		5hmC up
PDIA4	protein_coding	ENSMUSG00000025823.9	0.460197	1.23029e-05	0.000162696		5hmC down
STAT5A	protein_coding	ENSMUSG00000004043.14	0.455589	0.00685742	0.0366672		5hmC down
BCL6	protein_coding	ENSMUSG00000022508.5	0.452458	2.67825e-05	0.000322963		5hmC down
TMX1	protein_coding	ENSMUSG00000021072.12	0.450341	1.29625e-07	2.65227e-06		5hmC up
CLN5	protein_coding	ENSMUSG00000022125.7	0.443077	7.43345e-12	3.123e-10		5hmC down
PIK3CB	protein_coding	ENSMUSG00000032462.14	0.438756	1.70379e-08	4.20695e-07		5hmC up
SMYD3	protein_coding	ENSMUSG00000055067.15	0.434931	2.31411e-08	5.54038e-07		5hmC up
FBRSL1	protein_coding	ENSMUSG00000043323.17	0.431788	0.00013506	0.00134134		5hmC down
SLC30A1	protein_coding	ENSMUSG00000037434.7	0.430163	5.00554e-06	7.30046e-05		5hmC down
AKAP1	protein_coding	ENSMUSG00000018428.15	0.421924	1.20565e-06	2.00812e-05		5hmC up
FAM171B	protein_coding	ENSMUSG00000048388.3	0.421515	2.42072e-06	3.81888e-05		5hmC down
BMPER	protein_coding	ENSMUSG00000031963.8	0.419411	0.000795089	0.00615335		5hmC up
GTF2IRD1	protein_coding	ENSMUSG00000023079.14	0.418932	0.00558888	0.0311083		5hmC down
CRTAC1	protein_coding	ENSMUSG00000042401.8	0.418537	0.000189825	0.00180169		5hmC up
GRB2	protein_coding	ENSMUSG00000059923.13	0.414561	6.44363e-12	2.73632e-10		5hmC down
CSNK1G3	protein_coding	ENSMUSG00000073563.3	0.412593	5.38212e-08	1.1983e-06		5hmC up
KIN	protein_coding	ENSMUSG00000037262.7	0.40979	0.00201919	0.0135835		5hmC down
XRN2	protein_coding	ENSMUSG00000027433.5	0.401828	0.000581692	0.00470704		5hmC down
RBM5	protein_coding	ENSMUSG00000032580.12	0.401609	0.000572199	0.00464166		5hmC up
ZEB1	protein_coding	ENSMUSG00000024238.15	0.401272	7.18713e-07	1.25102e-05		5hmC up
ARHGEF40	protein_coding	ENSMUSG00000004562.16	0.397524	5.68249e-05	0.000627974		5hmC down
SNX10	protein_coding	ENSMUSG00000038301.15	0.396718	1.10457e-10	3.99346e-09		5hmC up
FMNL2	protein_coding	ENSMUSG00000036053.17	0.396694	0.000177216	0.00170502		5hmC up & down
KLHL7	protein_coding	ENSMUSG00000028986.12	0.39299	3.94857e-10	1.28812e-08		5hmC up
POSTN	protein_coding	ENSMUSG00000027750.16	0.392899	0.000132584	0.00132142		5hmC down
ZFP451	protein_coding	ENSMUSG00000042197.13	0.392535	1.24035e-05	0.000163916		5hmC down
CEP120	protein_coding	ENSMUSG00000048799.8	0.392154	1.46141e-07	2.93833e-06		5hmC up
SUPT5	protein_coding	ENSMUSG00000003435.9	0.391587	0.000353273	0.00309786		5hmC up
NOL9	protein_coding	ENSMUSG00000028948.16	0.390524	0.000624835	0.0049926		5hmC down
OTUD1	protein_coding	ENSMUSG00000043415.5	0.384705	0.0075694	0.0397303		5hmC up
AHCTF1	protein_coding	ENSMUSG00000026491.13	0.384151	0.000436101	0.00368516		5hmC down
PRKAB1	protein_coding	ENSMUSG00000029513.14	0.383402	0.00493248	0.0281464		5hmC up
EIF6	protein_coding	ENSMUSG00000027613.15	0.383374	7.31972e-06	0.000101784		5hmC down
KLF9	protein_coding	ENSMUSG00000033863.2	0.381352	0.00678008	0.0363424		5hmC down
TBL1XR1	protein_coding	ENSMUSG00000027630.13	0.379858	1.52454e-05	0.000196981		5hmC down
IPO5	protein_coding	ENSMUSG00000030662.10	0.378503	9.58354e-10	2.90962e-08		5hmC up
NECTIN1	protein_coding	ENSMUSG00000032012.9	0.377721	7.65232e-05	0.000805456		5hmC up
FBLN2	protein_coding	ENSMUSG00000064080.12	0.376183	0.00213825	0.0142002		5hmC up
AGPAT4	protein_coding	ENSMUSG00000023827.8	0.375392	1.78088e-05	0.000224939		5hmC down
STAT5B	protein_coding	ENSMUSG00000020919.11	0.3753	1.8e-12	8.20999e-11		5hmC down
CDK17	protein_coding	ENSMUSG00000020015.10	0.374282	4.81555e-07	8.68915e-06		5hmC down
TBC1D14	protein_coding	ENSMUSG00000029192.17	0.371045	6.48627e-06	9.13549e-05		5hmC up
DTNA	protein_coding	ENSMUSG00000024302.16	0.370318	4.41255e-06	6.54706e-05		5hmC up
PRDM2	protein_coding	ENSMUSG00000057637.13	0.369451	4.84326e-05	0.000546269		5hmC down
NOC4L	protein_coding	ENSMUSG00000033294.11	0.363211	0.00151364	0.0106331		5hmC down
WNT2B	protein_coding	ENSMUSG00000027840.5	0.362144	0.000288227	0.0025897		5hmC down
RAPGEF1	protein_coding	ENSMUSG00000039844.20	0.3602	2.06728e-07	4.03704e-06		5hmC down
RASA2	protein_coding	ENSMUSG00000032413.12	0.357555	0.000487232	0.00403718		5hmC up
RAP2A	protein_coding	ENSMUSG00000051615.14	0.354285	7.57438e-09	2.0114e-07		5hmC up & down
TSHZ1	protein_coding	ENSMUSG00000046982.11	0.351068	9.24344e-05	0.000950589		5hmC up
THAP1	protein_coding	ENSMUSG00000037214.12	0.347655	0.00510858	0.0289834		5hmC down
RYBP	protein_coding	ENSMUSG00000072872.3	0.346519	0.00396354	0.0236373		5hmC up
ARID2	protein_coding	ENSMUSG00000033237.19	0.345568	0.000525267	0.00431669		5hmC down
GNAI3	protein_coding	ENSMUSG00000000001.4	0.345103	1.00859e-07	2.11193e-06		5hmC down
FASN	protein_coding	ENSMUSG00000025153.9	0.338886	0.0033949	0.0208454		5hmC up
SARAF	protein_coding	ENSMUSG00000031532.7	0.338793	3.6052e-07	6.67013e-06		5hmC down
WASF2	protein_coding	ENSMUSG00000028868.13	0.337415	0.000228336	0.00212725		5hmC down
FOXK1	protein_coding	ENSMUSG00000056493.9	0.336982	4.00562e-05	0.000464649		5hmC down
ANKMY1	protein_coding	ENSMUSG00000034212.14	0.336131	0.00587193	0.0323186		5hmC up
SKAP2	protein_coding	ENSMUSG00000059182.7	0.336032	0.00221217	0.0146074		5hmC up
PITPNC1	protein_coding	ENSMUSG00000040430.18	0.330085	3.25589e-05	0.000385773		5hmC up
TRA2B	protein_coding	ENSMUSG00000022858.16	0.325164	0.00010061	0.00102716		5hmC down
CORO1C	protein_coding	ENSMUSG00000004530.12	0.324243	3.14062e-08	7.32342e-07		5hmC up
P2RX3	protein_coding	ENSMUSG00000027071.14	0.321795	1.59079e-05	0.000204201		5hmC up
PLCL2	protein_coding	ENSMUSG00000038910.7	0.319823	0.00939528	0.0470102		5hmC up & down
CROT	protein_coding	ENSMUSG00000003623.4	0.318216	8.97991e-08	1.89039e-06		5hmC down
SREK1	protein_coding	ENSMUSG00000032621.8	0.317327	0.000187552	0.00178356		5hmC up
CSTF2T	protein_coding	ENSMUSG00000053536.7	0.314669	1.37928e-05	0.00018094		5hmC up
ERN1	protein_coding	ENSMUSG00000020715.9	0.314031	0.00574389	0.0317647		5hmC down
SH3D19	protein_coding	ENSMUSG00000028082.14	0.312029	0.0027843	0.0177145		5hmC down
MAPKAPK2	protein_coding	ENSMUSG00000016528.10	0.309238	0.00282605	0.0178985		5hmC up
ANKRD28	protein_coding	ENSMUSG00000014496.8	0.30868	0.00321495	0.0198768		5hmC down
EHD3	protein_coding	ENSMUSG00000024065.8	0.308112	0.000193189	0.00182659		5hmC up
SLC38A2	protein_coding	ENSMUSG00000022462.7	0.30383	4.77265e-06	7.01269e-05		5hmC up
DIP2B	protein_coding	ENSMUSG00000023026.16	0.30182	0.00328297	0.0202206		5hmC up
C2CD2L	protein_coding	ENSMUSG00000032120.11	0.300475	0.00039904	0.00343799		5hmC up
PALLD	protein_coding	ENSMUSG00000058056.16	0.299724	0.00307867	0.0191908		5hmC up
PKP4	protein_coding	ENSMUSG00000026991.20	0.298947	0.000480541	0.00399013		5hmC up
TLNRD1	protein_coding	ENSMUSG00000070462.4	0.298932	0.0031598	0.0195973		5hmC up
CAMK2D	protein_coding	ENSMUSG00000053819.16	0.298754	0.000199045	0.00187385		5hmC down
WIPF1	protein_coding	ENSMUSG00000075284.10	0.298416	6.03535e-05	0.000660669		5hmC up
ANKRD13B	protein_coding	ENSMUSG00000037907.16	0.296507	0.00104245	0.00774821		5hmC down
UGCG	protein_coding	ENSMUSG00000028381.8	0.292577	0.00117178	0.00853557		5hmC up
NKIRAS2	protein_coding	ENSMUSG00000017837.12	0.291443	6.50525e-06	9.15567e-05		5hmC up
CTDP1	protein_coding	ENSMUSG00000033323.14	0.289833	0.0031994	0.0198055		5hmC down
B3GALNT1	protein_coding	ENSMUSG00000043300.2	0.287896	2.12032e-05	0.000262759		5hmC up & down
SETD7	protein_coding	ENSMUSG00000037111.9	0.285899	0.000396073	0.00341841		5hmC down
KIF21A	protein_coding	ENSMUSG00000022629.17	0.285126	0.00034645	0.00304888		5hmC down
DNAJB6	protein_coding	ENSMUSG00000029131.14	0.284814	0.000256105	0.00234058		5hmC up
GPC1	protein_coding	ENSMUSG00000034220.7	0.283588	0.000697691	0.00548138		5hmC up
SLC44A1	protein_coding	ENSMUSG00000028412.17	0.282288	8.14786e-09	2.15208e-07		5hmC down
ARHGAP23	protein_coding	ENSMUSG00000049807.16	0.281847	0.000851692	0.00653494		5hmC up
PREP	protein_coding	ENSMUSG00000019849.11	0.280956	8.91187e-06	0.000121859		5hmC up
EFHD2	protein_coding	ENSMUSG00000040659.3	0.279957	0.00015142	0.0014829		5hmC up
E130309D02RIK	protein_coding	ENSMUSG00000039244.10	0.278785	0.00152749	0.0107147		5hmC up
WARS	protein_coding	ENSMUSG00000021266.16	0.274037	0.00179754	0.0123232		5hmC up
GRB10	protein_coding	ENSMUSG00000020176.17	0.269535	0.00619797	0.0337641		5hmC up
ZFP637	protein_coding	ENSMUSG00000059689.15	0.267668	0.00410701	0.0243017		5hmC down
CD24A	protein_coding	ENSMUSG00000047139.9	0.266713	6.58896e-05	0.000710223		5hmC up
ENGASE	protein_coding	ENSMUSG00000033857.12	0.266528	0.00979512	0.0486031		5hmC up
YWHAZ	protein_coding	ENSMUSG00000022285.17	0.265845	0.00013347	0.0013289		5hmC down
NAA25	protein_coding	ENSMUSG00000042719.17	0.265626	0.000732884	0.00573273		5hmC up
AKAP12	protein_coding	ENSMUSG00000038587.10	0.265025	0.00497518	0.0283638		5hmC down
MVK	protein_coding	ENSMUSG00000041939.14	0.261432	0.000625742	0.00499579		5hmC up
GOLGA7B	protein_coding	ENSMUSG00000042532.14	0.26117	0.000133966	0.00133182		5hmC up
UBE2G1	protein_coding	ENSMUSG00000020794.13	0.261118	0.000138434	0.00137209		5hmC down
NIPSNAP3B	protein_coding	ENSMUSG00000015247.10	0.25751	0.00200553	0.0135009		5hmC up
MFN1	protein_coding	ENSMUSG00000027668.13	0.255718	0.000100172	0.00102375		5hmC up
SMARCA2	protein_coding	ENSMUSG00000024921.17	-0.254865	0.00133148	0.00952285		5hmC down
POT1A	protein_coding	ENSMUSG00000029676.15	-0.256244	0.00630166	0.034159		5hmC up
SLC25A19	protein_coding	ENSMUSG00000020744.13	-0.257848	0.000265334	0.00240928		5hmC down
USP46	protein_coding	ENSMUSG00000054814.14	-0.259481	0.000459115	0.00383644		5hmC up
CHD5	protein_coding	ENSMUSG00000005045.16	-0.261016	0.00792411	0.041197		5hmC up
NSMAF	protein_coding	ENSMUSG00000028245.15	-0.262835	0.00679838	0.0364108		5hmC down
PHACTR1	protein_coding	ENSMUSG00000054728.17	-0.263379	3.54063e-05	0.000416256		5hmC down
ADAMTS15	protein_coding	ENSMUSG00000033453.8	-0.268435	0.00361018	0.0218608		5hmC down
COBL	protein_coding	ENSMUSG00000020173.17	-0.268452	0.00151587	0.0106446		5hmC up
ARL15	protein_coding	ENSMUSG00000042348.10	-0.26968	0.000474718	0.0039451		5hmC up
EPM2A	protein_coding	ENSMUSG00000055493.4	-0.271276	0.00339726	0.0208535		5hmC down
BRINP1	protein_coding	ENSMUSG00000028351.5	-0.273424	0.00907333	0.0457826		5hmC up
VGLL4	protein_coding	ENSMUSG00000030315.15	-0.278053	0.00136056	0.00969565		5hmC up
CBR4	protein_coding	ENSMUSG00000031641.14	-0.281361	0.00215696	0.0142993		5hmC up
PTN	protein_coding	ENSMUSG00000029838.11	-0.283184	0.00455095	0.0264207		5hmC down
DEAF1	protein_coding	ENSMUSG00000058886.9	-0.286269	0.000236255	0.0021886		5hmC down
TSHZ3	protein_coding	ENSMUSG00000021217.7	-0.290046	0.00985592	0.0488188		5hmC up
PTGR2	protein_coding	ENSMUSG00000072946.12	-0.293858	8.43399e-05	0.000876033		5hmC up
PDCD4	protein_coding	ENSMUSG00000024975.13	-0.299694	0.00294045	0.0184871		5hmC up
MGAT5	protein_coding	ENSMUSG00000036155.13	-0.300014	0.00213358	0.014174		5hmC up
RAD51D	protein_coding	ENSMUSG00000018841.17	-0.307403	6.55737e-05	0.000707593		5hmC down
GRB14	protein_coding	ENSMUSG00000026888.14	-0.307756	0.00422884	0.0248361		5hmC down
GAREM1	protein_coding	ENSMUSG00000042680.8	-0.309339	0.00194608	0.0131817		5hmC up
CHD6	protein_coding	ENSMUSG00000057133.14	-0.311429	0.00697479	0.0371789		5hmC up
RIN2	protein_coding	ENSMUSG00000001768.16	-0.313652	0.00030832	0.00275142		5hmC down
ZFP316	protein_coding	ENSMUSG00000046658.16	-0.319025	0.000406709	0.00349642		5hmC up
PLEKHG3	protein_coding	ENSMUSG00000052609.9	-0.328423	0.0079339	0.0412261		5hmC up
DGKI	protein_coding	ENSMUSG00000038665.15	-0.32895	0.00877105	0.044577		5hmC down
SPTB	protein_coding	ENSMUSG00000021061.15	-0.329835	0.000878715	0.00670573		5hmC up
FRYL	protein_coding	ENSMUSG00000070733.13	-0.329973	0.000302125	0.00270103		5hmC down
BOLA3	protein_coding	ENSMUSG00000045160.14	-0.335743	0.00103489	0.00769782		5hmC up
CDH11	protein_coding	ENSMUSG00000031673.6	-0.340564	4.91331e-07	8.85744e-06		5hmC up
BCL9	protein_coding	ENSMUSG00000038256.15	-0.341237	0.000702283	0.0055131		5hmC up
PVALB	protein_coding	ENSMUSG00000005716.16	-0.343482	9.25011e-07	1.57532e-05		5hmC up
CHN2	protein_coding	ENSMUSG00000004633.17	-0.345608	0.00203857	0.0136852		5hmC up
MAP3K4	protein_coding	ENSMUSG00000014426.9	-0.347208	2.41381e-05	0.000295414		5hmC down
ASPHD2	protein_coding	ENSMUSG00000029348.11	-0.351874	0.000798791	0.00617106		5hmC up
PACRG	protein_coding	ENSMUSG00000037196.6	-0.355728	0.00409071	0.0242271		5hmC up
BNC2	protein_coding	ENSMUSG00000028487.18	-0.358892	0.00212119	0.0141155		5hmC up
LRRC75B	protein_coding	ENSMUSG00000046807.10	-0.365804	5.80512e-07	1.02956e-05		5hmC down
MLLT3	protein_coding	ENSMUSG00000028496.17	-0.367454	8.1115e-06	0.000111847		5hmC up
CYP2U1	protein_coding	ENSMUSG00000027983.13	-0.37047	0.00497778	0.0283638		5hmC up
AK5	protein_coding	ENSMUSG00000039058.11	-0.380117	8.34717e-06	0.000114775		5hmC down
NTM	protein_coding	ENSMUSG00000059974.10	-0.384197	0.000749541	0.00584909		5hmC down
EML6	protein_coding	ENSMUSG00000044072.14	-0.388051	0.00520273	0.0293822		5hmC down
CRYL1	protein_coding	ENSMUSG00000021947.11	-0.389149	0.00624524	0.0339934		5hmC up
IGSF21	protein_coding	ENSMUSG00000040972.8	-0.389675	0.000103355	0.00105355		5hmC up & down
TMEM117	protein_coding	ENSMUSG00000063296.5	-0.394276	6.1094e-09	1.64229e-07		5hmC down
EBF3	protein_coding	ENSMUSG00000010476.14	-0.39667	2.9659e-06	4.56563e-05		5hmC down
SV2B	protein_coding	ENSMUSG00000053025.13	-0.397626	6.40998e-05	0.000695497		5hmC down
NMRK1	protein_coding	ENSMUSG00000037847.14	-0.415008	0.00485631	0.0278165		5hmC up
CAND2	protein_coding	ENSMUSG00000030319.8	-0.415213	0.00111321	0.00817845		5hmC up
LRFN1	protein_coding	ENSMUSG00000030600.15	-0.417044	8.55231e-05	0.000885521		5hmC up
FAM149A	protein_coding	ENSMUSG00000070044.15	-0.417933	4.58179e-06	6.77266e-05		5hmC down
HDAC11	protein_coding	ENSMUSG00000034245.10	-0.420975	3.75391e-18	3.39299e-16		5hmC up
NFIA	protein_coding	ENSMUSG00000028565.18	-0.424834	0.00106584	0.00789225		5hmC up
NUDT14	protein_coding	ENSMUSG00000002804.4	-0.426297	0.0017151	0.0118618		5hmC up
EFNB1	protein_coding	ENSMUSG00000031217.8	-0.438008	0.00025369	0.0023239		5hmC up
EPHX1	protein_coding	ENSMUSG00000038776.13	-0.441469	0.000197621	0.00186223		5hmC down
HS3ST4	protein_coding	ENSMUSG00000078591.1	-0.442428	0.00610543	0.0333992		5hmC down
SLITRK1	protein_coding	ENSMUSG00000075478.3	-0.443277	2.24785e-05	0.000276996		5hmC up
MTAP	protein_coding	ENSMUSG00000062937.7	-0.446078	1.91636e-06	3.08244e-05		5hmC up
CEP70	protein_coding	ENSMUSG00000056267.14	-0.456713	0.000621566	0.00496849		5hmC up
TACC2	protein_coding	ENSMUSG00000030852.18	-0.463606	6.92628e-07	1.21376e-05		5hmC down
CPEB3	protein_coding	ENSMUSG00000039652.16	-0.46638	0.000982815	0.00736887		5hmC down
HUNK	protein_coding	ENSMUSG00000053414.8	-0.474675	5.29418e-06	7.65907e-05		5hmC down
CORO6	protein_coding	ENSMUSG00000020836.15	-0.496787	1.47887e-05	0.000192214		5hmC down
F2R	protein_coding	ENSMUSG00000048376.6	-0.498864	0.00826899	0.0424771		5hmC down
HEBP1	protein_coding	ENSMUSG00000042770.8	-0.502934	0.000956173	0.00720083		5hmC up
EFNB2	protein_coding	ENSMUSG00000001300.16	-0.508421	5.39552e-08	1.19992e-06		5hmC up & down
SH2D5	protein_coding	ENSMUSG00000045349.15	-0.508988	1.81239e-05	0.000228333		5hmC up
INPP5J	protein_coding	ENSMUSG00000034570.12	-0.512673	0.00019646	0.00185306		5hmC up
ABCB4	protein_coding	ENSMUSG00000042476.12	-0.519992	0.000357858	0.00313249		5hmC down
4930452B06RIK	protein_coding	ENSMUSG00000021747.12	-0.528152	2.25742e-05	0.000278001		5hmC up & Down
KCNH7	protein_coding	ENSMUSG00000059742.10	-0.531498	6.90209e-05	0.000739526		5hmC up
KCNC1	protein_coding	ENSMUSG00000058975.7	-0.537157	7.66493e-05	0.000805652		5hmC up
LRRC4	protein_coding	ENSMUSG00000049939.6	-0.541782	1.3919e-05	0.000182111		5hmC down
ARHGAP24	protein_coding	ENSMUSG00000057315.14	-0.544727	4.99185e-15	3.16125e-13		5hmC up
ST8SIA1	protein_coding	ENSMUSG00000030283.7	-0.546336	2.29626e-07	4.43583e-06		5hmC up
BAIAP2L1	protein_coding	ENSMUSG00000038859.7	-0.551594	2.87754e-08	6.74989e-07		5hmC up
KIF26B	protein_coding	ENSMUSG00000026494.12	-0.558551	5.64838e-05	0.000624905		5hmC up
PTPRU	protein_coding	ENSMUSG00000028909.17	-0.572254	0.00907014	0.0457826		5hmC up
SSC4D	protein_coding	ENSMUSG00000029699.13	-0.579125	0.000435227	0.00368214		5hmC up
JPH2	protein_coding	ENSMUSG00000017817.11	-0.584487	0.000110313	0.00111696		5hmC down
LRGUK	protein_coding	ENSMUSG00000056215.13	-0.589301	0.000422473	0.00359741		5hmC up
CIT	protein_coding	ENSMUSG00000029516.19	-0.601333	0.000668798	0.00528812		5hmC up
LURAP1L	protein_coding	ENSMUSG00000048706.3	-0.604516	1.17993e-08	3.01158e-07		5hmC down
NRARP	protein_coding	ENSMUSG00000078202.3	-0.606127	0.00466447	0.0269843		5hmC up
UNC119	protein_coding	ENSMUSG00000002058.13	-0.613975	2.00839e-10	6.89431e-09		5hmC up
NXPE2	protein_coding	ENSMUSG00000032028.15	-0.617132	1.64542e-05	0.000210391		5hmC down
TLL1	protein_coding	ENSMUSG00000053626.5	-0.621599	9.62092e-05	0.000987862		5hmC down
PCDH7	protein_coding	ENSMUSG00000029108.14	-0.62399	4.54633e-09	1.24938e-07		5hmC up
EPHA6	protein_coding	ENSMUSG00000055540.15	-0.636418	7.66407e-05	0.000805652		5hmC down
ANKRD55	protein_coding	ENSMUSG00000049985.15	-0.636905	5.01105e-07	9.00891e-06		5hmC down
FBP1	protein_coding	ENSMUSG00000069805.10	-0.646171	0.00447953	0.0260829		5hmC down
ARNTL	protein_coding	ENSMUSG00000055116.8	-0.6546	0.00421233	0.0247612		5hmC up
DPF3	protein_coding	ENSMUSG00000021221.15	-0.654687	2.48291e-05	0.000301996		5hmC down
DACT2	protein_coding	ENSMUSG00000048826.7	-0.664876	3.46433e-05	0.000408016		5hmC down
NTNG2	protein_coding	ENSMUSG00000035513.19	-0.67157	8.66946e-08	1.83681e-06		5hmC up
PGF	protein_coding	ENSMUSG00000004791.7	-0.684655	1.77064e-06	2.85972e-05		5hmC up
B3GALT1	protein_coding	ENSMUSG00000034780.6	-0.690931	5.61495e-10	1.79024e-08		5hmC down
RGS6	protein_coding	ENSMUSG00000021219.16	-0.697358	8.54825e-09	2.23982e-07		5hmC down
NLGN1	protein_coding	ENSMUSG00000063887.13	-0.699609	9.49375e-07	1.61263e-05		5hmC down
DSCAM	protein_coding	ENSMUSG00000050272.10	-0.707198	2.58306e-06	4.02982e-05		5hmC down
TSPOAP1	protein_coding	ENSMUSG00000034156.16	-0.711262	5.61159e-10	1.79024e-08		5hmC up
TMEM266	protein_coding	ENSMUSG00000032313.11	-0.737321	0.000502452	0.00414239		5hmC up
MAB21L1	protein_coding	ENSMUSG00000056947.5	-0.737686	1.36103e-05	0.000178904		5hmC up & down
TMC3	protein_coding	ENSMUSG00000038540.14	-0.74281	5.87632e-06	8.37216e-05		5hmC down
ANGPT1	protein_coding	ENSMUSG00000022309.9	-0.749606	0.00789103	0.0410467		5hmC down
NOG	protein_coding	ENSMUSG00000048616.4	-0.751176	1.14738e-07	2.36732e-06		5hmC up
RASGRP2	protein_coding	ENSMUSG00000032946.16	-0.779368	0.00132066	0.00945919		5hmC up
NR3C2	protein_coding	ENSMUSG00000031618.13	-0.79092	8.68379e-10	2.64869e-08		5hmC up
ARHGAP18	protein_coding	ENSMUSG00000039031.16	-0.80275	0.000425868	0.00361818		5hmC up
LRRN2	protein_coding	ENSMUSG00000026443.3	-0.809354	5.00564e-15	3.16125e-13		5hmC up
KCNH5	protein_coding	ENSMUSG00000034402.3	-0.817875	4.27129e-06	6.35181e-05		5hmC down
EDNRA	protein_coding	ENSMUSG00000031616.7	-0.838471	7.31468e-07	1.26651e-05		5hmC down
SIAH3	protein_coding	ENSMUSG00000091722.2	-0.879849	1.79629e-10	6.23136e-09		5hmC down
PMFBP1	protein_coding	ENSMUSG00000031727.8	-0.937248	0.000529386	0.00433903		5hmC up
HAPLN3	protein_coding	ENSMUSG00000030606.8	-0.942632	8.52191e-09	2.23677e-07		5hmC up
LCTL	protein_coding	ENSMUSG00000032401.15	-0.953631	0.0014041	0.00996046		5hmC up
FOXO6	protein_coding	ENSMUSG00000052135.8	-0.956438	1.27635e-05	0.000168561		5hmC up
ESRRB	protein_coding	ENSMUSG00000021255.17	-0.987434	5.40305e-05	0.000600123		5hmC down
ESRRG	protein_coding	ENSMUSG00000026610.13	-1.1334	5.62081e-13	2.78973e-11		5hmC up
NTF3	protein_coding	ENSMUSG00000049107.13	-2.24217	5.22959e-08	1.1683e-06		5hmC up
