# Supplementary material for: Circadian clock regulator Bmal1 gates axon regeneration via Tet3 epigenetics in mouse sensory neurons
Source: Nat Commun. 2023 Aug 24;14:5165. doi: 10.1038/s41467-023-40816-7 (PMC10449865; doi:10.1038/s41467-023-40816-7)
Supplement: Supplementary file 9 — Supplementary Data 6 [file 41467_2023_40816_MOESM9_ESM.xlsx]

## Sheet: Supplementary Data 6 
Column10	Column1	Column12	Column2	Column3	Column4	Column5	Column6	Column7	Column8	Column9	Column92
Expr Log Ratio	Expr p-value		ID	Flags	Symbol	Entrez Gene Name	Location	Type(s)	Drug(s)	5hmC status
0.51768	6.76091e-13		1810013L24Rik		HAPSTR1	HUWE1 Associated Protein Modifying Stress Responses	Nucleus	other		gain
0.546	5.64E-07		ADARB1		ADARB1	adenosine deaminase RNA specific B1	Nucleus	enzyme		gain
0.375	1.78E-05		AGPAT4		AGPAT4	1-acylglycerol-3-phosphate O-acyltransferase 4	Cytoplasm	enzyme		loss
0.384	4.36E-04		AHCTF1		AHCTF1	AT-hook containing transcription factor 1	Nucleus	transcription regulator		loss
0.265	4.98E-03		AKAP12		AKAP12	A-kinase anchoring protein 12	Cytoplasm	transporter		loss
-0.75	7.89E-03		ANGPT1		ANGPT1	angiopoietin 1	Extracellular Space	growth factor	trebananib, AMG 780	loss
0.336	5.87E-03		ANKMY1		ANKMY1	ankyrin repeat and MYND domain containing 1	Other	other		gain
0.297	1.04E-03		ANKRD13B		ANKRD13B	ankyrin repeat domain 13B	Plasma Membrane	other		loss
-0.637	5.01E-07		ANKRD55		ANKRD55	ankyrin repeat domain 55	Nucleus	transcription regulator		loss
1.487	3.05E-06		ANO2		ANO2	anoctamin 2	Plasma Membrane	ion channel		gain
0.689	4.69E-18		ANO6		ANO6	anoctamin 6	Plasma Membrane	ion channel		loss
-0.545	4.99E-15		ARHGAP24		ARHGAP24	Rho GTPase activating protein 24	Cytoplasm	other		gain
0.346	5.25E-04		ARID2		ARID2	AT-rich interaction domain 2	Nucleus	transcription regulator		loss
-0.655	4.21E-03		ARNTL		BMAL1	basic helix-loop-helix ARNT like 1	Nucleus	transcription regulator		both
0.288	2.12E-05		B3GALNT1		B3GALNT1	beta-1,3-N-acetylgalactosaminyltransferase 1 (globoside blood group)	Cytoplasm	enzyme		gain
-0.273	9.07E-03		BRINP1		BRINP1	BMP/retinoic acid inducible neural specific 1	Nucleus	peptidase		gain
0.299	1.99E-04		CAMK2D		CAMK2D	calcium/calmodulin dependent protein kinase II delta	Cytoplasm	kinase		loss
-0.415	1.11E-03		CAND2		CAND2	cullin associated and neddylation dissociated 2 (putative)	Nucleus	transcription regulator		gain
0.484	6.73E-08		CBLB		CBLB	Cbl proto-oncogene B	Nucleus	enzyme	NX-1607	loss
0.266713	6.58896e-05		CD24A		CD24A	Small Cell Lung Carcinoma Cluster 4 Antigen	Plasma Membrane	other		gain
0.374	4.82E-07		CDK17		CDK17	cyclin dependent kinase 17	Cytoplasm	kinase	SM1-71	loss
-0.261	7.92E-03		CHD5		CHD5	chromodomain helicase DNA binding protein 5	Nucleus	enzyme		gain
-0.346	2.04E-03		CHN2		CHN2	chimerin 2	Cytoplasm	other		gain
0.324	3.14E-08		CORO1C		CORO1C	coronin 1C	Cytoplasm	other		gain
-0.497	1.48E-05		CORO6		CORO6	coronin 6	Extracellular Space	other		loss
0.587	3.28E-03		CPNE5		CPNE5	copine 5	Plasma Membrane	other		gain
0.739	5.36E-09		CREB1		CREB1	cAMP responsive element binding protein 1	Nucleus	transcription regulator		loss
0.413	5.38E-08		CSNK1G3		CSNK1G3	casein kinase 1 gamma 3	Cytoplasm	kinase	SM1-71	gain
0.315	1.38E-05		CSTF2T		CSTF2T	cleavage stimulation factor subunit 2 tau variant	Nucleus	other		gain
-0.370	4.98E-03		CYP2U1		CYP2U1	cytochrome P450 family 2 subfamily U member 1	Cytoplasm	enzyme		gain
-0.665	3.46E-05		DACT2		DACT2	dishevelled binding antagonist of beta catenin 2	Cytoplasm	other		loss
0.830	9.28E-03		DNAH3		DNAH3	dynein axonemal heavy chain 3	Extracellular Space	enzyme		loss
1.112	2.03E-10		DOK5		DOK5	docking protein 5	Plasma Membrane	other		gain
-0.707	2.58E-06		DSCAM		DSCAM	DS cell adhesion molecule	Plasma Membrane	other		loss
0.370	4.41E-06		DTNA		DTNA	dystrobrevin alpha	Plasma Membrane	other		gain
-0.397	2.97E-06		EBF3		EBF3	EBF transcription factor 3	Nucleus	transcription regulator		loss
2.937	1.31E-09		ECEL1		ECEL1	endothelin converting enzyme like 1	Plasma Membrane	peptidase		gain
0.280	1.51E-04		EFHD2		EFHD2	EF-hand domain family member D2	Plasma Membrane	other		gain
0.383	7.32E-06		EIF6		EIF6	eukaryotic translation initiation factor 6	Cytoplasm	translation regulator		loss
0.567	7.99E-13		EPB41L4B		EPB41L4B	erythrocyte membrane protein band 4.1 like 4B	Cytoplasm	transporter		gain
-0.271	3.40E-03		EPM2A		EPM2A	EPM2A glucan phosphatase, laforin	Cytoplasm	phosphatase		loss
0.612	3.65E-10		ERC2		ERC2	ELKS/RAB6-interacting/CAST family member 2	Cytoplasm	other		both
0.752	1.35E-19		ETV5		ETV5	ETS variant transcription factor 5	Nucleus	transcription regulator		loss
1.071	1.79E-28		FADS3		FADS3	fatty acid desaturase 3	Plasma Membrane	enzyme		loss
0.863	3.24E-07		FAM222A		FAM222A	family with sequence similarity 222 member A	Other	other		gain
0.397	1.77E-04		FMNL2		FMNL2	formin like 2	Cytoplasm	other		both
-0.309	1.95E-03		GAREM1		GAREM1	GRB2 associated regulator of MAPK1 subtype 1	Nucleus	other		gain
1.117	9.15E-15		GCH1		GCH1	GTP cyclohydrolase 1	Cytoplasm	enzyme		loss
0.345	1.01E-07		GNAI3		GNAI3	G protein subunit alpha i3	Cytoplasm	enzyme		loss
0.284	6.98E-04		GPC1		GPC1	glypican 1	Plasma Membrane	transmembrane receptor		gain
0.419	5.59E-03		GTF2IRD1		GTF2IRD1	GTF2I repeat domain containing 1	Nucleus	transcription regulator		loss
0.495	1.32E-08		HDAC9		HDAC9	histone deacetylase 9	Nucleus	transcription regulator	tributyrin, belinostat, pyroxamide	loss
-0.475	5.29E-06		HUNK		HUNK	hormonally up-regulated Neu-associated kinase	Cytoplasm	kinase		loss
-0.390	1.03E-04		IGSF21		IGSF21	immunoglobin superfamily member 21	Extracellular Space	other		both
-0.584	1.10E-04		JPH2		JPH2	junctophilin 2	Cytoplasm	enzyme		loss
0.503	4.69E-05		KCNMB4		KCNMB4	potassium calcium-activated channel subfamily M regulatory beta subunit 4	Plasma Membrane	ion channel	tedisamil	gain
0.410	2.02E-03		KIN		KIN	Kin17 DNA and RNA binding protein	Nucleus	other		loss
0.492	6.30E-07		KLF7		KLF7	KLF transcription factor 7	Nucleus	transcription regulator		loss
0.381	6.78E-03		KLF9		KLF9	KLF transcription factor 9	Nucleus	transcription regulator		loss
-0.589	4.22E-04		LRGUK		LRGUK	leucine rich repeats and guanylate kinase domain containing	Cytoplasm	other		gain
-0.366	5.81E-07		LRRC75B		LRRC75B	leucine rich repeat containing 75B	Other	other		loss
-0.347	2.41E-05		MAP3K4		MAP3K4	mitogen-activated protein kinase kinase kinase 4	Cytoplasm	kinase		loss
-0.300	2.13E-03		MGAT5		MGAT5	alpha-1,6-mannosylglycoprotein 6-beta-N-acetylglucosaminyltransferase	Cytoplasm	enzyme		gain
1.020	3.87E-25		MIDN		MIDN	midnolin	Nucleus	other		gain
0.627	2.28E-05		MREG		MREG	melanoregulin	Cytoplasm	other		gain
0.989	2.03E-19		MTUS2		MTUS2	microtubule associated scaffold protein 2	Nucleus	other		gain
0.261	6.26E-04		MVK		MVK	mevalonate kinase	Cytoplasm	kinase		gain
0.980	7.48E-18		MYC		MYC	MYC proto-oncogene, bHLH transcription factor	Nucleus	transcription regulator	OMO-103, WBC100, MYC-targeting siRNA DCR-MYC, AVI-4126	gain
0.715	1.09E-16		NDST1		NDST1	N-deacetylase and N-sulfotransferase 1	Cytoplasm	enzyme		loss
0.378	7.65E-05		NECTIN1		NECTIN1	nectin cell adhesion molecule 1	Plasma Membrane	other		gain
0.709	6.43E-05		NPPB		NPPB	natriuretic peptide B	Extracellular Space	other		gain
-0.791	8.68E-10		NR3C2		NR3C2	nuclear receptor subfamily 3 group C member 2	Nucleus	ligand-dependent nuclear receptor	fludrocortisone, progesterone, drospirenone, hydrochlorothiazide/spironolactone, mineralocorticoid, AZD9977, beta-estradiol/progesterone, drospirenone/ethinyl estradiol, fludrocortisone acetate, eplerenone, spironolactone, aldosterone receptor antagonist, finerenone, ocedurenone	gain
-0.263	6.80E-03		NSMAF		NSMAF	neutral sphingomyelinase activation associated factor	Cytoplasm	other		loss
-2.242	5.23E-08		NTF3		NTF3	neurotrophin 3	Extracellular Space	growth factor		gain
-0.384	7.50E-04		NTM		NTM	neurotrimin	Plasma Membrane	other		loss
-0.672	8.67E-08		NTNG2		NTNG2	netrin G2	Plasma Membrane	other		gain
-0.617	1.65E-05		NXPE2		NXPE2	neurexophilin and PC-esterase domain family member 2	Other	other		loss
0.931	4.31E-13		ODC1		ODC1	ornithine decarboxylase 1	Cytoplasm	enzyme	tazarotene, eflornithine	loss
0.385	7.57E-03		OTUD1		OTUD1	OTU deubiquitinase 1	Other	peptidase		gain
0.322	1.59E-05		P2RX3		P2RX3	purinergic receptor P2X 3	Plasma Membrane	ion channel	BLU-5937	gain
1.041	1.64E-14		PCNX		PCNX1	pecanex 1	Plasma Membrane	other		loss
0.460	1.23E-05		PDIA4		PDIA4	protein disulfide isomerase family A member 4	Cytoplasm	enzyme		loss
1.271	8.35E-16		PFKFB4		PFKFB4	6-phosphofructo-2-kinase/fructose-2,6-biphosphatase 4	Cytoplasm	kinase		loss
-0.685	1.77E-06		PGF		PGF	placental growth factor	Extracellular Space	growth factor	aflibercept, aflibercept/irinotecan, aflibercept/bevacizumab, RO5323441	gain
0.330	3.26E-05		PITPNC1		PITPNC1	phosphatidylinositol transfer protein cytoplasmic 1	Cytoplasm	transporter		gain
0.320	9.40E-03		PLCL2		PLCL2	phospholipase C like 2	Cytoplasm	enzyme		both
-0.937	5.29E-04		PMFBP1		PMFBP1	polyamine modulated factor 1 binding protein 1	Cytoplasm	other		gain
1.305	1.06E-10		PRAG1		PRAG1	PEAK1 related, kinase-activating pseudokinase 1	Nucleus	kinase		gain
0.281	8.91E-06		PREP		PREP	prolyl endopeptidase	Cytoplasm	peptidase	Z 321	gain
0.476	2.70E-09		PRKAB2		PRKAB2	protein kinase AMP-activated non-catalytic subunit beta 2	Cytoplasm	kinase		gain
1.074	2.67E-08		PRR15		PRR15	proline rich 15	Other	other		gain
-0.572	9.07E-03		PTPRU		PTPRU	protein tyrosine phosphatase receptor type U	Plasma Membrane	phosphatase		gain
-0.343	9.25E-07		PVALB		PVALB	parvalbumin	Cytoplasm	other		gain
0.708	1.37E-18		RALGDS		RALGDS	ral guanine nucleotide dissociation stimulator	Cytoplasm	other		gain
0.354	7.57E-09		RAP2A		RAP2A	RAP2A, member of RAS oncogene family	Plasma Membrane	enzyme		both
0.402	5.72E-04		RBM5		RBM5	RNA binding motif protein 5	Nucleus	other		gain
0.547	2.22E-04		RFX3		RFX3	regulatory factor X3	Nucleus	transcription regulator		gain
1.101	1.30E-18		RHOC		RHOC	ras homolog family member C	Plasma Membrane	enzyme		gain
-0.314	3.08E-04		RIN2		RIN2	Ras and Rab interactor 2	Cytoplasm	other		loss
0.286	3.96E-04		SETD7		SETD7	SET domain containing 7, histone lysine methyltransferase	Nucleus	enzyme		loss
2.484	1.02E-28		SEZ6L		SEZ6L	seizure related 6 homolog like	Plasma Membrane	other		gain
-0.509	1.81E-05		SH2D5		SH2D5	SH2 domain containing 5	Plasma Membrane	other		gain
-0.880	1.80E-10		SIAH3		SIAH3	siah E3 ubiquitin protein ligase family member 3	Cytoplasm	other		loss
0.606	3.58E-11		SLC23A2		SLC23A2	solute carrier family 23 member 2	Plasma Membrane	transporter		gain
0.553	1.19E-06		SLC39A14		SLC39A14	solute carrier family 39 member 14	Plasma Membrane	transporter		both
0.502	1.72E-05		SLC7A1		SLC7A1	solute carrier family 7 member 1	Plasma Membrane	transporter		gain
0.710	4.26E-08		SLC7A14		SLC7A14	solute carrier family 7 member 14	Cytoplasm	other		gain
0.949	1.99E-04		SOX7		SOX7	SRY-box transcription factor 7	Nucleus	transcription regulator		gain
0.933	2.77E-04		SOX9		SOX9	SRY-box transcription factor 9	Nucleus	transcription regulator		both
0.317	1.88E-04		SREK1		SREK1	splicing regulatory glutamic acid and lysine rich protein 1	Nucleus	other		gain
-0.579	4.35E-04		SSC4D		SSC4D	scavenger receptor cysteine rich family member with 4 domains	Plasma Membrane	transmembrane receptor		gain
0.577	2.88E-15		STAT3		STAT3	signal transducer and activator of transcription 3	Nucleus	transcription regulator	CAS3/SS3, golotimod, OPB-31121, OPB-51602, danvatirsen, TTI-101, STAT3 inhibitor, NT219	loss
0.456	6.86E-03		STAT5A		STAT5A	signal transducer and activator of transcription 5A	Nucleus	transcription regulator		loss
0.518	7.42E-04		TEAD1		TEAD1	TEA domain transcription factor 1	Nucleus	transcription regulator		gain
0.848	5.30E-04		TGIF1		TGIF1	TGFB induced factor homeobox 1	Nucleus	transcription regulator		loss
0.348	5.11E-03		THAP1		THAP1	THAP domain containing 1	Nucleus	transcription regulator		loss
-0.394	6.11E-09		TMEM117		TMEM117	transmembrane protein 117	Cytoplasm	other		loss
-0.737	5.02E-04		TMEM266		TMEM266	transmembrane protein 266	Plasma Membrane	other		gain
1.078	2.83E-08		TNIP2		TNIP2	TNFAIP3 interacting protein 2	Cytoplasm	other		gain
0.489	1.64E-08		TNPO1		TNPO1	transportin 1	Nucleus	transporter		both
0.325	1.01E-04		TRA2B		TRA2B	transformer 2 beta homolog	Nucleus	other		loss
2.374	1.03E-13		TRIM15		TRIM15	tripartite motif containing 15	Other	enzyme		loss
-0.290	9.86E-03		TSHZ3		TSHZ3	teashirt zinc finger homeobox 3	Nucleus	transcription regulator		gain
0.293	1.17E-03		UGCG		UGCG	UDP-glucose ceramide glucosyltransferase	Cytoplasm	enzyme	sinbaglustat, eliglustat, lucerastat, N-butyldeoxynojirimycin	gain
-0.278	1.36E-03		VGLL4		VGLL4	vestigial like family member 4	Nucleus	other		gain
0.298	6.04E-05		WIPF1		WIPF1	WAS/WASL interacting protein family member 1	Cytoplasm	other		gain
0.402	5.82E-04		XRN2		XRN2	5'-3' exoribonuclease 2	Nucleus	enzyme		loss
0.401	7.19E-07		ZEB1		ZEB1	zinc finger E-box binding homeobox 1	Nucleus	transcription regulator		gain
0.686312	5.15935e-13		ZFP703		ZFP703	Zinc Finger Elbow-Related Proline Domain Protein 1	Nucleus	transcription regulator		loss
