# Supplementary material for: Circadian clock regulator Bmal1 gates axon regeneration via Tet3 epigenetics in mouse sensory neurons
Source: Nat Commun. 2023 Aug 24;14:5165. doi: 10.1038/s41467-023-40816-7 (PMC10449865; doi:10.1038/s41467-023-40816-7)
Supplement: Supplementary file 10 — Supplementary Data 7 [file 41467_2023_40816_MOESM10_ESM.xlsx]

## Sheet: Supplementary Data 7 
Column1	Column2	Column3	Column4	Column5	Column6	Column7	Column8	Column9	Column10
Expr Log Ratio	Expr p-value	ID	Flags	Symbol	Entrez Gene Name	Location	Type(s)	Drug(s)
1.118	8.63E-11	ABCA1		ABCA1	ATP binding cassette subfamily A member 1	Plasma Membrane	transporter	probucol	both
-0.520	3.58E-04	ABCB4		ABCB4	ATP binding cassette subfamily B member 4	Plasma Membrane	transporter		loss
0.819	1.20E-32	ABHD17B		ABHD17B	abhydrolase domain containing 17B, depalmitoylase	Plasma Membrane	peptidase		loss
0.578	3.71E-13	ABHD5		ABHD5	abhydrolase domain containing 5, lysophosphatidic acid acyltransferase	Cytoplasm	enzyme		loss
0.998	1.64E-17	ACVR1		ACVR1	activin A receptor type 1	Plasma Membrane	kinase	itacnosertib, INCB000928, LDN-193189, BMP type I receptor kinase inhibitor compound A, SM1-71	loss
1.893	4.43E-06	ACVR1C		ACVR1C	activin A receptor type 1C	Plasma Membrane	kinase	SB-505124	loss
0.635	3.48E-13	ADAM19		ADAM19	ADAM metallopeptidase domain 19	Plasma Membrane	peptidase		gain
-0.268	3.61E-03	ADAMTS15		ADAMTS15	ADAM metallopeptidase with thrombospondin type 1 motif 15	Extracellular Space	peptidase		loss
0.486	1.38E-10	AFF1		AFF1	ALF transcription elongation factor 1	Nucleus	transcription regulator		loss
-0.380	8.35E-06	AK5		AK5	adenylate kinase 5	Cytoplasm	kinase		loss
0.422	1.21E-06	AKAP1		AKAP1	A-kinase anchoring protein 1	Cytoplasm	other		gain
0.507	6.93E-04	ALPK1		ALPK1	alpha kinase 1	Cytoplasm	kinase		gain
0.309	3.21E-03	ANKRD28		ANKRD28	ankyrin repeat domain 28	Cytoplasm	other		loss
-0.803	4.26E-04	ARHGAP18		ARHGAP18	Rho GTPase activating protein 18	Cytoplasm	other		gain
0.282	8.52E-04	ARHGAP23		ARHGAP23	Rho GTPase activating protein 23	Cytoplasm	other		gain
0.398	5.68E-05	ARHGEF40		ARHGEF40	Rho guanine nucleotide exchange factor 40	Cytoplasm	other		loss
-0.270	4.75E-04	ARL15		ARL15	ADP ribosylation factor like GTPase 15	Cytoplasm	other		gain
0.479	1.33E-11	ARL4C		ARL4C	ADP ribosylation factor like GTPase 4C	Nucleus	enzyme		gain
-0.352	7.99E-04	ASPHD2		ASPHD2	aspartate beta-hydroxylase domain containing 2	Other	enzyme		gain
2.681	1.33E-17	AVPR1A		AVPR1A	arginine vasopressin receptor 1A	Plasma Membrane	G-protein coupled receptor	conivaptan, balovaptan, AVP, SRX246, lypressin, pecavaptan	gain
0.288	2.12E-05	B3GALNT1		B3GALNT1	beta-1,3-N-acetylgalactosaminyltransferase 1 (globoside blood group)	Cytoplasm	enzyme		both
-0.691	5.61E-10	B3GALT1		B3GALT1	beta-1,3-galactosyltransferase 1	Cytoplasm	enzyme		loss
-0.552	2.88E-08	BAIAP2L1		BAIAP2L1	BAR/IMD domain containing adaptor protein 2 like 1	Cytoplasm	other		gain
0.452	2.68E-05	BCL6		BCL6	BCL6 transcription repressor	Nucleus	transcription regulator		loss
-0.341	7.02E-04	BCL9		BCL9	BCL9 transcription coactivator	Nucleus	other		gain
1.651	1.44E-90	BDNF		BDNF	brain derived neurotrophic factor	Extracellular Space	growth factor		gain
0.541	1.84E-14	BLCAP		BLCAP	BLCAP apoptosis inducing factor	Other	other		gain
0.419	7.95E-04	BMPER		BMPER	BMP binding endothelial regulator	Extracellular Space	other		gain
-0.359	2.12E-03	BNC2		BNC2	basonuclin 2	Nucleus	transcription regulator		gain
-0.336	1.03E-03	BOLA3		BOLA3	bolA family member 3	Cytoplasm	other		gain
1.598	1.21E-03	C1QTNF9		C1QTNF9	C1q and TNF related 9	Other	other		loss
0.300	3.99E-04	C2CD2L		C2CD2L	C2CD2 like	Cytoplasm	transporter		gain
0.299	1.99E-04	CAMK2D		CAMK2D	calcium/calmodulin dependent protein kinase II delta	Cytoplasm	kinase		loss
-0.281	2.16E-03	CBR4		CBR4	carbonyl reductase 4	Cytoplasm	enzyme		gain
0.596	5.44E-03	CD109		CD109	CD109 molecule	Plasma Membrane	other		gain
-0.341	4.91E-07	CDH11		CDH11	cadherin 11	Plasma Membrane	other		gain
0.477	1.56E-05	CDH4		CDH4	cadherin 4	Plasma Membrane	other		both
0.461	3.03E-05	CDK12		CDK12	cyclin dependent kinase 12	Nucleus	kinase	SR4835, THZ531	gain
0.755	1.30E-13	CDYL		CDYL	chromodomain Y like	Nucleus	transcription regulator		gain
0.548	1.76E-03	CEBPB		CEBPB	CCAAT enhancer binding protein beta	Nucleus	transcription regulator		gain
0.392	1.46E-07	CEP120		CEP120	centrosomal protein 120	Cytoplasm	other		gain
-0.457	6.22E-04	CEP70		CEP70	centrosomal protein 70	Cytoplasm	other		gain
-0.311	6.97E-03	CHD6		CHD6	chromodomain helicase DNA binding protein 6	Nucleus	enzyme		gain
-0.601	6.69E-04	CIT		CIT	citron rho-interacting serine/threonine kinase	Cytoplasm	kinase		gain
0.443	7.43E-12	CLN5		CLN5	CLN5 intracellular trafficking protein	Cytoplasm	other		loss
-0.268	1.52E-03	COBL		COBL	cordon-bleu WH2 repeat protein	Plasma Membrane	other		gain
-0.466	9.83E-04	CPEB3		CPEB3	cytoplasmic polyadenylation element binding protein 3	Cytoplasm	translation regulator		loss
0.318	8.98E-08	CROT		CROT	carnitine O-octanoyltransferase	Cytoplasm	enzyme		loss
0.419	1.90E-04	CRTAC1		CRTAC1	cartilage acidic protein 1	Extracellular Space	other		gain
-0.389	6.25E-03	CRYL1		CRYL1	crystallin lambda 1	Cytoplasm	enzyme		gain
0.413	5.38E-08	CSNK1G3		CSNK1G3	casein kinase 1 gamma 3	Cytoplasm	kinase	SM1-71	gain
0.290	3.20E-03	CTDP1		CTDP1	CTD phosphatase subunit 1	Nucleus	phosphatase		loss
0.575	7.90E-12	DCLK1		DCLK1	doublecortin like kinase 1	Plasma Membrane	kinase		gain
0.565	2.76E-03	DDIAS		DDIAS	DNA damage induced apoptosis suppressor	Cytoplasm	other		loss
-0.286	2.36E-04	DEAF1		DEAF1	DEAF1 transcription factor	Nucleus	transcription regulator		loss
-0.329	8.77E-03	DGKI		DGKI	diacylglycerol kinase iota	Cytoplasm	kinase		loss
0.302	3.28E-03	DIP2B		DIP2B	disco interacting protein 2 homolog B	Cytoplasm	other		gain
0.285	2.56E-04	DNAJB6		DNAJB6	DnaJ heat shock protein family (Hsp40) member B6	Nucleus	transcription regulator		gain
-0.655	2.48E-05	DPF3		DPF3	double PHD fingers 3	Nucleus	other		loss
-0.838	7.31E-07	EDNRA		EDNRA	endothelin receptor type A	Plasma Membrane	transmembrane receptor	BSF 302146, sitaxsentan, ambrisentan/tadalafil, avosentan, bosentan, fandosentan, macitentan, zibotentan, clazosentan, SB 234551, YM598, atrasentan, TBC 3214, ambrisentan	loss
-0.438	2.54E-04	EFNB1		EFNB1	ephrin B1	Plasma Membrane	other		gain
-0.508	5.40E-08	EFNB2		EFNB2	ephrin B2	Plasma Membrane	kinase	sEphB4-HSA	both
0.308	1.93E-04	EHD3		EHD3	EH domain containing 3	Cytoplasm	other		gain
0.667	2.95E-25	EIF4E		EIF4E	eukaryotic translation initiation factor 4E	Cytoplasm	translation regulator	ISIS 183750	loss
-0.388	5.20E-03	EML6		EML6	EMAP like 6	Other	other		both
0.267	9.80E-03	ENGASE		ENGASE	endo-beta-N-acetylglucosaminidase	Cytoplasm	enzyme		loss
-0.636	7.66E-05	EPHA6		EPHA6	EPH receptor A6	Plasma Membrane	kinase	dacomitinib	gain
-0.441	1.98E-04	EPHX1		EPHX1	epoxide hydrolase 1	Cytoplasm	peptidase		loss
0.612	3.65E-10	ERC2		ERC2	ELKS/RAB6-interacting/CAST family member 2	Cytoplasm	other		loss
0.314	5.74E-03	ERN1		ERN1	endoplasmic reticulum to nucleus signaling 1	Cytoplasm	kinase	Kira8, ORIN1001	both
-0.987	5.40E-05	ESRRB		ESRRB	estrogen related receptor beta	Nucleus	transcription regulator		loss
-1.133	5.62E-13	ESRRG		ESRRG	estrogen related receptor gamma	Nucleus	ligand-dependent nuclear receptor	diethylstilbestrol	loss
0.819	4.42E-15	EXT2		EXT2	exostosin glycosyltransferase 2	Cytoplasm	enzyme		gain
-0.499	8.27E-03	F2R		F2R	coagulation factor II thrombin receptor	Plasma Membrane	G-protein coupled receptor	chrysalin, vorapaxar, PAR1 inhibitor, argatroban, bivalirudin	loss
1.468	1.54E-03	F2RL1		F2RL1	F2R like trypsin receptor 1	Plasma Membrane	G-protein coupled receptor		loss
-0.418	4.58E-06	FAM149A		FAM149A	family with sequence similarity 149 member A	Other	other		loss
0.422	2.42E-06	FAM171B		FAM171B	family with sequence similarity 171 member B	Other	other		loss
0.339	3.39E-03	FASN		FASN	fatty acid synthase	Cytoplasm	enzyme	TVB-2640, orlistat, cerulenin, 3-V bioscience-2640, acarbose/orlistat	loss
0.376	2.14E-03	FBLN2		FBLN2	fibulin 2	Extracellular Space	other		gain
-0.646	4.48E-03	FBP1		FBP1	fructose-bisphosphatase 1	Cytoplasm	phosphatase		gain
0.432	1.35E-04	FBRSL1		FBRSL1	fibrosin like 1	Nucleus	other		loss
0.397	1.77E-04	FMNL2		FMNL2	formin like 2	Cytoplasm	other		loss
0.337	4.01E-05	FOXK1		FOXK1	forkhead box K1	Nucleus	transcription regulator		both
-0.956	1.28E-05	FOXO6		FOXO6	forkhead box O6	Nucleus	transcription regulator		loss
-0.330	3.02E-04	FRYL		FRYL	FRY like transcription coactivator	Other	other		gain
3.232	6.50E-146	GADD45A		GADD45A	growth arrest and DNA damage inducible alpha	Nucleus	other		loss
0.563	2.99E-06	GALNT9		GALNT9	polypeptide N-acetylgalactosaminyltransferase 9	Cytoplasm	enzyme		loss
0.473	7.10E-09	GAP43		GAP43	growth associated protein 43	Plasma Membrane	other		loss
0.512	3.26E-11	GARS		GARS1	glycyl-tRNA synthetase 1	Cytoplasm	enzyme		gain
0.261	1.34E-04	GOLGA7B		GOLGA7B	golgin A7 family member B	Other	other		gain
0.284	6.98E-04	GPC1		GPC1	glypican 1	Plasma Membrane	transmembrane receptor		gain
0.508	8.28E-09	GPSM1		GPSM1	G protein signaling modulator 1	Cytoplasm	other		gain
0.270	6.20E-03	GRB10		GRB10	growth factor receptor bound protein 10	Cytoplasm	other		loss
-0.308	4.23E-03	GRB14		GRB14	growth factor receptor bound protein 14	Plasma Membrane	other		gain
0.415	6.44E-12	GRB2		GRB2	growth factor receptor bound protein 2	Cytoplasm	other	liposome-incorporated Grb2 antisense oligodeoxynucleotide	loss
-0.943	8.52E-09	HAPLN3		HAPLN3	hyaluronan and proteoglycan link protein 3	Extracellular Space	other		loss
-0.421	3.75E-18	HDAC11		HDAC11	histone deacetylase 11	Nucleus	transcription regulator	tributyrin, belinostat, pyroxamide	gain
-0.503	9.56E-04	HEBP1		HEBP1	heme binding protein 1	Cytoplasm	other		gain
-0.442	6.11E-03	HS3ST4		HS3ST4	heparan sulfate-glucosamine 3-sulfotransferase 4	Cytoplasm	enzyme		gain
-0.390	1.03E-04	IGSF21		IGSF21	immunoglobin superfamily member 21	Extracellular Space	other		loss
0.620	5.31E-05	IKZF2		IKZF2	IKAROS family zinc finger 2	Nucleus	transcription regulator	DKY709	both
4.374	2.43E-22	IL6		IL6	interleukin 6	Extracellular Space	cytokine	anti-IL-6 monoclonal antibody, tocilizumab, siltuximab, clazakizumab, interleukin-6 receptor inhibitor, ziltivekimab	gain
-0.513	1.96E-04	INPP5J		INPP5J	inositol polyphosphate-5-phosphatase J	Plasma Membrane	phosphatase		gain
0.379	9.58E-10	IPO5		IPO5	importin 5	Nucleus	transporter		gain
-0.537	7.66E-05	KCNC1		KCNC1	potassium voltage-gated channel subfamily C member 1	Plasma Membrane	ion channel	dalfampridine	gain
-0.818	4.27E-06	KCNH5		KCNH5	potassium voltage-gated channel subfamily H member 5	Plasma Membrane	ion channel		gain
-0.531	6.90E-05	KCNH7		KCNH7	potassium voltage-gated channel subfamily H member 7	Plasma Membrane	ion channel	dextromethorphan/quinidine, procainamide, quinidine	loss
0.285	3.46E-04	KIF21A		KIF21A	kinesin family member 21A	Cytoplasm	other		gain
-0.559	5.65E-05	KIF26B		KIF26B	kinesin family member 26B	Other	other		loss
0.393	3.95E-10	KLHL7		KLHL7	kelch like family member 7	Nucleus	other		gain
0.716	6.74E-05	L3MBTL3		L3MBTL3	L3MBTL histone methyl-lysine binding protein 3	Nucleus	other		gain
-0.954	1.40E-03	LCTL		LCTL	lactase like	Cytoplasm	enzyme		gain
0.906	5.25E-06	LGALS3		LGALS3	galectin 3	Extracellular Space	other	GCS-100, GB1211, GR-MD-02, GM-CT-01	gain
-0.417	8.55E-05	LRFN1		LRFN1	leucine rich repeat and fibronectin type III domain containing 1	Nucleus	other		loss
0.601	5.19E-05	LRIG1		LRIG1	leucine rich repeats and immunoglobulin like domains 1	Extracellular Space	other		gain
-0.542	1.39E-05	LRRC4		LRRC4	leucine rich repeat containing 4	Plasma Membrane	other		loss
-0.809	5.01E-15	LRRN2		LRRN2	leucine rich repeat neuronal 2	Plasma Membrane	other		loss
-0.605	1.18E-08	LURAP1L		LURAP1L	leucine rich adaptor protein 1 like	Other	other		gain
-0.738	1.36E-05	MAB21L1		MAB21L1	mab-21 like 1	Nucleus	other		loss
0.309	2.83E-03	MAPKAPK2		MAPKAPK2	MAPK activated protein kinase 2	Nucleus	kinase	cdc25C phosphatase (211-221), rottlerin, zunsemetinib, MK2 inhibitory peptide	both
0.256	1.00E-04	MFN1		MFN1	mitofusin 1	Cytoplasm	enzyme		gain
0.853	1.21E-17	MICALL1		MICALL1	MICAL like 1	Cytoplasm	other		gain
0.543	1.64E-06	ELMSAN1		MIDEAS	mitotic deacetylase associated SANT domain protein	Nucleus	transcription regulator		gain
-0.367	8.11E-06	MLLT3		MLLT3	MLLT3 super elongation complex subunit	Nucleus	transcription regulator		gain
-0.446	1.92E-06	MTAP		MTAP	methylthioadenosine phosphorylase	Nucleus	enzyme		gain
0.469	1.54E-03	MTMR10		MTMR10	myotubularin related protein 10	Cytoplasm	other		gain
0.266	7.33E-04	NAA25		NAA25	N-alpha-acetyltransferase 25, NatB auxiliary subunit	Cytoplasm	other		gain
-0.425	1.07E-03	NFIA		NFIA	nuclear factor I A	Nucleus	transcription regulator		gain
0.258	2.01E-03	NIPSNAP3B		NIPSNAP3B	nipsnap homolog 3B	Other	other		gain
0.291	6.51E-06	NKIRAS2		NKIRAS2	NFKB inhibitor interacting Ras like 2	Cytoplasm	enzyme		gain
-0.700	9.49E-07	NLGN1		NLGN1	neuroligin 1	Plasma Membrane	other		loss
-0.415	4.86E-03	NMRK1		NMRK1	nicotinamide riboside kinase 1	Cytoplasm	kinase		gain
0.363	1.51E-03	NOC4L		NOC4L	nucleolar complex associated 4 homolog	Nucleus	other		loss
0.889	7.42E-11	NOCT		NOCT	nocturnin	Nucleus	transcription regulator		gain
-0.751	1.15E-07	NOG		NOG	noggin	Extracellular Space	growth factor		gain
0.391	6.25E-04	NOL9		NOL9	nucleolar protein 9	Nucleus	kinase		loss
3.890	7.01E-19	NPY		NPY	neuropeptide Y	Plasma Membrane	other		loss
-0.606	4.66E-03	NRARP		NRARP	NOTCH regulated ankyrin repeat protein	Nucleus	transcription regulator		gain
1.284	5.07E-12	NTS		NTS	neurotensin	Extracellular Space	other		loss
-0.426	1.72E-03	NUDT14		NUDT14	nudix hydrolase 14	Cytoplasm	phosphatase		gain
-0.617	1.65E-05	NXPE2		NXPE2	neurexophilin and PC-esterase domain family member 2	Other	other		loss
0.854	9.35E-07	NXPE4		NXPE4	neurexophilin and PC-esterase domain family member 4	Extracellular Space	other		gain
0.736	6.32E-07	OSBP2		OSBP2	oxysterol binding protein 2	Cytoplasm	other		gain
0.605	2.27E-10	P4HA3		P4HA3	prolyl 4-hydroxylase subunit alpha 3	Cytoplasm	enzyme		loss
-0.356	4.09E-03	PACRG		PACRG	parkin coregulated	Nucleus	other		gain
0.300	3.08E-03	PALLD		PALLD	palladin, cytoskeletal associated protein	Plasma Membrane	other		gain
-0.624	4.55E-09	PCDH7		PCDH7	protocadherin 7	Plasma Membrane	other		gain
0.968	2.73E-09	PCDH8		PCDH8	protocadherin 8	Plasma Membrane	other		gain
1.041	1.64E-14	PCNX		PCNX1	pecanex 1	Plasma Membrane	other		loss
-0.300	2.94E-03	PDCD4		PDCD4	programmed cell death 4	Nucleus	other		gain
0.629	4.29E-05	PDE7B		PDE7B	phosphodiesterase 7B	Cytoplasm	enzyme	dyphylline, anagrelide, milrinone, dipyridamole, ketotifen, tolbutamide, theophylline, pentoxifylline	both
-0.263	3.54E-05	PHACTR1		PHACTR1	phosphatase and actin regulator 1	Cytoplasm	other		loss
1.476	4.84E-35	PHLDA1		PHLDA1	pleckstrin homology like domain family A member 1	Cytoplasm	other		loss
0.439	1.70E-08	PIK3CB		PIK3CB	phosphatidylinositol-4,5-bisphosphate 3-kinase catalytic subunit beta	Cytoplasm	kinase	TGX-221, AZD8186, GNE-490, ETP-45658, bimiralisib, GSK2636771, GNE-493, dactolisib, PI-103, acalisib, BAY1082439, pilaralisib, KA2237, PX-866, SF 1126, pictilisib, CLR457, PI-540, SAR260301, buparlisib, MLN1316, HBC-417, PI-620	gain
0.299	4.81E-04	PKP4		PKP4	plakophilin 4	Plasma Membrane	other		gain
0.320	9.40E-03	PLCL2		PLCL2	phospholipase C like 2	Cytoplasm	enzyme		both
0.539	1.91E-18	PLEKHA3		PLEKHA3	pleckstrin homology domain containing A3	Cytoplasm	other		both
-0.328	7.93E-03	PLEKHG3		PLEKHG3	pleckstrin homology and RhoGEF domain containing G3	Cytoplasm	other		gain
0.393	1.33E-04	POSTN		POSTN	periostin	Extracellular Space	other		loss
0.511	1.97E-07	POU2F1		POU2F1	POU class 2 homeobox 1	Nucleus	transcription regulator		gain
0.369	4.84E-05	PRDM2		PRDM2	PR/SET domain 2	Nucleus	transcription regulator		loss
0.383	4.93E-03	PRKAB1		PRKAB1	protein kinase AMP-activated non-catalytic subunit beta 1	Nucleus	kinase		gain
-0.294	8.43E-05	PTGR2		PTGR2	prostaglandin reductase 2	Cytoplasm	enzyme	glycyrrhetinic acid	gain
-0.283	4.55E-03	PTN		PTN	pleiotrophin	Extracellular Space	growth factor		loss
0.845	1.15E-18	PTPN1		PTPN1	protein tyrosine phosphatase non-receptor type 1	Cytoplasm	phosphatase	protein tyrosine phosphatase 1B inhibitor, trodusquemine	gain
-0.307	6.56E-05	RAD51D		RAD51D	RAD51 paralog D	Nucleus	enzyme		loss
0.354	7.57E-09	RAP2A		RAP2A	RAP2A, member of RAS oncogene family	Plasma Membrane	enzyme		both
0.360	2.07E-07	RAPGEF1		RAPGEF1	Rap guanine nucleotide exchange factor 1	Cytoplasm	other		loss
0.358	4.87E-04	RASA2		RASA2	RAS p21 protein activator 2	Cytoplasm	other		gain
-0.779	1.32E-03	RASGRP2		RASGRP2	RAS guanyl releasing protein 2	Cytoplasm	other		gain
-0.697	8.55E-09	RGS6		RGS6	regulator of G protein signaling 6	Cytoplasm	enzyme		loss
0.875	9.68E-24	RNF19B		RNF19B	ring finger protein 19B	Cytoplasm	enzyme		loss
0.712	3.17E-12	RORA		RORA	RAR related orphan receptor A	Nucleus	ligand-dependent nuclear receptor		loss
0.347	3.96E-03	RYBP		RYBP	RING1 and YY1 binding protein	Nucleus	transcription regulator		gain
0.523	1.27E-09	S1PR3		S1PR3	sphingosine-1-phosphate receptor 3	Plasma Membrane	G-protein coupled receptor	fingolimod phosphate	gain
0.339	3.61E-07	SARAF		SARAF	store-operated calcium entry associated regulatory factor	Cytoplasm	other		loss
1.526	2.02E-27	SDC1		SDC1	syndecan 1	Plasma Membrane	enzyme	indatuximab ravtansine	loss
1.276	3.18E-05	SETD4		SETD4	SET domain containing 4	Nucleus	enzyme		gain
0.286	3.96E-04	SETD7		SETD7	SET domain containing 7, histone lysine methyltransferase	Nucleus	enzyme		loss
0.312	2.78E-03	SH3D19		SH3D19	SH3 domain containing 19	Plasma Membrane	other		loss
0.336	2.21E-03	SKAP2		SKAP2	src kinase associated phosphoprotein 2	Cytoplasm	other		gain
-0.258	2.65E-04	SLC25A19		SLC25A19	solute carrier family 25 member 19	Cytoplasm	transporter		loss
0.430	5.01E-06	SLC30A1		SLC30A1	solute carrier family 30 member 1	Plasma Membrane	transporter		loss
0.963	1.02E-11	SLC37A1		SLC37A1	solute carrier family 37 member 1	Plasma Membrane	transporter		gain
0.304	4.77E-06	SLC38A2		SLC38A2	solute carrier family 38 member 2	Plasma Membrane	transporter		gain
0.553	1.19E-06	SLC39A14		SLC39A14	solute carrier family 39 member 14	Plasma Membrane	transporter		both
0.282	8.15E-09	SLC44A1		SLC44A1	solute carrier family 44 member 1	Plasma Membrane	transporter		loss
1.839	3.06E-04	SLC44A5		SLC44A5	solute carrier family 44 member 5	Plasma Membrane	transporter		gain
1.122	8.72E-12	SLC4A8		SLC4A8	solute carrier family 4 member 8	Plasma Membrane	transporter		gain
0.607	7.02E-05	SLIT1		SLIT1	slit guidance ligand 1	Extracellular Space	other		gain
-0.443	2.25E-05	SLITRK1		SLITRK1	SLIT and NTRK like family member 1	Plasma Membrane	other		gain
1.032	4.84E-05	SMAGP		SMAGP	small cell adhesion glycoprotein	Cytoplasm	other		gain
-0.255	1.33E-03	SMARCA2		SMARCA2	SWI/SNF related, matrix associated, actin dependent regulator of chromatin, subfamily a, member 2	Nucleus	transcription regulator	FHD-286	loss
0.435	2.31E-08	SMYD3		SMYD3	SET and MYND domain containing 3	Nucleus	enzyme		gain
0.397	1.10E-10	SNX10		SNX10	sorting nexin 10	Cytoplasm	transporter		gain
0.933	2.77E-04	SOX9		SOX9	SRY-box transcription factor 9	Nucleus	transcription regulator		both
0.829	3.98E-13	SPATA13		SPATA13	spermatogenesis associated 13	Plasma Membrane	other		loss
-0.330	8.79E-04	SPTB		SPTB	spectrin beta, erythrocytic	Plasma Membrane	other		gain
-0.546	2.30E-07	ST8SIA1		ST8SIA1	ST8 alpha-N-acetyl-neuraminide alpha-2,8-sialyltransferase 1	Cytoplasm	enzyme		gain
0.375	1.80E-12	STAT5B		STAT5B	signal transducer and activator of transcription 5B	Nucleus	transcription regulator		loss
-0.398	6.41E-05	SV2B		SV2B	synaptic vesicle glycoprotein 2B	Plasma Membrane	transporter		loss
-0.464	6.93E-07	TACC2		TACC2	transforming acidic coiled-coil containing protein 2	Nucleus	other		loss
0.371	6.49E-06	TBC1D14		TBC1D14	TBC1 domain family member 14	Extracellular Space	other		gain
0.380	1.52E-05	TBL1XR1		TBL1XR1	TBL1X/Y related 1	Nucleus	transcription regulator		loss
1.213	9.42E-27	TET3		TET3	tet methylcytosine dioxygenase 3	Nucleus	enzyme		gain
0.980	9.06E-13	TLE3		TLE3	TLE family member 3, transcriptional corepressor	Nucleus	other		gain
-0.622	9.62E-05	TLL1		TLL1	tolloid like 1	Extracellular Space	peptidase		loss
0.299	3.16E-03	TLNRD1		TLNRD1	talin rod domain containing 1	Cytoplasm	other		gain
-0.743	5.88E-06	TMC3		TMC3	transmembrane channel like 3	Other	other		loss
0.450	1.30E-07	TMX1		TMX1	thioredoxin related transmembrane protein 1	Cytoplasm	enzyme		gain
0.489	1.64E-08	TNPO1		TNPO1	transportin 1	Nucleus	transporter		both
4.278	2.45E-04	TRPM1		TRPM1	transient receptor potential cation channel subfamily M member 1	Plasma Membrane	ion channel		gain
0.351	9.24E-05	TSHZ1		TSHZ1	teashirt zinc finger homeobox 1	Nucleus	transcription regulator		gain
-0.711	5.61E-10	TSPOAP1		TSPOAP1	TSPO associated protein 1	Plasma Membrane	other	zaleplon	gain
0.261	1.38E-04	UBE2G1		UBE2G1	ubiquitin conjugating enzyme E2 G1	Cytoplasm	enzyme		loss
1.111	4.97E-48	UGDH		UGDH	UDP-glucose 6-dehydrogenase	Nucleus	enzyme		loss
-0.614	2.01E-10	UNC119		UNC119	unc-119 lipid binding chaperone	Cytoplasm	other		gain
-0.259	4.59E-04	USP46		USP46	ubiquitin specific peptidase 46	Plasma Membrane	peptidase		gain
0.274	1.80E-03	WARS		WARS1	tryptophanyl-tRNA synthetase 1	Cytoplasm	enzyme		gain
0.337	2.28E-04	WASF2		WASF2	WASP family member 2	Plasma Membrane	other		loss
0.362	2.88E-04	WNT2B		WNT2B	Wnt family member 2B	Extracellular Space	other		loss
1.292	7.56E-08	XDH		XDH	xanthine dehydrogenase	Cytoplasm	enzyme	allopurinol, oxypurinol, tigulixostat, febuxostat, xanthine oxidase inhibitor, allopurinol/colchicine, allopurinol/lesinurad	gain
0.266	1.33E-04	YWHAZ		YWHAZ	tyrosine 3-monooxygenase/tryptophan 5-monooxygenase activation protein zeta	Cytoplasm	enzyme		loss
