# Supplementary material for: Circadian clock regulator Bmal1 gates axon regeneration via Tet3 epigenetics in mouse sensory neurons
Source: Nat Commun. 2023 Aug 24;14:5165. doi: 10.1038/s41467-023-40816-7 (PMC10449865; doi:10.1038/s41467-023-40816-7)
Supplement: Supplementary file 11 — Supplementary Data 8 [file 41467_2023_40816_MOESM11_ESM.xlsx]

## Sheet: Supplementary Data 8 
PL-DhMR coordinates without Bmal1-motif (695)						Genes associated with PL-DhMRs without Bmal1-motif DhMRs (1,174)	# GREAT version 4.0.4
	chr2	181028902	181029240				1110038F14Rik
	chr1	167884262	167884560				1700011I03Rik
	chr15	100486722	100487100				1700016H13Rik
	chr11	83681362	83681560				1700018B08Rik
	chr18	57162202	57162520				1700067K01Rik
	chr9	120464722	120464920				1810013L24Rik
	chr3	69206922	69207280				2310011J03Rik
	chr1	36912562	36912860				2510009E07Rik
	chr2	76735602	76735820				3110018I06Rik
	chr13	91454442	91454760				4930452B06Rik
	chr5	99719522	99719820				4930503B20Rik
	chr14	120991642	120991860				4930544G11Rik
	chr1	74237122	74237460				4930558K02Rik
	chr10	79717822	79718060				4930578C19Rik
	chr8	34358922	34359220				4930596D02Rik
	chr11	82678422	82678720				4933427I04Rik
	chr6	135105262	135105600				4933428G20Rik
	chr1	174465382	174465580				5730522E02Rik
	chr1	163682862	163683140				6430573F11Rik
	chr7	80899142	80899360				9630041A04Rik
	chr16	24590702	24590920				A830018L16Rik
	chr13	63096362	63096560				A930017K11Rik
	chr10	101879322	101879560				Aatf
	chr3	127472402	127472660				Abca1
	chr7	120655842	120656040				Abca4
	chr7	142448422	142448780				Abcb4
	chr7	97219022	97219320				Abcb8
	chr19	14542602	14542860				Abcc2
	chr8	7762782	7763060				Abcc8
	chr8	36140702	36140980				Abcd3
	chr17	35805962	35806280				Abhd17b
	chr1	132945802	132946180				Abhd5
	chr2	90819342	90819600				Acaca
	chr14	70726802	70727140				Ackr3
	chr9	99319222	99319500				Actr3
	chr16	42744482	42744740				Actrt2
	chr1	139351342	139351580				Acvr1
	chr9	61513562	61513860				Acvr1c
	chr10	118399162	118399400				Acvr2a
	chr10	122542482	122542680				Adal
	chr12	87704542	87704780				Adam19
	chr14	57782482	57782740				Adam33
	chr3	31952382	31952740				Adam34
	chr14	28824062	28824340				Adamts15
	chr2	51132702	51133080				Adamts20
	chr8	93733022	93733260				Adarb2
	chr7	117264682	117264900				Adgra2
	chr5	147491282	147491640				Adgrl3
	chr13	9385302	9385540				Adra2a
	chr2	45711982	45712280				Adrm1
	chr19	46693242	46693500				Aff1
	chr7	99945762	99946040				Agtpbp1
	chr5	106546982	106547320				Ahcyl2
	chr1	73049782	73050040				Ahdc1
	chr19	41684322	41684600				AI606181
	chr13	30043722	30043920				Ak2
	chr19	5414542	5414820				Ak5
	chr12	110100362	110100660				Akap1
	chr16	93462762	93463000				Akap10
	chr17	31459982	31460280				Aktip
	chr3	121120182	121120400				Alg10b
	chr17	50654542	50654900				Alg14
	chr5	75713002	75713280				Alpk1
	chr16	92773162	92773440				Alx1
	chr13	59082682	59082960				Alx4
	chr3	78588582	78588800				Ambp
	chr17	11047182	11047420				Angpt2
	chr6	51822002	51822260				Ank2
	chr8	98040062	98040400				Ankfn1
	chr16	13250122	13250440				Ankfy1
	chr13	59996622	59996880				Ankrd28
	chr16	4727382	4727600				Antxr2
	chr5	23566482	23566700				Antxrl
	chr13	43169222	43169480				Anxa8
	chr19	18734822	18735080				Aoah
	chr1	34434302	34434520				Ap1g1
	chr7	148487622	148487900				Ap3b1
	chr9	101844682	101844960				Aplp2
	chr10	87802782	87803000				Aqp8
	chr17	4626222	4626460				Arap3
	chr17	29108422	29108640				Arfgap1
	chr4	148352922	148353260				Arhgap15
	chr6	66450242	66450480				Arhgap18
	chr5	36937062	36937340				Arhgap23
	chr4	80569682	80570000				Arhgap32
	chr9	97690502	97690780				Arhgap40
	chr17	31087602	31087920				Arhgef40
	chr17	86893482	86893860				Arid1b
	chr9	50661442	50661660				Arl15
	chr17	3420322	3420580				Arl2
	chr2	164219582	164219840				Arl4c
	chr8	86522962	86523240				Armc10
	chr15	85449842	85450120				As3mt
	chr3	121905922	121906180				Asb2
	chr1	87488762	87489080				Asic3
	chr1	182935682	182935940				Asphd2
	chr12	101435702	101435960				Ate1
	chr8	129103182	129103480				Atf1
	chr5	132417542	132417760				Atg10
	chr3	51579742	51580040				Atn1
	chr13	20337822	20338120				Atoh8
	chr3	34564082	34564280				Atp1a1
	chr19	33014802	33015000				Atp6ap1l
	chr8	35702122	35702400				Atp6v1g3
	chr14	110278782	110278980				Atxn1
	chr18	69734322	69734540				Auts2
	chr5	91136002	91136360				Avpr1a
	chr1	52691982	52692200				B230359F08Rik
	chr18	38351422	38351740				B3galnt1
	chr3	32503102	32503520				B3galt1
	chr6	22374422	22374680				Bach2
	chr13	26123062	26123380				Baiap2l1
	chr9	96451382	96451640				Barhl2
	chr5	145712682	145712900				Barx2
	chr14	37942322	37942600				Bbs9
	chr15	39579462	39579820				BC004004
	chr1	73319982	73320460				Bcl6
	chr6	71525642	71525900				Bcl9
	chr6	25855502	25855800				Bdnf
	chr2	10086762	10086980				Bend6
	chr7	139766762	139767040				Blcap
	chr2	116741382	116741680				Blvra
	chr13	113674962	113675220				Bmp4
	chr18	52951282	52951560				Bmp7
	chr18	78712442	78712700				Bmper
	chr19	26543402	26543620				Bnc2
	chr10	69999762	70000000				Boc
	chr14	58421442	58421680				Bola3
	chr11	70360262	70360560				Brf2
	chr14	123284682	123284980				Bri3
	chr8	37757022	37757240				Btaf1
	chr15	83476782	83477120				Btbd16
	chr15	36737262	36737560				Btbd6
	chr13	95407082	95407340				Bub1
	chr14	9344722	9345000				C130050O18Rik
	chr15	76842042	76842340				C1galt1
	chr5	67480102	67480320				C1qtnf7
	chr2	180708742	180708960				C1qtnf9
	chr12	99166042	99166240				C2cd2l
	chr16	33066462	33066700				C2cd5
	chr12	104568922	104569200				C330007P06Rik
	chr13	90897802	90898060				C330018D20Rik
	chr4	132625802	132626020				C4bp
	chr2	58304262	58304520				C8b
	chr9	65632762	65633140				Cacng1
	chr16	31759282	31759480				Cadm1
	chr7	90466242	90466460				Calm1
	chr18	80884742	80884960				Camk1d
	chr5	101462082	101462480				Camk2d
	chr11	6365682	6365940				Camta1
	chr4	104390662	104390940				Cand1
	chr5	104109702	104109920				Capn15
	chr8	46432162	46432360				Capzb
	chr6	17262402	17262680				Carnmt1
	chr11	98148882	98149120				Casc1
	chr13	102474722	102475020				Casz1
	chr11	121351702	121351940				Cat
	chr5	111060282	111060580				Cav1
	chr13	41413442	41413800				Cbr4
	chr18	69905282	69905640				Ccdc113
	chr18	84219262	84219580				Ccdc115
	chr2	179921122	179921360				Ccdc130
	chr7	53318522	53318820				Ccdc171
	chr7	63181562	63181760				Ccdc3
	chr12	54866182	54866480				Ccdc30
	chr8	129882602	129882860				Ccdc57
	chr6	83359982	83360200				Ccdc68
	chr16	13382862	13383220				Ccnl1
	chr17	74270522	74270820				Cd109
	chr2	152342122	152342320				Cd247
	chr2	64981382	64981680				Cd28
	chr8	120318802	120319000				Cd5
	chrX	34380302	34380600				Cd6
	chr9	40296242	40296480				Cdc7
	chr14	122050942	122051300				Cdh11
	chr4	154021502	154021760				Cdh26
	chr2	63767022	63767340				Cdh4
	chr6	51069802	51070100				Cdh5
	chr3	101532222	101532460				Cdhr1
	chr1	12106062	12106280				Cdip1
	chr11	87587602	87588020				Cdk12
	chr2	92864442	92864780				Cdkal1
	chr4	127021742	127021960				Cdkn3
	chr8	118832682	118832880				Cdyl
	chr6	82692922	82693140				Cebpb
	chr14	48005702	48005980				Cela1
	chr5	21187422	21187820				Celf1
	chr1	171027082	171027280				Celsr1
	chr2	68300102	68300500				Cep120
	chr14	69887662	69887880				Cep152
	chr6	70718242	70718580				Cep70
	chr4	82085302	82085580				Cep83
	chr18	4846402	4846640				Cetn4
	chr6	117503062	117503280				Cfap161
	chr4	138722462	138722780				Cfap44
	chr16	92363062	92363300				Cfap45
	chr7	82361202	82361420				Chd1l
	chr17	83822582	83822840				Chd6
	chr10	104885642	104885900				Chd7
	chr11	95099782	95099980				Chd9
	chr5	74389682	74389900				Chic2
	chr8	86789702	86789920				Chmp3
	chr8	18678982	18679200				Chst15
	chr8	84552042	84552260				Chsy3
	chr3	21331422	21331660				Cit
	chr3	54180122	54180500				Ckap5
	chr3	51319882	51320100				Cldn20
	chr14	51691122	51691400				Clic6
	chr19	53965042	53965380				Clmp
	chr7	74662562	74662800				Cln5
	chr6	94706822	94707040				Clstn2
	chr2	167639942	167640260				Clvs1
	chr2	18034302	18034580				Cmtr1
	chr14	118103782	118104040				Cnn3
	chr15	50542962	50543220				Cnnm2
	chr10	94563282	94563620				Cntfr
	chr8	37733722	37734020				Cntnap4
	chr17	29407122	29407380				Cobl
	chr10	25953262	25953540				Cobll1
	chr3	83334522	83334740				Cog6
	chr12	26912382	26912620				Col12a1
	chr2	47996402	47996720				Col20a1
	chr5	144068322	144068620				Col28a1
	chr4	53329242	53329500				Col8a2
	chr7	136908522	136908820				Colgalt2
	chr12	84227182	84227480				Commd9
	chr4	97011682	97012100				Cops7a
	chr18	35618382	35618640				Cops8
	chr4	32559722	32559920				Cox7a2l
	chr4	59644162	59644420				Cpe
	chr19	43985122	43985340				Cpeb2
	chr11	120741842	120742040				Cpeb3
	chr3	69322582	69322840				Cplx2
	chr5	23909982	23910240				Cpm
	chr3	37158922	37159200				Cpne8
	chr15	72872722	72872960				Cpsf6
	chr16	95622502	95622880				Cradd
	chr17	49385482	49385800				Crhr2
	chr9	30701042	30701320				Crot
	chr9	64297982	64298220				Crtac1
	chr3	137564782	137565040				Cryl1
	chr14	79883962	79884240				Csnk1g3
	chr3	97364282	97364580				Csnk2a2
	chr5	116296442	116296940				Ctdp1
	chr7	149275722	149275940				Ctdspl
	chr12	100520602	100520800				Ctla4
	chr12	108468822	108469020				Ctnna2
	chr8	86790582	86790780				Ctnna3
	chr2	178845062	178845420				Ctnnbip1
	chr4	8713162	8713460				Ctnnbl1
	chr4	142780342	142780560				Ctns
	chr3	146309382	146309700				Ctps
	chr12	83047542	83047880				Cul9
	chr1	169647042	169647360				Cxcl12
	chr10	104673262	104673600				Cxcl5
	chr2	31155302	31155560				Cxcr1
	chr19	14642482	14642740				Cxcr2
	chr8	116040882	116041120				Cxcr5
	chr4	55038782	55039040				Cyfip1
	chr3	153916022	153916260				Cyp17a1
	chr6	35216742	35217000				Cyp4f15
	chr9	116080142	116080480				Cyp4v3
	chr8	115459002	115459280				D430042O09Rik
	chr2	29311982	29312300				D5Ertd579e
	chr5	65825142	65825460				Dab1
	chr6	100178302	100178540				Dad1
	chr7	75293742	75294100				Dapl1
	chr3	121512302	121512640				Dclk1
	chr17	29771102	29771300				Dcstamp
	chr13	107942462	107942720				Dct
	chr19	10897942	10898260				Dctd
	chr3	55808942	55809140				Ddias
	chr13	114654802	114655100				Ddx11
	chr16	60623842	60624080				Ddx52
	chr8	80577422	80577660				Ddx6
	chr13	51410762	51411060				Deaf1
	chr12	76077562	76077900				Defb26
	chr9	22972242	22972480				Defb28
	chr9	48246102	48246320				Defb48
	chr12	81590102	81590420				Dgki
	chr9	100423222	100423440				Dgkq
	chr11	88703662	88703940				Dhrs7c
	chr5	109084942	109085320				Dip2b
	chr19	27335102	27335340				Dip2c
	chr14	35950982	35951240				Dlc1
	chr3	34542642	34542880				Dlec1
	chr4	58708282	58708540				Dlg1
	chr1	127230882	127231140				Dlgap5
	chr11	101719242	101719480				Dlx4
	chr4	119036622	119036840				Dmrt2
	chr16	24280562	24280760				Dnah5
	chr7	142078002	142078300				Dnaic1
	chr6	110658442	110658660				Dnajb12
	chr3	152118802	152119060				Dnajb14
	chr11	89372482	89372740				Dnajb6
	chr2	6262182	6262500				Dnajc1
	chr10	20415342	20415660				Dnajc19
	chr5	151035642	151035940				Dnlz
	chr11	30072342	30072660				Dnm3
	chr12	81626162	81626440				Dnmbp
	chr8	15220662	15220960				Dock1
	chr11	100708742	100709040				Dock4
	chr7	133159522	133159720				Dock9
	chr2	167246442	167246660				Dpf3
	chr2	34027402	34027680				Dpys
	chr2	93614982	93615280				Dram1
	chr4	119567362	119567660				Drap1
	chr12	85049842	85050160				Drd4
	chr4	148877882	148878120				Dst
	chr8	23505302	23505540				Dusp4
	chr13	30136702	30137000				Dusp8
	chr19	6406662	6406920				Dync1h1
	chr14	34886862	34887080				Dynlrb2
	chr18	57763022	57763320				Dyrk2
	chr5	30324362	30324680				E130308A19Rik
	chr5	145057222	145057500				E130309D02Rik
	chr6	28526342	28526600				E2f3
	chr11	100505822	100506120				Echdc3
	chr10	26489262	26489520				Edn1
	chr15	99031122	99031440				Edn2
	chr1	94634022	94634500				Ednra
	chr11	3071022	3071560				Ednrb
	chr14	47225882	47226100				Eed
	chr5	110787802	110788020				Efhb
	chr1	154289002	154289260				Efhc1
	chr5	75302062	75302400				Efhc2
	chr17	52946082	52946380				Efnb1
	chr7	96549862	96550160				Efnb2
	chr6	89014482	89014740				Egln3
	chr8	66547222	66547440				Ehd3
	chr5	73547002	73547300				Eid1
	chr19	42349322	42349620				Eif3l
	chr15	90235422	90235680				Eif4e
	chr6	145087662	145087900				Elf2
	chr2	126903282	126903640				Elf5
	chr6	7895422	7895760				Elmo1
	chr17	66733662	66733940				Elmsan1
	chr9	47531522	47531780				Elovl5
	chr8	45724442	45724640				Emc1
	chr12	77642922	77643220				Emilin2
	chr15	27606222	27606460				Eml4
	chr15	9095982	9096180				Eml6
	chr3	55546302	55546500				Engase
	chr1	163598362	163598600				Entpd3
	chr9	77686162	77686440				Epb41l3
	chr15	94312022	94312260				Epha6
	chr14	120557342	120557560				Ephb1
	chr1	34342802	34343040				Ephx1
	chr2	172544302	172544560				Eps15
	chr19	6139202	6139460				Erbb4
	chr3	8245602	8245980				Erc2
	chr5	133606242	133606480				Ercc4
	chr2	134738682	134738940				Erg
	chr9	44123282	44123520				Ern1
	chr1	180806082	180806300				Erp29
	chr10	20272382	20272580				Esrrb
	chr13	96316842	96317080				Esrrg
	chr12	111733562	111734000				Esyt3
	chr5	31972162	31972460				Etnk1
	chr3	27814422	27814700				Etv4
	chr3	108715682	108716000				Exd2
	chr14	70582642	70582980				Ext2
	chr3	138336302	138336520				F2
	chr8	108296422	108296680				F2r
	chr10	94784242	94784500				F2rl1
	chr6	101303542	101303860				F2rl2
	chr6	101407422	101407640				F3
	chr3	153051602	153051920				Fam105a
	chr9	31827062	31827340				Fam126a
	chr17	26116562	26116800				Fam13c
	chr18	78751202	78751480				Fam149a
	chr9	31986262	31986520				Fam171b
	chr9	44375162	44375500				Fam174b
	chr6	115862082	115862420				Fam189a1
	chr5	101670722	101670960				Fam196a
	chr6	37227962	37228320				Fam212b
	chr6	91135642	91135940				Fam3c
	chr1	92443622	92443860				Fam83a
	chr18	8884482	8884800				Fancc
	chr4	128687722	128688080				Far1
	chr3	105598502	105598760				Fasl
	chr17	73335622	73335900				Fasn
	chr2	181653142	181653500				Fat1
	chr11	78183982	78184320				Fat3
	chr10	94740202	94740500				Fbln2
	chr18	55119322	55119600				Fbp1
	chr17	66264802	66265140				Fbrsl1
	chr12	114191662	114191940				Fbxl3
	chr16	21651082	21651360				Fcho2
	chr7	29108202	29108460				Fezf1
	chr11	115538202	115538460				Fgfr2
	chr14	61282242	61282700				Fhdc1
	chr3	68898422	68898640				Fign
	chr15	90764342	90764560				Fmc1
	chr2	161363422	161363820				Fmnl2
	chr2	109563642	109563900				Fnbp1l
	chr9	63880042	63880260				Foxc2
	chr4	104890222	104890520				Foxk1
	chr3	55594462	55594740				Foxn1
	chr4	114059222	114059440				Foxn3
	chr5	33546082	33546340				Foxo1
	chr7	130596122	130596340				Foxo6
	chr1	61118382	61118580				Foxq1
	chr12	85587022	85587260				Frmd6
	chr11	3096322	3097220				Fry
	chr7	53764222	53764520				Fryl
	chr2	76770742	76771020				Fundc1
	chr11	72474182	72474480				Fzd4
	chrX	137372882	137373100				Fzd8
	chr12	76917922	76918200				G2e3
	chr10	20189442	20189700				Gadd45a
	chr8	124008322	124008700				Gadl1
	chr16	44430302	44430560				Galc
	chr1	174475622	174475820				Galnt15
	chr2	24987402	24987620				Galnt16
	chr14	54851322	54851680				Galnt9
	chr2	83691702	83692020				Gamt
	chr13	29382922	29383160				Gap43
	chr13	54458882	54459200				Gars
	chr1	69169482	69169740				Gas1
	chr12	8861562	8861860				Gata2
	chr9	20466702	20466920				Gatm
	chr3	122846342	122846660				Gatsl2
	chr8	8584942	8585220				Gclc
	chr11	25000042	25000320				Gclm
	chr2	59189482	59189780				Gfod2
	chr2	44042322	44042660				Gfra2
	chr8	110526562	110526800				Ggact
	chr6	93941782	93942000				Ghdc
	chr7	29264542	29264780				Ghitm
	chr17	46685402	46685700				Gja1
	chr3	115845542	115845800				Gja10
	chr5	107472342	107472620				Gjb3
	chr1	94241162	94241460				Gjb4
	chr2	12630922	12631180				Gjb6
	chr8	45662542	45662840				Gk2
	chr11	97302282	97302600				Glrp1
	chr5	97895182	97895480				Gm10118
	chr5	150990782	150991060				Gm10192
	chr9	99054782	99055120				Gm10295
	chr15	78926402	78926680				Gm10309
	chr16	42132922	42133280				Gm10384
	chr9	61386802	61387100				Gm11042
	chr7	137791322	137791540				Gm13090
	chr2	158336402	158336640				Gm14085
	chr14	48806722	48806960				Gm4951
	chr8	93399122	93399400				Gm5447
	chr1	38012802	38013000				Gm6133
	chr1	164237742	164237960				Gm6583
	chr9	16059882	16060180				Gm7334
	chr10	124985722	124986040				Gm9887
	chr17	65901382	65901620				Gmeb2
	chr10	79784902	79785140				Gnb4
	chr11	106441322	106441620				Golga7b
	chr6	120440002	120440300				Gpam
	chr15	28585642	28585960				Gpat3
	chr14	101970922	101971240				Gpatch2
	chr1	21056242	21056540				Gpatch2l
	chr11	118382882	118383080				Gpc1
	chr7	130971802	130972140				Gpc6
	chr5	142238542	142238800				Gpi1
	chr9	118810442	118810660				Gpr12
	chr9	119010742	119010960				Gpr88
	chrX	17817842	17818060				Gprc5d
	chr9	99066382	99066640				Gpsm1
	chr5	81719262	81719480				Gramd1b
	chr4	138919542	138919800				Grb10
	chr11	84220302	84220560				Grb14
	chr5	121849262	121849540				Grb2
	chr2	46091422	46091720				Grcc10
	chr11	113042722	113043000				Grhl2
	chr1	142269762	142270020				Grid1
	chr7	137416182	137416540				Grin2a
	chr10	63150682	63150920				Grm7
	chr2	26202162	26202480				Gsg1l
	chr1	153135982	153136240				Gtdc1
	chr3	53726002	53726280				Gypa
	chr3	104768642	104768840				H2afv
	chr6	100137982	100138300				Hapln3
	chr17	32919102	32919380				Has2
	chr3	84128682	84128940				Hcn4
	chr13	96604122	96604400				Hdac11
	chr7	72732742	72732980				Hdac4
	chr14	52561702	52562000				Hdgfl1
	chr8	117321342	117321700				Hdhd5
	chr19	54549102	54549320				Hebp1
	chr5	37273322	37273600				Helz
	chr8	34687342	34687600				Hes1
	chr11	3714402	3714660				Hhip
	chr1	189462262	189462500				Hic1
	chr9	30960862	30961200				Hinfp
	chr13	31081282	31081500				Hivep3
	chr15	11521902	11522180				Hk2
	chr17	71794402	71794680				Hmcn1
	chr5	115983542	115983760				Hmcn2
	chr3	85825982	85826220				Hmox2
	chr11	60143682	60144060				Hnf1b
	chr4	83823122	83823400				Hrh2
	chr4	120216502	120216860				Hs3st4
	chr1	34353122	34353360				Hsd17b2
	chr6	49952502	49952740				Hsf2
	chr9	58658442	58658720				Hspa8
	chr2	167637462	167637760				Ice2
	chr4	88769182	88769460				Icos
	chr2	103272942	103273220				Id4
	chr19	21732622	21732860				Ifne
	chr8	35932722	35933020				Ifnl2
	chr2	60507742	60508020				Ift122
	chr5	116380322	116380540				Ift43
	chr4	119946542	119946780				Igf1r
	chr6	29760082	29760280				Igfbp5
	chr14	71580442	71580660				Igsf21
	chr18	38617462	38617680				Ikzf2
	chr8	28227282	28227600				Il10
	chr2	103328142	103328520				Il15
	chr6	72195102	72195420				Il17ra
	chr2	91348322	91348620				Il20rb
	chr16	9204942	9205160				Il21
	chr18	53944642	53944960				Il6
	chr15	85740762	85740960				Il7
	chr2	125465302	125465520				Immp2l
	chr14	80386642	80386960				Inip
	chr12	25402842	25403120				Inpp4b
	chr5	75775502	75775740				Inpp5j
	chr6	94018522	94018800				Ipo5
	chr12	70520182	70520440				Iqgap2
	chr6	143183622	143183880				Irf2bp2
	chr3	25703582	25704040				Isyna1
	chrX	154188322	154188560				Itga9
	chr15	86174982	86175320				Itgb6
	chr10	94387542	94387800				Itih5
	chr7	35009222	35009540				Itpr3
	chr6	124702502	124702760				Ivns1abp
	chr1	107609502	107609840				Jcad
	chrX	34448842	34449140				Kazn
	chr16	97989222	97989560				Kbtbd8
	chr8	82643082	82643320				Kcnc1
	chr9	60238922	60239140				Kcne1
	chr6	124888762	124888960				Kcnh3
	chr13	42413282	42413520				Kcnh5
	chr5	8986682	8986980				Kcnh7
	chr6	23523142	23523360				Kcnh8
	chr4	34779022	34779240				Kcnj15
	chr13	28882222	28882480				Kcnj5
	chr17	4872622	4872880				Kcnk9
	chr7	137646522	137646860				Kcnmb2
	chr10	56693782	56694060				Kcnt2
	chr14	54845162	54845360				Kcnv2
	chr5	139880622	139880820				Kctd17
	chr13	99679362	99679780				Kctd20
	chr2	122425262	122425540				Kdm3a
	chr14	103475642	103475920				Kdm6a
	chr2	116860822	116861020				Kif21a
	chr6	38452142	38452340				Kif26b
	chr2	52960702	52960920				Kif2a
	chr6	77206242	77206440				Kit
	chr4	150712162	150712380				Klf14
	chr12	54540462	54540740				Klhdc7a
	chr12	51835722	51836000				Klhl34
	chr4	103585962	103586180				Klhl7
	chr11	23753562	23753860				Kpna4
	chr13	9460322	9460520				Krtap21-1
	chr1	154891622	154891820				Krtap8-1
	chr4	41619942	41620180				L3mbtl3
	chr8	64087062	64087360				L3mbtl4
	chr9	78467162	78467420				Lama5
	chr14	79666482	79666680				Lamc2
	chr6	143105122	143105340				Lamtor3
	chr11	21181722	21182020				Laptm4a
	chr15	36969842	36970080				Lbh
	chr3	51061202	51061500				Lclat1
	chr11	73008002	73008260				Lcmt1
	chr1	193736702	193737020				Lctl
	chr7	86278742	86279100				Ldlrad3
	chr2	120954142	120954420				Lekr1
	chr11	61764542	61764760				Lgals3
	chr2	27236782	27237060				Lias
	chr13	108897942	108898240				Limch1
	chr9	64390102	64390340				Lin7c
	chr6	142862562	142862760				Lmbrd2
	chr12	80998382	80998820				Lmln
	chr1	184881202	184881440				Lmx1a
	chr10	84087482	84087840				Lnx1
	chr14	104175262	104175520				Lpar1
	chr6	67036162	67036380				Lpp
	chr8	73123582	73123820				Lrcol1
	chr2	130895262	130895540				Lrfn1
	chr10	15714362	15714580				Lrfn2
	chr4	139588882	139589160				Lrig1
	chrX	17066962	17067240				Lrig3
	chr4	41565442	41565720				Lrmp
	chr2	101876142	101876400				Lrp4
	chr12	85522902	85523280				Lrrc28
	chr6	88063302	88063580				Lrrc4
	chr7	143798002	143798240				Lrriq1
	chr8	112331882	112332140				Lrrn2
	chr15	78284602	78284860				Lrrtm1
	chr8	49098982	49099380				Lrrtm2
	chr7	71363882	71364320				Lsamp
	chr15	55820262	55820520				Lurap1l
	chr8	106599702	106600000				Lyg1
	chr3	65645802	65646140				Lyg2
	chr5	43644122	43644460				Lzic
	chr3	52542782	52543120				Mab21l1
	chr9	44071002	44071200				Mab21l3
	chr9	69096482	69096700				Mad2l1
	chr3	126793342	126793620				Maf
	chr9	40540122	40540400				Magi1
	chr4	151420682	151421000				Maml3
	chr12	71908862	71909300				Mapkapk2
	chr10	59231082	59231320				Mb
	chr4	87423022	87423300				Mbnl2
	chr19	37097162	37097460				Mboat1
	chr12	87500582	87500820				Mboat2
	chr2	157550222	157550560				Mcph1
	chr4	62783662	62783880				Mdm4
	chr4	53075182	53075420				Med27
	chr13	46118442	46118740				Mef2a
	chr5	54471062	54471360				Megf10
	chr7	91007942	91008200				Megf11
	chr9	122284302	122284660				Meltf
	chr4	54092842	54093140				Meox1
	chr17	56906422	56906900				Met
	chr13	35912562	35912820				Mex3b
	chr18	65080182	65080600				Mfn1
	chr7	72435622	72435860				Mfsd6
	chr11	67667542	67667760				Mgat4c
	chr17	84752202	84752500				Mgmt
	chr15	96690382	96690600				Mgst2
	chr16	89475702	89475920				Micall1
	chrX	96255042	96255260				Micu1
	chr4	109080362	109080560				Mindy3
	chr10	102627442	102627720				Mink1
	chr4	125947242	125947480				Minos1
	chr18	59951022	59951220				Mki67
	chr1	60874922	60875180				Mkl2
	chr8	129782922	129783180				Mkln1
	chr3	119428502	119428720				Mlf2
	chr7	141872262	141872580				Mllt10
	chr11	45927642	45927940				Mllt3
	chr10	116869022	116869240				Mme
	chr10	110918822	110919100				Mob2
	chr16	97959742	97960020				Mocs1
	chr12	51608182	51608420				Mon1b
	chr4	82093802	82094100				Mon2
	chr2	5149082	5149300				Morc2a
	chr2	45027782	45028060				Mpdz
	chr7	78420142	78420340				Mphosph6
	chr17	69430462	69430660				Mpo
	chr1	90539822	90540180				Mpp6
	chr3	97037522	97037780				Mras
	chr4	139777062	139777300				Mri1
	chr1	33949602	33949900				Msi2
	chr9	78638802	78639040				Mtap
	chr1	132589202	132589400				Mtcl1
	chr13	8533922	8534160				Mtfr2
	chr2	178704602	178704900				Mtmr10
	chr6	55017362	55017620				Mtnr1b
	chr3	63471482	63471740				Mvb12b
	chr11	3401922	3402220				Mycbp
	chr13	48559402	48559600				Myo1g
	chr10	121663982	121664360				Myom2
	chr17	27215482	27215780				Myoz2
	chr2	161041722	161041940				Naa25
	chr14	63514522	63514980				Nap1l1
	chr1	140486202	140486440				Napepld
	chr4	106131242	106131520				Nbea
	chr4	123555462	123555700				Ncaph
	chr5	59096102	59096400				Nck1
	chr18	36258462	36258780				Ncs1
	chr14	32785302	32785580				Ndfip1
	chr9	121984742	121984940				Ndufa10
	chr19	45030802	45031040				Ndufaf2
	chr16	29791462	29791720				Ndufs4
	chr2	91388562	91388860				Ndufs7
	chr9	116157162	116157380				Nedd4l
	chr15	100025682	100025960				Nedd9
	chr7	107434782	107435080				Nek7
	chr6	31243242	31243460				Nemp2
	chr1	134819942	134820160				Neurod2
	chr8	105043342	105043580				Neurog2
	chr14	10792522	10792760				Nfatc1
	chr8	67098282	67098600				Nfe2l3
	chr15	100626922	100627180				Nfia
	chr5	112804182	112804380				Nfib
	chr3	122412922	122413280				Nipa2
	chr11	107432642	107432860				Nipal4
	chr12	41537782	41538080				Nipsnap3b
	chr6	31224822	31225040				Nkiras2
	chr11	12332402	12332600				Nkrf
	chr2	127661202	127661400				Nkx3-1
	chr15	57746682	57746980				Nkx6-1
	chr19	46822442	46822680				Nlgn1
	chr4	142663722	142663920				Nlrx1
	chr11	74828482	74828720				Nmnat2
							Nmrk1
							Noc4l
							Noct
							Nog
							Nol9
							Nomo1
							NONE
							Nox3
							Noxa1
							Npas3
							Npr3
							Nps
							Npvf
							Npy
							Nr2e3
							Nr2f2
							Nr5a2
							Nrarp
							Nrg2
							Nrsn1
							Nrxn2
							Ntrk2
							Nts
							Nudt14
							Nuf2
							Nup205
							Nxnl2
							Nxpe2
							Nxpe4
							Oat
							Oit1
							Olfm2
							Olfm4
							Olfr1402
							Olfr1505
							Olfr267
							Olfr750
							Oma1
							Opa1
							Osbp2
							Osbpl11
							Otos
							Otulin
							Oxgr1
							P4ha3
							Pacrg
							Palld
							Papln
							Papolg
							Pard3
							Pard3b
							Park2
							Parn
							Pbx1
							Pbx3
							Pcca
							Pcdh1
							Pcdh7
							Pcdh8
							Pcnx
							Pcsk9
							Pdcd2l
							Pdcd4
							Pde5a
							Pde7b
							Pde9a
							Pdgfra
							Pdlim2
							Pdzd3
							Pdzrn3
							Peli2
							Pex14
							Pfkfb2
							Pgpep1l
							Phactr1
							Phlda1
							Phlpp2
							Phox2b
							Phyhipl
							Pi16
							Picalm
							Pign
							Pik3cb
							Pik3r1
							Pin1
							Pkp4
							Pla2g3
							Pla2r1
							Plcb1
							Plcb4
							Plch1
							Plcl2
							Pld1
							Pld2
							Plekha3
							Plekhg3
							Plekhg5
							Plpp1
							Plpp3
							Plrg1
							Plxna1
							Plxnc1
							Pnma1
							Pole4
							Polr3b
							Polr3k
							Pomgnt2
							Postn
							Pot1a
							Pou2f1
							Ppara
							Ppih
							Ppm1l
							Ppp1r3b
							Ppp2cb
							Ppp2r1b
							Ppp2r2c
							Ppp2r5c
							Ppp3cc
							Ppp4r2
							Prdm11
							Prdm16
							Prdm2
							Prima1
							Prkab1
							Prkce
							Prkd1
							Prkg2
							Prl5a1
							Prok2
							Prpf38b
							Prpf40a
							Prr22
							Prr30
							Prss48
							Psd2
							Psen1
							Psmd7
							Ptbp2
							Pten
							Pter
							Ptgr2
							Ptn
							Ptpn1
							Ptprc
							Ptprz1
							Pus7l
							Pxn
							Rab11a
							Rab30
							Rab33b
							Rad23b
							Rad51b
							Rad51d
							Ralbp1
							Ranbp10
							Rap1a
							Rap2a
							Rapgef1
							Rapgef2
							Rapsn
							Rasa2
							Rasgef1b
							Rasgrp2
							Rassf6
							Rbfox3
							Rbks
							Rbl2
							Rbpjl
							Rbpms2
							Rd3
							Rec114
							Rel
							Rexo2
							Rffl
							Rfx4
							Rgcc
							Rgl1
							Rgs6
							Rho
							Ripk4
							Rnase13
							Rnd3
							Rnf133
							Rnf144a
							Rnf19b
							Rnf7
							Rnf8
							Rnls
							Rora
							Rpgrip1l
							Rpia
							Rpl14
							Rplp0
							Rplp1
							Rpn1
							Rpp40
							Rrm2
							Runx1
							Rxfp2
							Rybp
							S1pr3
							Samd3
							Sap18
							Saraf
							Sardh
							Scn8a
							Scube1
							Sdc1
							Sdk1
							Sema4g
							Serbp1
							Sergef
							Setbp1
							Setd4
							Setd7
							Sfi1
							Sfmbt2
							Sfrp2
							Sh3d19
							Shpk
							Siglec1
							Sil1
							Sipa1l1
							Ska3
							Skap2
							Skint11
							Skiv2l2
							Slain1
							Slc10a4
							Slc12a2
							Slc13a4
							Slc15a1
							Slc16a7
							Slc24a2
							Slc25a15
							Slc25a19
							Slc25a37
							Slc25a47
							Slc25a5
							Slc30a1
							Slc30a5
							Slc37a1
							Slc38a2
							Slc38a4
							Slc39a11
							Slc39a14
							Slc39a9
							Slc44a1
							Slc44a5
							Slc4a1ap
							Slc4a8
							Slc5a1
							Slc9a8
							Slco3a1
							Slf2
							Slfnl1
							Slit1
							Slitrk1
							Slitrk6
							Slpi
							Smad6
							Smagp
							Smarca2
							Smchd1
							Smim13
							Smim15
							Smim8
							Smpx
							Smurf1
							Smyd3
							Sncaip
							Snd1
							Snrk
							Sntb1
							Snx10
							Snx15
							Snx19
							Snx2
							Sorbs3
							Sox2
							Sox4
							Sox5
							Sox9
							Sp110
							Spata13
							Spata18
							Spats2
							Specc1
							Spon2
							Spred1
							Spry4
							Sptb
							Sptbn1
							Srebf1
							Srr
							Ssbp2
							Ssbp4
							St14
							St6galnac3
							St6galnac5
							St8sia1
							St8sia2
							Stard8
							Stat5b
							Stim2
							Stk38
							Stk39
							Stmn2
							Stmn3
							Stmnd1
							Strip2
							Sulf1
							Sult6b2
							Supt20
							Supt5
							Sv2b
							Svil
							Syne2
							Synpo2
							Syt13
							Tac4
							Tacc2
							Tarbp1
							Tars
							Tarsl2
							Tas2r134
							Tbc1d14
							Tbc1d22a
							Tbc1d31
							Tbc1d4
							Tbc1d7
							Tbca
							Tbcd
							Tbl1xr1
							Tcaim
							Tcf4
							Tet3
							Tex13b
							Tex15
							Tex2
							Tfap2c
							Tgfbr2
							Tgfbr3
							Tgm7
							Thada
							Thsd4
							Tiam2
							Timm50
							Tjp1
							Tle3
							Tle4
							Tll1
							Tlnrd1
							Tlr5
							Tmc3
							Tmco5
							Tmem131
							Tmem175
							Tmem2
							Tmem212
							Tmem232
							Tmem260
							Tmem38b
							Tmem5
							Tmem63a
							Tmprss2
							Tmprss6
							Tmtc2
							Tmx1
							Tnfrsf11a
							Tnfsf18
							Tnks
							Tnp1
							Tnpo1
							Tns1
							Tom1l2
							Tpra1
							Tprg
							Tpte
							Trabd2b
							Tram2
							Trappc3
							Trappc9
							Trim2
							Trim42
							Trim59
							Trmu
							Trpc4
							Trpm1
							Trps1
							Trrap
							Tsga10ip
							Tshz1
							Tspan5
							Tspoap1
							Ttc29
							Ttc39a
							Ttc8
							Ttll12
							Ttn
							Twsg1
							Tyw3
							Ube2g1
							Ubn2
							Ubr4
							Ufm1
							Ugdh
							Ugp2
							Ugt3a1
							Umodl1
							Unc119
							Uox
							Uqcc2
							Usp12
							Usp15
							Usp24
							Usp39
							Usp43
							Usp46
							Usp6nl
							Vapa
							Vars2
							Vav2
							Vcam1
							Vcpkmt
							Vldlr
							Vps54
							Vps8
							Vsig1
							Vsig8
							Wars
							Wasf2
							Washc3
							Wbp1l
							Wbp4
							Wbscr17
							Wdfy2
							Wdr11
							Wdr37
							Wee1
							Wfs1
							Wnt2b
							Wnt5a
							Wnt7b
							Wrn
							Wwc2
							Wwox
							Xdh
							Xrcc4
							Ywhaz
							Zap70
							Zbtb20
							Zcchc6
							Zeb2
							Zfhx3
							Zfp169
							Zfp292
							Zfp316
							Zfp326
							Zfp36l1
							Zfp36l2
							Zfp385c
							Zfp451
							Zfp462
							Zfp608
							Zfp609
							Zfp618
							Zfp637
							Zfp706
							Zfp750
							Zfp871
							Zfp957
							Zkscan2
							Zmat3
							Zmynd11
							Zswim2
							Zswim6
							Zzz3
