# Supplementary material for: Circadian clock regulator Bmal1 gates axon regeneration via Tet3 epigenetics in mouse sensory neurons
Source: Nat Commun. 2023 Aug 24;14:5165. doi: 10.1038/s41467-023-40816-7 (PMC10449865; doi:10.1038/s41467-023-40816-7)
Supplement: Supplementary file 12 — Supplementary Data 9 [file 41467_2023_40816_MOESM12_ESM.xlsx]

## Sheet: Supplementary Data 9 
Expr Log Ratio	Expr p-value	ID	Flags	Symbol	Entrez Gene Name	Location	Type(s)	Drug(s)
-2.594	4.39e-49	TFPI2		TFPI2	tissue factor pathway inhibitor 2	Extracellular Space	other
-2.355	3.85e-96	PDK4		PDK4	pyruvate dehydrogenase kinase 4	Cytoplasm	kinase
-2.067	2.22e-17	ANGPTL4		ANGPTL4	angiopoietin like 4	Extracellular Space	other
-2.052	6.73e-22	COL13A1		COL13A1	collagen type XIII alpha 1 chain	Plasma Membrane	other	collagenase
-1.967	2.98e-47	HMGCS2		HMGCS2	3-hydroxy-3-methylglutaryl-CoA synthase 2	Cytoplasm	enzyme
-1.923	3.71e-19	CYP1A1		CYP1A1	cytochrome P450 family 1 subfamily A member 1	Cytoplasm	enzyme
-1.499	2.84e-11	VWF		VWF	von Willebrand factor	Extracellular Space	other	susoctocog alfa, F8, caplacizumab, turoctocog alfa, rurioctocog alfa pegol, simoctocog alfa
-1.454	0.00171	SCD4		SCD5	stearoyl-CoA desaturase 5	Cytoplasm	enzyme
-1.398	2.5e-20	APLN		APLN	apelin	Extracellular Space	other
-1.364	1.12e-07	KCNE3		KCNE3	potassium voltage-gated channel subfamily E regulatory subunit 3	Plasma Membrane	ion channel
-1.267	2.73e-39	SERPINE1		SERPINE1	serpin family E member 1	Extracellular Space	other	TM5614, drotrecogin alfa, ACT001
-1.196	0.00599	SRD5A2		SRD5A2	steroid 5 alpha-reductase 2	Cytoplasm	enzyme	dutasteride/tamsulosin, azelaic acid, finasteride, dutasteride
-1.188	0.00255	IL11		IL11	interleukin 11	Extracellular Space	cytokine
-1.133	0.000244	LIF		LIF	LIF interleukin 6 family cytokine	Extracellular Space	cytokine
-1.02	2.35e-52	CADPS		CADPS	calcium dependent secretion activator	Plasma Membrane	other
-0.984	5.21e-09	IL6		IL6	interleukin 6	Extracellular Space	cytokine	anti-IL-6 monoclonal antibody, tocilizumab, siltuximab, clazakizumab, interleukin-6 receptor inhibitor, ziltivekimab
-0.978	1.17e-43	PRSS23		PRSS23	serine protease 23	Extracellular Space	peptidase
-0.958	5.5e-11	SLC40A1		SLC40A1	solute carrier family 40 member 1	Plasma Membrane	transporter
-0.939	0.00172	MDFI		MDFI	MyoD family inhibitor	Cytoplasm	other
-0.935	7.95e-14	INPP5D		INPP5D	inositol polyphosphate-5-phosphatase D	Cytoplasm	phosphatase	rosiptor
-0.932	1.35e-10	KCNE4		KCNE4	potassium voltage-gated channel subfamily E regulatory subunit 4	Plasma Membrane	ion channel
-0.932	2.89e-18	TAGLN		TAGLN	transgelin	Cytoplasm	other
-0.922	2.92e-08	FABP7		FABP7	fatty acid binding protein 7	Cytoplasm	transporter
-0.888	1.33e-13	ESM1		ESM1	endothelial cell specific molecule 1	Extracellular Space	growth factor
-0.865	5.64e-05	UCP2		UCP2	uncoupling protein 2	Cytoplasm	transporter
-0.841	0.000623	SLITRK6		SLITRK6	SLIT and NTRK like family member 6	Plasma Membrane	other	sirtratumab vedotin
-0.81	6.78e-06	SCN5A		SCN5A	sodium voltage-gated channel alpha subunit 5	Plasma Membrane	ion channel	lidocaine/prilocaine, bupivacaine/lidocaine, epinephrine/lidocaine, encainide, epinephrine/prilocaine, tocainide, aprindine, quinidine, mephenytoin, oxcarbazepine, flecainide, propafenone, ajmaline, disopyramide, riluzole, moricizine, prilocaine, zonisamide, cocaine, procainamide, amiodarone, ranolazine, dibucaine, carbamazepine, mexiletine, dextromethorphan/quinidine, fosphenytoin, lidocaine, ph…
-0.804	6.05e-14	KCNJ2		KCNJ2	potassium inwardly rectifying channel subfamily J member 2	Plasma Membrane	ion channel	nicorandil, amiodarone
-0.788	0.00237	KLHL6		KLHL6	kelch like family member 6	Other	other
-0.773	1.84e-11	PRDM1		PRDM1	PR/SET domain 1	Nucleus	transcription regulator
-0.75	4.38e-14	CCN1		CCN1	cellular communication network factor 1	Extracellular Space	other
-0.743	1.45e-09	PDE1B		PDE1B	phosphodiesterase 1B	Cytoplasm	enzyme
-0.708	0.0011	CYP26B1		CYP26B1	cytochrome P450 family 26 subfamily B member 1	Cytoplasm	enzyme
-0.684	3.6e-13	DLL4		DLL4	delta like canonical Notch ligand 4	Extracellular Space	other	OMP-21M18, REGN421, navicixizumab, MEDI0639
-0.683	4.12e-11	HMOX1		HMOX1	heme oxygenase 1	Cytoplasm	enzyme	tin mesoporphyrin
-0.665	0.00441	CYP4B1		CYP4B1	cytochrome P450 family 4 subfamily B member 1	Cytoplasm	enzyme
-0.656	3.94e-06	FGD3		FGD3	FYVE, RhoGEF and PH domain containing 3	Cytoplasm	other
-0.647	3.79e-26	CPT1A		CPT1A	carnitine palmitoyltransferase 1A	Cytoplasm	enzyme	perhexiline
-0.631	2.49e-13	LSS		LSS	lanosterol synthase	Cytoplasm	enzyme	oxiconazole
-0.627	1.77e-10	TNR		TNR	tenascin R	Plasma Membrane	other
-0.62	1.1e-07	PEX11A		PEX11A	peroxisomal biogenesis factor 11 alpha	Cytoplasm	other
-0.619	9.26e-15	ANGPT2		ANGPT2	angiopoietin 2	Extracellular Space	growth factor	AMG 780, CVX-060, zansecimab, nesvacumab, CVX-241, vanucizumab, BI 836880, MEDI-3617, faricimab, trebananib
-0.618	5.38e-10	ADGRL4		ADGRL4	adhesion G protein-coupled receptor L4	Plasma Membrane	G-protein coupled receptor
-0.617	0.00747	CXCL1		CXCL1	C-X-C motif chemokine ligand 1	Extracellular Space	cytokine
-0.613	3.36e-18	JAG1		JAG1	jagged canonical Notch ligand 1	Extracellular Space	growth factor
-0.607	2.64e-15	PLIN2		PLIN2	perilipin 2	Plasma Membrane	other
-0.58	1.18e-06	MDN1		MDN1	midasin AAA ATPase 1	Nucleus	other
-0.577	4.52e-09	CDC42EP3		CDC42EP3	CDC42 effector protein 3	Cytoplasm	other
-0.574	8.29e-13	STARD4		STARD4	StAR related lipid transfer domain containing 4	Cytoplasm	transporter
-0.568	0.00156	PDGFD		PDGFD	platelet derived growth factor D	Extracellular Space	growth factor
-0.568	2.08e-21	PMEPA1		PMEPA1	prostate transmembrane protein, androgen induced 1	Plasma Membrane	other
-0.567	2.85e-07	CCN2		CCN2	cellular communication network factor 2	Extracellular Space	growth factor	pamrevlumab
-0.565	8.68e-07	GNG11		GNG11	G protein subunit gamma 11	Plasma Membrane	enzyme
-0.563	1.16e-10	KLF11		KLF11	KLF transcription factor 11	Nucleus	transcription regulator
-0.562	2.33e-17	HSD17B7		HSD17B7	hydroxysteroid 17-beta dehydrogenase 7	Cytoplasm	enzyme
-0.555	1.04e-07	RASGRP3		RASGRP3	RAS guanyl releasing protein 3	Cytoplasm	other
-0.552	3.61e-11	HBEGF		HBEGF	heparin binding EGF like growth factor	Extracellular Space	growth factor	KHK2866, U3-1565
-0.548	2.23e-13	CYP51		CYP51A1	cytochrome P450 family 51 subfamily A member 1	Cytoplasm	enzyme	voriconazole, efinaconazole, posaconazole, ketoconazole, terconazole, sertaconazole, bifonazole, oxiconazole, fluconazole, itraconazole, clotrimazole, miconazole, econazole, betamethasone/clotrimazole, luliconazole
-0.544	0.000519	SKOR2		SKOR2	SKI family transcriptional corepressor 2	Nucleus	transcription regulator
-0.536	1.67e-05	WNT2B		WNT2B	Wnt family member 2B	Extracellular Space	other
-0.536	7.34e-06	MYCT1		MYCT1	MYC target 1	Nucleus	other
-0.531	2.75e-06	CREB3L1		CREB3L1	cAMP responsive element binding protein 3 like 1	Nucleus	transcription regulator
-0.523	0.000316	ST8SIA6		ST8SIA6	ST8 alpha-N-acetyl-neuraminide alpha-2,8-sialyltransferase 6	Cytoplasm	enzyme
-0.519	6.4e-06	TMEM204		TMEM204	transmembrane protein 204	Plasma Membrane	other
-0.517	1.49e-05	TBX3		TBX3	T-box transcription factor 3	Nucleus	transcription regulator
-0.504	0.00868	CXCL5		CXCL5	C-X-C motif chemokine ligand 5	Extracellular Space	cytokine
-0.493	7.28e-12	CXCR4		CXCR4	C-X-C motif chemokine receptor 4	Plasma Membrane	G-protein coupled receptor	USL311, PF-06747143, burixafor, LY-2510924, mavorixafor, cladribine/cytarabine/filgrastim/idarubicin/plerixafor, [68Ga]pentixather, [68Ga]pentixafor, BL-8040, ulocuplumab, GMI-1359, balixafortide, plerixafor, filgrastim/plerixafor
-0.491	3.44e-15	TNS3		TNS3	tensin 3	Plasma Membrane	phosphatase
-0.49	2.16e-09	SLC7A11		SLC7A11	solute carrier family 7 member 11	Plasma Membrane	transporter	(4S)-4-(3-(18F)fluoropropyl)-L-glutamate, N-acetyl-L-cysteine
-0.487	1.64e-11	EMCN		EMCN	endomucin	Extracellular Space	other
-0.487	1.21e-06	EGR2		EGR2	early growth response 2	Nucleus	transcription regulator
-0.483	3.46e-07	FLT4		FLT4	fms related receptor tyrosine kinase 4	Plasma Membrane	transmembrane receptor	everolimus/sorafenib, everolimus/vandetanib, bortezomib/sorafenib, sulfatinib, BMS-690514, cabozantinib/nivolumab, erdafitinib, avelumab/axitinib, glesatinib, decitabine/sorafenib, clofarabine/cytarabine/sorafenib, axitinib/pembrolizumab, cabozantinib, lenvatinib/pembrolizumab, cytarabine/idarubicin/sorafenib, XL844, anlotinib, crizotinib/pazopanib, docetaxel/nintedanib, everolimus/lenvatinib, IC…
-0.48	1.43e-08	KDR		KDR	kinase insert domain receptor	Plasma Membrane	kinase	CHIR-265, midostaurin, PDGF receptor tyrosine kinase inhibitor V, sorafenib/sulindac/sunitinib, apatinib, kanitinib, brivanib, cabozantinib/crizotinib, imatinib/sunitinib, bevacizumab/sorafenib, axitinib, tanibirumab, motesanib, 5-azacytidine/sorafenib, pazopanib, tesevatinib, XL999, JI 101, PF 00337210, HG-7-85-01, famitinib, telatinib, brivanib alaninate, SAR103168, henatinib, VEGFR2 inhibitor,…
-0.479	9.61e-10	VGLL3		VGLL3	vestigial like family member 3	Other	other
-0.475	0.00662	SLC26A7		SLC26A7	solute carrier family 26 member 7	Plasma Membrane	transporter
-0.463	0.00111	CRELD2		CRELD2	cysteine rich with EGF like domains 2	Other	other
-0.46	1.71e-08	PDE4B		PDE4B	phosphodiesterase 4B	Cytoplasm	enzyme	caffeine, pentoxifylline, arofylline, tetomilast, tolbutamide, anagrelide, apremilast, theophylline, milrinone, cilomilast, roflumilast, ketotifen, L-826,141, L 869298, enprofylline, ibudilast, papaverine, dyphylline, caffeine/ergotamine, dipyridamole
-0.46	0.00108	WNK3		WNK3	WNK lysine deficient protein kinase 3	Plasma Membrane	kinase	WNK463
-0.46	5.54e-09	GJA1		GJA1	gap junction protein alpha 1	Plasma Membrane	transporter	ALMB-0168
-0.455	5.23e-07	ENG		ENG	endoglin	Plasma Membrane	transmembrane receptor	carotuximab
-0.452	2.51e-10	COBLL1		COBLL1	cordon-bleu WH2 repeat protein like 1	Extracellular Space	other
-0.447	4.17e-07	NES		NES	nestin	Extracellular Space	other
-0.447	1.3e-05	ECSCR		ECSCR	endothelial cell surface expressed chemotaxis and apoptosis regulator	Other	other
-0.446	0.00348	RND1		RND1	Rho family GTPase 1	Cytoplasm	enzyme
-0.439	0.000239	INHBB		INHBB	inhibin subunit beta B	Extracellular Space	growth factor	luspatercept
-0.435	3.1e-11	CREB3L2		CREB3L2	cAMP responsive element binding protein 3 like 2	Nucleus	transcription regulator
-0.431	3.1e-05	IGFBP5		IGFBP5	insulin like growth factor binding protein 5	Extracellular Space	other
-0.427	0.00471	CXCL2		CXCL2	C-X-C motif chemokine ligand 2	Extracellular Space	cytokine
-0.425	0.0002	ATP10A		ATP10A	ATPase phospholipid transporting 10A (putative)	Plasma Membrane	transporter
-0.424	0.000281	NF1		NF1	neurofibromin 1	Cytoplasm	other
-0.421	2.67e-05	ACOT2		ACOT2	acyl-CoA thioesterase 2	Cytoplasm	enzyme
-0.421	0.00343	CLCA2		CLCA2	chloride channel accessory 2	Plasma Membrane	ion channel
-0.421	7.39e-06	LYAR		LYAR	Ly1 antibody reactive	Plasma Membrane	other
-0.42	0.000329	CADPS2		CADPS2	calcium dependent secretion activator 2	Plasma Membrane	other
-0.419	0.00152	NECAB2		NECAB2	N-terminal EF-hand calcium binding protein 2	Cytoplasm	other
-0.417	5.2e-05	BTAF1		BTAF1	B-TFIID TATA-box binding protein associated factor 1	Nucleus	transcription regulator
-0.413	2.42e-06	IDI1		IDI1	isopentenyl-diphosphate delta isomerase 1	Cytoplasm	enzyme
-0.413	1.99e-05	ROBO4		ROBO4	roundabout guidance receptor 4	Plasma Membrane	other
-0.412	0.00124	STING1		STING1	stimulator of interferon response cGAMP interactor 1	Cytoplasm	other	E7766, BMS-986301, GSK3745417, BI 1387446, MIW815, CDK-002, IMSA101, SB 11285, ulevostinag, SNX281, KL340399, MK-2118, TAK-676
-0.409	6.8e-06	HSPA5		HSPA5	heat shock protein family A (Hsp70) member 5	Cytoplasm	enzyme	SHetA2, PAT-SM6
-0.406	0.000872	TMEM72		TMEM72	transmembrane protein 72	Other	other
-0.405	2.01e-06	KLF10		KLF10	KLF transcription factor 10	Nucleus	transcription regulator
-0.404	0.00786	CCL5		CCL5	C-C motif chemokine ligand 5	Extracellular Space	cytokine
-0.402	1.35e-06	MAST4		MAST4	microtubule associated serine/threonine kinase family member 4	Other	kinase
-0.401	0.000151	PDGFB		PDGFB	platelet derived growth factor subunit B	Extracellular Space	growth factor	afatinib/dasatinib, blinatumomab/dasatinib, dasatinib/rituximab, pegpleranib, dasatinib/nilotinib, dasatinib/erlotinib, imatinib/sunitinib, sunitinib, regorafenib/sunitinib, dasatinib/inotuzumab ozogamicin, dasatinib
-0.398	9.1e-05	BMP6		BMP6	bone morphogenetic protein 6	Extracellular Space	growth factor
-0.397	2.88e-05	AIF1L		AIF1L	allograft inflammatory factor 1 like	Plasma Membrane	other
-0.396	5.99e-06	NFKBIZ		NFKBIZ	NFKB inhibitor zeta	Nucleus	transcription regulator
-0.394	1.16e-05	NOTCH4		NOTCH4	notch receptor 4	Plasma Membrane	transcription regulator
-0.394	0.00143	ABCA6		ABCA6	ATP binding cassette subfamily A member 6	Plasma Membrane	transporter
-0.393	0.00126	HILPDA		HILPDA	hypoxia inducible lipid droplet associated	Cytoplasm	other
-0.392	1.79e-05	LIPE		LIPE	lipase E, hormone sensitive type	Cytoplasm	enzyme
-0.392	0.000101	PEG10		PEG10	paternally expressed 10	Nucleus	other
-0.391	2.63e-05	GDA		GDA	guanine deaminase	Cytoplasm	enzyme
-0.391	1.11e-08	NEDD9		NEDD9	neural precursor cell expressed, developmentally down-regulated 9	Nucleus	other
-0.39	1.28e-09	DLC1		DLC1	DLC1 Rho GTPase activating protein	Cytoplasm	other
-0.389	0.00159	ARNTL		BMAL1	basic helix-loop-helix ARNT like 1	Nucleus	transcription regulator
-0.387	0.00187	EGLN3		EGLN3	egl-9 family hypoxia inducible factor 3	Cytoplasm	enzyme	molidustat
-0.386	8.59e-05	CRLF1		CRLF1	cytokine receptor like factor 1	Extracellular Space	cytokine
-0.383	1.25e-07	HMGCS1		HMGCS1	3-hydroxy-3-methylglutaryl-CoA synthase 1	Cytoplasm	enzyme
-0.381	0.0011	ADAM12		ADAM12	ADAM metallopeptidase domain 12	Plasma Membrane	peptidase
-0.38	0.0017	TENM4		TENM4	teneurin transmembrane protein 4	Plasma Membrane	other
-0.379	1.18e-06	ETS1		ETS1	ETS proto-oncogene 1, transcription factor	Nucleus	transcription regulator
-0.377	1.35e-05	CD93		CD93	CD93 molecule	Plasma Membrane	other	DCBY02
-0.376	0.000194	RIN2		RIN2	Ras and Rab interactor 2	Cytoplasm	other
-0.375	0.00263	LMO7		LMO7	LIM domain 7	Cytoplasm	enzyme
-0.375	6.04e-05	CHD5		CHD5	chromodomain helicase DNA binding protein 5	Nucleus	enzyme
-0.375	0.000757	GABRA1		GABRA1	gamma-aminobutyric acid type A receptor subunit alpha1	Plasma Membrane	ion channel	sevoflurane, alprazolam, butobarbital, atropine/hyoscyamine/phenobarbital/scopolamine, phentermine/topiramate, phenobarbital, diazepam, barbital, topiramate, acetaminophen/butalbital/caffeine/codeine, caffeine/ethanol, hyoscyamine/phenobarbital, SEP 174559, desflurane, adinazolam, zaleplon, mephobarbital, ezogabine, flurazepam, butabarbital, midazolam, temazepam, diphenhydramine/midazolam, glutet…
-0.373	0.000173	NBEAL1		NBEAL1	neurobeachin like 1	Other	other
-0.37	0.00225	CHST1		CHST1	carbohydrate sulfotransferase 1	Cytoplasm	enzyme
-0.365	0.00134	KMT2A		KMT2A	lysine methyltransferase 2A	Nucleus	transcription regulator	KO-539
-0.364	0.00292	HSPA2		HSPA2	heat shock protein family A (Hsp70) member 2	Cytoplasm	other
-0.363	0.00147	XYLT1		XYLT1	xylosyltransferase 1	Cytoplasm	enzyme
-0.362	9.85e-07	PDE1C		PDE1C	phosphodiesterase 1C	Cytoplasm	enzyme
-0.362	0.000308	P2RY1		P2RY1	purinergic receptor P2Y1	Plasma Membrane	G-protein coupled receptor	clopidogrel/telmisartan, clopidogrel
-0.361	0.00102	ITGB3		ITGB3	integrin subunit beta 3	Plasma Membrane	transmembrane receptor	abciximab, TP 9201, RUC-4, cilengitide, eptifibatide, tirofiban
-0.36	8.82e-06	TAF4B		TAF4B	TATA-box binding protein associated factor 4b	Nucleus	transcription regulator
-0.359	0.000147	CNN2		CNN2	calponin 2	Cytoplasm	other
-0.358	0.00166	TARBP1		TARBP1	TAR (HIV-1) RNA binding protein 1	Nucleus	transcription regulator
-0.356	2.28e-05	ARAP3		ARAP3	ArfGAP with RhoGAP domain, ankyrin repeat and PH domain 3	Cytoplasm	other
-0.356	0.00712	LONRF3		LONRF3	LON peptidase N-terminal domain and ring finger 3	Other	other
-0.354	6.88e-05	TMEM97		TMEM97	transmembrane protein 97	Extracellular Space	other	CT1812
-0.353	0.000709	VPS13D		VPS13D	vacuolar protein sorting 13 homolog D	Cytoplasm	other
-0.353	0.00146	PTPRK		PTPRK	protein tyrosine phosphatase receptor type K	Plasma Membrane	phosphatase
-0.352	4.74e-06	DKC1		DKC1	dyskerin pseudouridine synthase 1	Nucleus	enzyme
-0.35	4.96e-06	TASOR2		TASOR2	transcription activation suppressor family member 2	Nucleus	other
-0.35	2.6e-05	SKIL		SKIL	SKI like proto-oncogene	Nucleus	transcription regulator
-0.349	0.00183	BSN		BSN	bassoon presynaptic cytomatrix protein	Plasma Membrane	other
-0.347	0.0073	ADGRG2		ADGRG2	adhesion G protein-coupled receptor G2	Plasma Membrane	G-protein coupled receptor
-0.347	7.41e-05	IER3		IER3	immediate early response 3	Cytoplasm	other
-0.345	0.00104	ADGRL2		ADGRL2	adhesion G protein-coupled receptor L2	Plasma Membrane	G-protein coupled receptor
-0.345	1.39e-05	FGF2		FGF2	fibroblast growth factor 2	Extracellular Space	growth factor	pentosan polysulfate, suradista, CP-547632, necuparanib, RC28-E, sucralfate
-0.344	0.000246	CRYBG3		CRYBG3	crystallin beta-gamma domain containing 3	Other	other
-0.342	0.000207	PLVAP		PLVAP	plasmalemma vesicle associated protein	Plasma Membrane	other	CSR02-Fab-TF
-0.342	0.00601	ZFHX3		ZFHX3	zinc finger homeobox 3	Nucleus	transcription regulator
-0.34	8.36e-05	TM4SF1		TM4SF1	transmembrane 4 L six family member 1	Plasma Membrane	other
-0.339	1.38e-06	ALDH9A1		ALDH9A1	aldehyde dehydrogenase 9 family member A1	Cytoplasm	enzyme
-0.339	0.000878	WDFY3		WDFY3	WD repeat and FYVE domain containing 3	Cytoplasm	enzyme
-0.339	0.000306	BEND3		BEND3	BEN domain containing 3	Nucleus	other
-0.339	0.0039	KMT2C		KMT2C	lysine methyltransferase 2C	Nucleus	transcription regulator
-0.339	0.00203	MECOM		MECOM	MDS1 and EVI1 complex locus	Nucleus	transcription regulator
-0.338	4.7e-05	HSPG2		HSPG2	heparan sulfate proteoglycan 2	Extracellular Space	enzyme
-0.338	0.000213	GIMAP6		GIMAP6	GTPase, IMAP family member 6	Cytoplasm	other
-0.338	8.81e-05	PHLDA1		PHLDA1	pleckstrin homology like domain family A member 1	Cytoplasm	other
-0.336	0.00849	PRR5L		PRR5L	proline rich 5 like	Cytoplasm	other
-0.333	0.00913	PSD4		PSD4	pleckstrin and Sec7 domain containing 4	Cytoplasm	other
-0.332	4.47e-06	DDX21		DDX21	DExD-box helicase 21	Nucleus	enzyme
-0.33	5.28e-05	TTC39B		TTC39B	tetratricopeptide repeat domain 39B	Other	other
-0.33	8.34e-05	NOCT		NOCT	nocturnin	Nucleus	transcription regulator
-0.328	2.02e-06	DOCK4		DOCK4	dedicator of cytokinesis 4	Plasma Membrane	other
-0.328	6.63e-05	NCOR2		NCOR2	nuclear receptor corepressor 2	Nucleus	transcription regulator
-0.328	1.45e-05	NDN		NDN	necdin, MAGE family member	Nucleus	transcription regulator
-0.327	8.66e-06	SMURF2		SMURF2	SMAD specific E3 ubiquitin protein ligase 2	Cytoplasm	enzyme
-0.327	3.09e-05	MYC		MYC	MYC proto-oncogene, bHLH transcription factor	Nucleus	transcription regulator	OMO-103, WBC100, MYC-targeting siRNA DCR-MYC, AVI-4126
-0.326	0.009	RASGEF1B		RASGEF1B	RasGEF domain family member 1B	Other	other
-0.324	8.82e-05	KCNC4		KCNC4	potassium voltage-gated channel subfamily C member 4	Plasma Membrane	ion channel
-0.324	0.00458	LPP		LPP	LIM domain containing preferred translocation partner in lipoma	Nucleus	other
-0.324	0.0069	PLAU		PLAU	plasminogen activator, urokinase	Extracellular Space	peptidase
-0.323	0.00151	PIEZO2		PIEZO2	piezo type mechanosensitive ion channel component 2	Other	ion channel
-0.317	1.99e-05	TCF4		TCF4	transcription factor 4	Nucleus	transcription regulator
-0.316	1.1e-05	SC5D		SC5D	sterol-C5-desaturase	Cytoplasm	enzyme
-0.316	0.000746	STK10		STK10	serine/threonine kinase 10	Cytoplasm	kinase
-0.316	0.00926	FSTL3		FSTL3	follistatin like 3	Extracellular Space	other
-0.315	0.000358	ERG		ERG	ETS transcription factor ERG	Nucleus	transcription regulator
-0.314	0.00188	PDIA4		PDIA4	protein disulfide isomerase family A member 4	Cytoplasm	enzyme
-0.313	0.000141	MGA		MGA	MAX dimerization protein MGA	Nucleus	transcription regulator
-0.312	0.0013	ARHGEF28		ARHGEF28	Rho guanine nucleotide exchange factor 28	Cytoplasm	other
-0.312	0.00538	MTUS2		MTUS2	microtubule associated scaffold protein 2	Nucleus	other
-0.309	0.00187	PDE4D		PDE4D	phosphodiesterase 4D	Cytoplasm	enzyme	dyphylline, caffeine/ergotamine, dipyridamole, caffeine, pentoxifylline, arofylline, tetomilast, zatolmilast, tolbutamide, anagrelide, CGH2466, apremilast, theophylline, milrinone, cilomilast, ketotifen, roflumilast, L-826,141, L 869298
-0.308	0.000508	HSP90B1		HSP90B1	heat shock protein 90 beta family member 1	Cytoplasm	other	alvespimycin, retaspimycin, cisplatin
-0.308	0.000635	YPEL2		YPEL2	yippee like 2	Nucleus	other
-0.307	0.000494	PPP1R16B		PPP1R16B	protein phosphatase 1 regulatory subunit 16B	Plasma Membrane	phosphatase
-0.305	0.00506	BAIAP2L1		BAIAP2L1	BAR/IMD domain containing adaptor protein 2 like 1	Cytoplasm	other
-0.304	7.93e-05	DGKH		DGKH	diacylglycerol kinase eta	Cytoplasm	kinase
-0.304	0.00119	KALRN		KALRN	kalirin RhoGEF kinase	Cytoplasm	kinase
-0.301	2.13e-05	FTSJ3		FTSJ3	FtsJ RNA 2'-O-methyltransferase 3	Nucleus	enzyme
-0.301	0.000448	CBL		CBL	Cbl proto-oncogene	Nucleus	transcription regulator
-0.3	1.07e-05	HMGCR		HMGCR	3-hydroxy-3-methylglutaryl-CoA reductase	Cytoplasm	enzyme	atorvastatin/choline fenofibrate, lovastatin/niacin, lovastatin, crilvastatin, aspirin/pravastatin, simvastatin, fluvastatin, beta-hydroxy simvastatin acid, atorvastatin/niacin, atorvastatin, ezetimibe/fluvastatin, rosuvastatin, fenofibrate/simvastatin, ezetimibe/rosuvastatin, atorvastatin/ezetimibe, cerivastatin, pitavastatin, simvastatin/sitagliptin, pravastatin, ezetimibe/simvastatin, fenofibr…
-0.3	3.55e-07	PXDN		PXDN	peroxidasin	Extracellular Space	enzyme
-0.3	0.00112	FLT1		FLT1	fms related receptor tyrosine kinase 1	Plasma Membrane	kinase	sitravatinib, tivozanib, nintedanib, regorafenib/sunitinib, lucitanib, cabozantinib/tyrosine kinase inhibitor, imatinib/sorafenib, sorafenib, fruquintinib, selpercatinib, lapatinib/pazopanib, lenvatinib, sorafenib/sulindac/sunitinib, cabozantinib/crizotinib, vandetanib, imatinib/sunitinib, dexamethasone/lenalidomide/sorafenib, sunitinib, axitinib, CEP 7055, regorafenib, motesanib, icrucumab, ZM 3…
-0.3	0.00174	NAF1		NAF1	nuclear assembly factor 1 ribonucleoprotein	Cytoplasm	other
-0.3	0.00728	ADAM22		ADAM22	ADAM metallopeptidase domain 22	Plasma Membrane	peptidase
-0.299	0.00323	FOSL1		FOSL1	FOS like 1, AP-1 transcription factor subunit	Nucleus	transcription regulator	farletuzumab ecteribulin
-0.298	1.81e-06	RAPH1		RAPH1	Ras association (RalGDS/AF-6) and pleckstrin homology domains 1	Plasma Membrane	other
-0.297	0.00788	CXCL16		CXCL16	C-X-C motif chemokine ligand 16	Extracellular Space	cytokine
-0.297	0.000513	PTPRE		PTPRE	protein tyrosine phosphatase receptor type E	Plasma Membrane	phosphatase
-0.296	0.00278	SCN7A		SCN7A	sodium voltage-gated channel alpha subunit 7	Plasma Membrane	ion channel	riluzole
-0.294	0.00219	SFRP1		SFRP1	secreted frizzled related protein 1	Plasma Membrane	transmembrane receptor
-0.293	0.000526	ABCC1		ABCC1	ATP binding cassette subfamily C member 1	Plasma Membrane	transporter	sulfinpyrazone
-0.292	0.00436	CCN4		CCN4	cellular communication network factor 4	Extracellular Space	other
-0.291	0.00439	RALGAPA2		RALGAPA2	Ral GTPase activating protein catalytic subunit alpha 2	Cytoplasm	other
-0.29	2.92e-05	ODC1		ODC1	ornithine decarboxylase 1	Cytoplasm	enzyme	tazarotene, eflornithine
-0.289	3.81e-06	CHD1		CHD1	chromodomain helicase DNA binding protein 1	Nucleus	enzyme	epirubicin/paclitaxel, epirubicin
-0.289	0.000617	CHST15		CHST15	carbohydrate sulfotransferase 15	Plasma Membrane	enzyme
-0.289	0.00269	AKAP9		AKAP9	A-kinase anchoring protein 9	Cytoplasm	other
-0.289	0.00169	INO80D		INO80D	INO80 complex subunit D	Nucleus	other
-0.288	1.24e-05	AFDN		AFDN	afadin, adherens junction formation factor	Nucleus	other
-0.288	0.0005	UTP18		UTP18	UTP18 small subunit processome component	Nucleus	other
-0.286	0.00304	SLC26A2		SLC26A2	solute carrier family 26 member 2	Plasma Membrane	transporter
-0.285	0.000316	APBB2		APBB2	amyloid beta precursor protein binding family B member 2	Cytoplasm	other
-0.284	0.00939	ASXL3		ASXL3	ASXL transcriptional regulator 3	Other	other
-0.283	5.87e-06	SEMA6D		SEMA6D	semaphorin 6D	Plasma Membrane	other
-0.282	4.39e-07	NCL		NCL	nucleolin	Nucleus	other	AGRO 100, IPP-204106N
-0.282	0.00129	CNKSR2		CNKSR2	connector enhancer of kinase suppressor of Ras 2	Plasma Membrane	other
-0.282	0.000276	USP34		USP34	ubiquitin specific peptidase 34	Extracellular Space	peptidase
-0.282	0.00302	POU2F1		POU2F1	POU class 2 homeobox 1	Nucleus	transcription regulator
-0.281	0.00224	HYOU1		HYOU1	hypoxia up-regulated 1	Cytoplasm	other
-0.279	0.000317	FSCN1		FSCN1	fascin actin-bundling protein 1	Cytoplasm	other
-0.279	0.00549	IL17RD		IL17RD	interleukin 17 receptor D	Cytoplasm	other
-0.279	0.000157	NSD1		NSD1	nuclear receptor binding SET domain protein 1	Nucleus	transcription regulator
-0.279	4.05e-05	PLXND1		PLXND1	plexin D1	Plasma Membrane	transmembrane receptor
-0.278	0.000129	PALLD		PALLD	palladin, cytoskeletal associated protein	Plasma Membrane	other
-0.276	0.00519	NRP1		NRP1	neuropilin 1	Plasma Membrane	transmembrane receptor	vesencumab
-0.276	0.000285	SLC25A20		SLC25A20	solute carrier family 25 member 20	Cytoplasm	transporter
-0.274	1.36e-05	FERMT2		FERMT2	FERM domain containing kindlin 2	Cytoplasm	other
-0.274	0.000298	ASH1L		ASH1L	ASH1 like histone lysine methyltransferase	Nucleus	transcription regulator
-0.273	0.0054	PROCR		PROCR	protein C receptor	Plasma Membrane	other
-0.272	2.53e-06	TXNRD1		TXNRD1	thioredoxin reductase 1	Cytoplasm	enzyme	arsenic trioxide/tretinoin, arsenic trioxide/daunorubicin/tretinoin, arsenic trioxide/gemtuzumab ozogamicin/tretinoin, arsenic trioxide/idarubicin/tretinoin, ethaselen, arsenic trioxide/cytarabine/methotrexate, arsenic trioxide, auranofin
-0.271	0.00385	KLHDC8A		KLHDC8A	kelch domain containing 8A	Other	other
-0.27	0.000968	RC3H1		RC3H1	ring finger and CCCH-type domains 1	Cytoplasm	enzyme
-0.27	0.000316	SIPA1L2		SIPA1L2	signal induced proliferation associated 1 like 2	Other	other
-0.269	0.000299	NAV1		NAV1	neuron navigator 1	Other	enzyme
-0.269	0.000826	CALCRL		CALCRL	calcitonin receptor like receptor	Plasma Membrane	G-protein coupled receptor	ubrogepant, erenumab
-0.269	0.00179	KCNB1		KCNB1	potassium voltage-gated channel subfamily B member 1	Plasma Membrane	ion channel	dalfampridine
-0.269	0.00706	CEP350		CEP350	centrosomal protein 350	Cytoplasm	other
-0.269	0.007	ARFGEF3		ARFGEF3	ARFGEF family member 3	Other	other
-0.269	0.00268	TMEM170B		TMEM170B	transmembrane protein 170B	Plasma Membrane	other
-0.268	0.00101	SLC4A8		SLC4A8	solute carrier family 4 member 8	Plasma Membrane	transporter
-0.267	6.3e-05	HEATR1		HEATR1	HEAT repeat containing 1	Nucleus	other
-0.267	0.00563	SNCAIP		SNCAIP	synuclein alpha interacting protein	Cytoplasm	transcription regulator
-0.266	0.000101	UTP20		UTP20	UTP20 small subunit processome component	Nucleus	other
-0.266	2.23e-06	TFRC		TFRC	transferrin receptor	Plasma Membrane	transporter	CALAA-01, CX-2029, oxaliplatin-encapsulated transferrin-conjugated N-glutaryl phosphatidylethanolamine liposome, monoclonal antibody A27.15
-0.265	0.0043	EPHA2		EPHA2	EPH receptor A2	Plasma Membrane	kinase	blinatumomab/dasatinib, dasatinib/hydrocortisone, dasatinib/dexamethasone/vincristine, SM1-71, dasatinib/filgrastim, dasatinib/dexamethasone, regorafenib, corticosteroid/dasatinib, cytarabine/dasatinib/dexamethasone/methotrexate, dasatinib/rituximab, cytarabine/dasatinib/filgrastim/fludarabine phosphate, dasatinib/6-mercaptopurine/methotrexate, DS-8895a, dasatinib/nilotinib, cytarabine/dasatinib/…
-0.265	0.00163	EP400		EP400	E1A binding protein p400	Nucleus	other
-0.265	0.000268	AGO2		AGO2	argonaute RISC catalytic component 2	Cytoplasm	translation regulator
-0.264	0.0033	PUS7		PUS7	pseudouridine synthase 7	Nucleus	enzyme
-0.264	0.00145	TANC2		TANC2	tetratricopeptide repeat, ankyrin repeat and coiled-coil containing 2	Nucleus	transcription regulator
-0.263	4.77e-05	MSMO1		MSMO1	methylsterol monooxygenase 1	Cytoplasm	enzyme
-0.263	0.000725	SHROOM2		SHROOM2	shroom family member 2	Plasma Membrane	ion channel
-0.262	0.000305	CHD2		CHD2	chromodomain helicase DNA binding protein 2	Nucleus	enzyme
-0.262	0.00103	NOP58		NOP58	NOP58 ribonucleoprotein	Nucleus	enzyme
-0.261	0.000239	RANBP2		RANBP2	RAN binding protein 2	Nucleus	enzyme
-0.26	0.000605	POLR1B		POLR1B	RNA polymerase I subunit B	Nucleus	enzyme
-0.259	0.000134	GABBR2		GABBR2	gamma-aminobutyric acid type B receptor subunit 2	Plasma Membrane	G-protein coupled receptor	amitriptyline/baclofen/ketamine, arbaclofen placarbil, arbaclofen, baclofen
-0.258	8.63e-05	MAGI3		MAGI3	membrane associated guanylate kinase, WW and PDZ domain containing 3	Cytoplasm	kinase
-0.258	0.00565	SIMC1		SIMC1	SUMO interacting motifs containing 1	Cytoplasm	other
-0.258	0.00101	URB2		URB2	URB2 ribosome biogenesis homolog	Nucleus	other
-0.255	0.00125	BMPR2		BMPR2	bone morphogenetic protein receptor type 2	Plasma Membrane	kinase
-0.255	7.27e-05	USP31		USP31	ubiquitin specific peptidase 31	Nucleus	peptidase
-0.254	0.00156	CREBBP		CREBBP	CREB binding protein	Nucleus	transcription regulator	FT-7051, PRI-724, CCS1477
-0.253	0.000113	GCLM		GCLM	glutamate-cysteine ligase modifier subunit	Cytoplasm	enzyme
-0.253	0.000731	NOC3L		NOC3L	NOC3 like DNA replication regulator	Nucleus	other
-0.253	0.0003	LRP6		LRP6	LDL receptor related protein 6	Plasma Membrane	transmembrane receptor	BI-905677
-0.252	0.00931	FZD4		FZD4	frizzled class receptor 4	Plasma Membrane	G-protein coupled receptor
-0.252	0.00327	MCC		MCC	MCC regulator of WNT signaling pathway	Cytoplasm	other
-0.252	0.00157	ATXN7		ATXN7	ataxin 7	Nucleus	other
-0.252	0.00434	HOMER2		HOMER2	homer scaffold protein 2	Plasma Membrane	other
-0.251	0.000775	BDP1		BDP1	B double prime 1, subunit of RNA polymerase III transcription initiation factor IIIB	Nucleus	transcription regulator
-0.25	0.00968	ZC3H12C		ZC3H12C	zinc finger CCCH-type containing 12C	Other	other
-0.25	0.00288	NFAT5		NFAT5	nuclear factor of activated T cells 5	Nucleus	transcription regulator
0.251	0.00309	DGLUCY		DGLUCY	D-glutamate cyclase	Cytoplasm	enzyme
0.251	0.000754	COASY		COASY	Coenzyme A synthase	Cytoplasm	kinase
0.252	0.00064	HHIPL1		HHIPL1	HHIP like 1	Other	other
0.253	0.00693	NAA80		NAA80	N-alpha-acetyltransferase 80, NatH catalytic subunit	Cytoplasm	enzyme
0.253	0.00654	FOXO4		FOXO4	forkhead box O4	Nucleus	transcription regulator
0.254	0.0068	ADGRA2		ADGRA2	adhesion G protein-coupled receptor A2	Plasma Membrane	G-protein coupled receptor
0.255	0.00617	OLFML3		OLFML3	olfactomedin like 3	Extracellular Space	other
0.255	0.000626	CALCA		CALCA	calcitonin related polypeptide alpha	Plasma Membrane	other	eptinezumab
0.258	0.00276	CAPG		CAPG	capping actin protein, gelsolin like	Nucleus	other
0.258	0.000127	PLXNB2		PLXNB2	plexin B2	Plasma Membrane	transmembrane receptor
0.259	0.000373	CHST12		CHST12	carbohydrate sulfotransferase 12	Cytoplasm	enzyme
0.259	0.00966	SORBS2		SORBS2	sorbin and SH3 domain containing 2	Plasma Membrane	other
0.26	0.00172	ALDH6A1		ALDH6A1	aldehyde dehydrogenase 6 family member A1	Cytoplasm	enzyme
0.261	0.00149	COLGALT2		COLGALT2	collagen beta(1-O)galactosyltransferase 2	Cytoplasm	enzyme
0.261	0.00521	LRP4		LRP4	LDL receptor related protein 4	Extracellular Space	other
0.263	0.00157	GALNT15		GALNT15	polypeptide N-acetylgalactosaminyltransferase 15	Cytoplasm	enzyme
0.263	0.00114	MGST1		MGST1	microsomal glutathione S-transferase 1	Cytoplasm	enzyme
0.263	0.00855	SSPN		SSPN	sarcospan	Plasma Membrane	other
0.264	0.00518	SNTB1		SNTB1	syntrophin beta 1	Plasma Membrane	other
0.266	0.00158	MYOF		MYOF	myoferlin	Nucleus	other
0.266	0.00891	ZFR2		ZFR2	zinc finger RNA binding protein 2	Other	other
0.267	0.00401	JADE2		JADE2	jade family PHD finger 2	Nucleus	enzyme
0.267	0.000625	OLFML2A		OLFML2A	olfactomedin like 2A	Extracellular Space	other
0.267	0.00605	BAHCC1		BAHCC1	BAH domain and coiled-coil containing 1	Other	other
0.267	0.00105	RTL8C		RTL8C	retrotransposon Gag like 8C	Plasma Membrane	other
0.271	0.00292	PBXIP1		PBXIP1	PBX homeobox interacting protein 1	Nucleus	transcription regulator
0.271	0.00156	TSC22D3		TSC22D3	TSC22 domain family member 3	Nucleus	transcription regulator
0.273	0.00663	QRFPR		QRFPR	pyroglutamylated RFamide peptide receptor	Plasma Membrane	G-protein coupled receptor
0.273	0.0019	RTL8A		RTL8A	retrotransposon Gag like 8A	Other	other
0.273	0.000986	ZCCHC24		ZCCHC24	zinc finger CCHC-type containing 24	Other	other
0.273	0.00407	DAP		DAP	death associated protein	Cytoplasm	transcription regulator
0.275	0.000117	FXYD7		FXYD7	FXYD domain containing ion transport regulator 7	Plasma Membrane	ion channel
0.276	0.00916	MET		MET	MET proto-oncogene, receptor tyrosine kinase	Plasma Membrane	kinase	RXDX-106, HS-10241, X-376, REGN5093-M114, RC108, XL092, EMD 1204831, kanitinib, cabozantinib/crizotinib, bozitinib, TR1801, ARGX-111, glumetinib, OMO-1, MK2461, RPI-1, crizotinib, ABN401, ABT-700, HLX55, LY2875358, SAR125844, capmatinib/gefitinib, crizotinib/vemurafenib, merestinib, SM1-71, glesatinib, cabozantinib, crizotinib/erlotinib, antibody-drug conjugate ABBV-399, SHR-A1403, GST-HG161, cab…
0.276	0.00516	DAAM2		DAAM2	dishevelled associated activator of morphogenesis 2	Cytoplasm	other
0.277	0.00868	KANK3		KANK3	KN motif and ankyrin repeat domains 3	Cytoplasm	other
0.278	0.00668	DUSP9		DUSP9	dual specificity phosphatase 9	Nucleus	phosphatase
0.279	1.88e-05	SLC30A1		SLC30A1	solute carrier family 30 member 1	Plasma Membrane	transporter
0.28	0.000104	LPCAT1		LPCAT1	lysophosphatidylcholine acyltransferase 1	Cytoplasm	enzyme
0.282	0.00387	RAB33A		RAB33A	RAB33A, member RAS oncogene family	Cytoplasm	enzyme
0.282	0.00136	AFAP1L2		AFAP1L2	actin filament associated protein 1 like 2	Cytoplasm	other
0.282	0.0098	IGSF11		IGSF11	immunoglobulin superfamily member 11	Plasma Membrane	other
0.284	0.000866	KCNN4		KCNN4	potassium calcium-activated channel subfamily N member 4	Plasma Membrane	ion channel	betamethasone/clotrimazole, clotrimazole, senicapoc
0.285	0.00759	POSTN		POSTN	periostin	Extracellular Space	other
0.285	0.00534	ACTL6B		ACTL6B	actin like 6B	Nucleus	other
0.285	0.00786	SLC1A3		SLC1A3	solute carrier family 1 member 3	Plasma Membrane	transporter	riluzole
0.286	0.00155	HTRA1		HTRA1	HtrA serine peptidase 1	Extracellular Space	peptidase
0.287	0.00425	GPX8		GPX8	glutathione peroxidase 8 (putative)	Cytoplasm	enzyme
0.287	0.003	NXPE4		NXPE4	neurexophilin and PC-esterase domain family member 4	Extracellular Space	other
0.287	0.000433	CLDN5		CLDN5	claudin 5	Plasma Membrane	other
0.29	0.00188	SLC16A2		SLC16A2	solute carrier family 16 member 2	Plasma Membrane	transporter
0.294	0.00333	ENPP2		ENPP2	ectonucleotide pyrophosphatase/phosphodiesterase 2	Plasma Membrane	enzyme	VPC8a202
0.298	0.0024	AEBP1		AEBP1	AE binding protein 1	Nucleus	peptidase
0.3	0.000703	TMEM256		TMEM256	transmembrane protein 256	Cytoplasm	other
0.302	0.00351	LMO1		LMO1	LIM domain only 1	Nucleus	transcription regulator
0.303	0.00389	PRRG4		PRRG4	proline rich and Gla domain 4	Plasma Membrane	other
0.305	0.00869	SHISA2		SHISA2	shisa family member 2	Cytoplasm	other
0.306	1.4e-05	ADD3		ADD3	adducin 3	Cytoplasm	other
0.307	0.00408	NYNRIN		NYNRIN	NYN domain and retroviral integrase containing	Other	other
0.309	0.00623	ZMAT4		ZMAT4	zinc finger matrin-type 4	Nucleus	other
0.309	0.00546	TMEM233		TMEM233	transmembrane protein 233	Other	other
0.311	1.43e-05	CYB5A		CYB5A	cytochrome b5 type A	Cytoplasm	enzyme
0.312	3.96e-05	PDGFRB		PDGFRB	platelet derived growth factor receptor beta	Plasma Membrane	kinase	midostaurin, filgrastim/imatinib, PDGF receptor tyrosine kinase inhibitor V, sorafenib/sulindac/sunitinib, cytarabine/idarubicin/midostaurin, imatinib/sunitinib, bevacizumab/sorafenib, axitinib, cytarabine/imatinib/methotrexate, 5-azacytidine/sorafenib, tandutinib, pazopanib, JI 101, dasatinib/nilotinib, dasatinib/erlotinib, telatinib, imatinib, imatinib/rituximab, becaplermin, afatinib/dasatinib…
0.312	2.26e-05	GLIPR2		GLIPR2	GLI pathogenesis related 2	Cytoplasm	other
0.314	3.67e-05	UAP1L1		UAP1L1	UDP-N-acetylglucosamine pyrophosphorylase 1 like 1	Cytoplasm	other
0.314	0.000386	PSMB10		PSMB10	proteasome 20S subunit beta 10	Cytoplasm	peptidase	carfilzomib, carfilzomib/dexamethasone/lenalidomide, carfilzomib/dexamethasone/rituximab, carfilzomib/dexamethasone
0.315	0.00381	MPP2		MPP2	MAGUK p55 scaffold protein 2	Plasma Membrane	kinase
0.316	0.000365	LAMB2		LAMB2	laminin subunit beta 2	Extracellular Space	enzyme
0.317	0.000635	ALDH4A1		ALDH4A1	aldehyde dehydrogenase 4 family member A1	Cytoplasm	enzyme
0.319	0.0064	AGRN		AGRN	agrin	Plasma Membrane	other
0.321	0.00965	SIVA1		SIVA1	SIVA1 apoptosis inducing factor	Cytoplasm	other
0.324	0.00047	SLC31A2		SLC31A2	solute carrier family 31 member 2	Plasma Membrane	transporter
0.327	0.000358	SEMA3G		SEMA3G	semaphorin 3G	Cytoplasm	other
0.329	0.000378	ABAT		ABAT	4-aminobutyrate aminotransferase	Cytoplasm	enzyme	theophylline/tretinoin/valproic acid, valproic acid, vigabatrin
0.329	0.00137	PLTP		PLTP	phospholipid transfer protein	Extracellular Space	enzyme
0.33	0.00107	SLC25A23		SLC25A23	solute carrier family 25 member 23	Cytoplasm	transporter
0.333	0.000306	MMP14		MMP14	matrix metallopeptidase 14	Extracellular Space	peptidase	rebimastat, marimastat, prinomastat, BT1718
0.334	8.16e-06	SREBF1		SREBF1	sterol regulatory element binding transcription factor 1	Nucleus	transcription regulator
0.335	0.00351	BCAT2		BCAT2	branched chain amino acid transaminase 2	Cytoplasm	enzyme
0.336	0.00165	USP2		USP2	ubiquitin specific peptidase 2	Cytoplasm	peptidase
0.337	0.00563	METTL26		METTL26	methyltransferase like 26	Other	other
0.338	0.0098	MYLK		MYLK	myosin light chain kinase	Cytoplasm	kinase	K-252
0.339	0.000789	NTS		NTS	neurotensin	Extracellular Space	other
0.34	0.00747	RASGEF1C		RASGEF1C	RasGEF domain family member 1C	Other	other
0.34	0.00599	PRRX1		PRRX1	paired related homeobox 1	Nucleus	transcription regulator
0.341	0.00088	GM2A		GM2A	ganglioside GM2 activator	Cytoplasm	enzyme
0.341	0.000209	TMEM176B		TMEM176B	transmembrane protein 176B	Other	other
0.341	0.000796	SFXN5		SFXN5	sideroflexin 5	Cytoplasm	transporter
0.343	0.00131	MPST		MPST	mercaptopyruvate sulfurtransferase	Cytoplasm	enzyme
0.343	4.39e-05	NR2F2		NR2F2	nuclear receptor subfamily 2 group F member 2	Nucleus	ligand-dependent nuclear receptor
0.343	0.0014	TMEM223		TMEM223	transmembrane protein 223	Cytoplasm	other
0.344	7.65e-05	DHRS1		DHRS1	dehydrogenase/reductase 1	Cytoplasm	enzyme
0.347	0.00231	PCOLCE2		PCOLCE2	procollagen C-endopeptidase enhancer 2	Extracellular Space	other
0.353	3.71e-05	MXRA8		MXRA8	matrix remodeling associated 8	Cytoplasm	other
0.353	0.00301	NGEF		NGEF	neuronal guanine nucleotide exchange factor	Cytoplasm	other
0.354	0.00996	RADIL		RADIL	Rap associating with DIL domain	Cytoplasm	other
0.354	0.00603	MATN4		MATN4	matrilin 4	Extracellular Space	other
0.355	0.00249	C1QTNF12		C1QTNF12	C1q and TNF related 12	Extracellular Space	other
0.357	0.000121	MUSTN1		MUSTN1	musculoskeletal, embryonic nuclear protein 1	Nucleus	other
0.358	0.000493	HSD3B7		HSD3B7	hydroxy-delta-5-steroid dehydrogenase, 3 beta- and steroid delta-isomerase 7	Cytoplasm	enzyme
0.358	8.37e-10	APOE		APOE	apolipoprotein E	Extracellular Space	transporter
0.359	0.00485	INSC		INSC	INSC spindle orientation adaptor protein	Plasma Membrane	other
0.36	0.00331	NR2F1		NR2F1	nuclear receptor subfamily 2 group F member 1	Nucleus	ligand-dependent nuclear receptor
0.361	0.00286	CLIC5		CLIC5	chloride intracellular channel 5	Cytoplasm	ion channel
0.361	0.00587	ADAMTSL5		ADAMTSL5	ADAMTS like 5	Extracellular Space	other
0.366	0.00344	NOS3		NOS3	nitric oxide synthase 3	Cytoplasm	enzyme	5,6,7,8-tetrahydrobiopterin, N(G)-monomethyl-D-arginine, GW 273629
0.366	0.0011	FCGRT		FCGRT	Fc gamma receptor and transporter	Plasma Membrane	transmembrane receptor	efgartigimod
0.367	0.00775	TFEB		TFEB	transcription factor EB	Nucleus	transcription regulator
0.368	0.000176	PQLC3		SLC66A3	solute carrier family 66 member 3	Other	other
0.37	8.89e-05	IL34		IL34	interleukin 34	Extracellular Space	other
0.371	0.00625	LMTK3		LMTK3	lemur tyrosine kinase 3	Other	kinase
0.377	0.00278	PDLIM4		PDLIM4	PDZ and LIM domain 4	Plasma Membrane	other
0.378	0.0019	IFITM2		IFITM2	interferon induced transmembrane protein 2	Cytoplasm	other
0.378	0.00639	FAM117A		FAM117A	family with sequence similarity 117 member A	Other	transporter
0.383	0.000288	ITGB4		ITGB4	integrin subunit beta 4	Plasma Membrane	transmembrane receptor
0.385	0.00341	ACOT1		ACOT1	acyl-CoA thioesterase 1	Cytoplasm	enzyme
0.386	0.000367	B3GNT5		B3GNT5	UDP-GlcNAc:betaGal beta-1,3-N-acetylglucosaminyltransferase 5	Cytoplasm	enzyme
0.388	2.59e-05	PTN		PTN	pleiotrophin	Extracellular Space	growth factor
0.388	4.3e-11	EPHX1		EPHX1	epoxide hydrolase 1	Cytoplasm	peptidase
0.39	0.000981	GRIK2		GRIK2	glutamate ionotropic receptor kainate type subunit 2	Plasma Membrane	ion channel
0.391	0.00285	PDE5A		PDE5A	phosphodiesterase 5A	Cytoplasm	enzyme	pentoxifylline, udenafil, tolbutamide, vardenafil, ambrisentan/tadalafil, aspirin/dipyridamole/telmisartan, theophylline, sildenafil, cGMP phosphodiesterase inhibitor, aspirin/dipyridamole, tadalafil, simmerafil, dyphylline, dipyridamole, avanafil
0.393	6.22e-05	IVD		IVD	isovaleryl-CoA dehydrogenase	Cytoplasm	enzyme
0.395	0.00175	ADI1		ADI1	acireductone dioxygenase 1	Nucleus	enzyme
0.396	4.93e-05	DHH		DHH	desert hedgehog signaling molecule	Extracellular Space	peptidase
0.397	0.00972	BMP2		BMP2	bone morphogenetic protein 2	Extracellular Space	growth factor
0.4	0.00311	SLCO4A1		SLCO4A1	solute carrier organic anion transporter family member 4A1	Plasma Membrane	transporter
0.401	0.000443	RARRES2		RARRES2	retinoic acid receptor responder 2	Plasma Membrane	transmembrane receptor
0.402	8.84e-05	NAGLU		NAGLU	N-acetyl-alpha-glucosaminidase	Cytoplasm	enzyme
0.403	1.72e-06	TCN2		TCN2	transcobalamin 2	Extracellular Space	transporter
0.405	0.000564	MRPL14		MRPL14	mitochondrial ribosomal protein L14	Cytoplasm	other
0.405	0.0019	TMEM198B		TMEM198B	transmembrane protein 198B (pseudogene)	Other	other
0.405	0.00147	SLC27A1		SLC27A1	solute carrier family 27 member 1	Plasma Membrane	transporter
0.408	0.000148	RAC3		RAC3	Rac family small GTPase 3	Cytoplasm	enzyme
0.415	0.000657	MGP		MGP	matrix Gla protein	Extracellular Space	other
0.416	0.00472	CC2D2A		CC2D2A	coiled-coil and C2 domain containing 2A	Cytoplasm	other
0.419	0.000275	PDPN		PDPN	podoplanin	Plasma Membrane	other
0.421	0.00469	FXYD1		FXYD1	FXYD domain containing ion transport regulator 1	Plasma Membrane	ion channel
0.423	3.76e-06	LARS2		LARS2	leucyl-tRNA synthetase 2, mitochondrial	Cytoplasm	enzyme
0.428	2.22e-05	NWD1		NWD1	NACHT and WD repeat domain containing 1	Cytoplasm	other
0.428	4.9e-11	GSN		GSN	gelsolin	Extracellular Space	other
0.428	8.13e-06	SOX2		SOX2	SRY-box transcription factor 2	Nucleus	transcription regulator
0.43	0.00795	KCNJ10		KCNJ10	potassium inwardly rectifying channel subfamily J member 10	Plasma Membrane	ion channel
0.43	0.00284	S100A4		S100A4	S100 calcium binding protein A4	Cytoplasm	other
0.431	1.19e-06	ENTPD1		ENTPD1	ectonucleoside triphosphate diphosphohydrolase 1	Plasma Membrane	enzyme	SRF617, ES002023, ES014, TTX-030, IPH5201
0.431	0.00106	PGF		PGF	placental growth factor	Extracellular Space	growth factor	aflibercept, aflibercept/irinotecan, aflibercept/bevacizumab, RO5323441
0.432	0.000357	GPNMB		GPNMB	glycoprotein nmb	Plasma Membrane	enzyme	glembatumumab vedotin, glembatumumab
0.432	0.000844	KCNIP1		KCNIP1	potassium voltage-gated channel interacting protein 1	Plasma Membrane	ion channel
0.433	6.14e-05	GPC6		GPC6	glypican 6	Plasma Membrane	transmembrane receptor
0.435	0.00282	MANBA		MANBA	mannosidase beta	Cytoplasm	enzyme
0.44	6.91e-08	SDC2		SDC2	syndecan 2	Plasma Membrane	other
0.443	7.56e-07	MBP		MBP	myelin basic protein	Extracellular Space	other
0.446	2.33e-06	TMEM176A		TMEM176A	transmembrane protein 176A	Other	other
0.455	1.63e-05	C4B		C4A/C4B	complement C4A (Rodgers blood group)	Extracellular Space	other	efdamrofusp alfa, IgG
0.458	0.00199	HEPACAM		HEPACAM	hepatic and glial cell adhesion molecule	Plasma Membrane	other
0.462	0.00027	CDC42BPG		CDC42BPG	CDC42 binding protein kinase gamma	Cytoplasm	kinase
0.463	0.00466	CDO1		CDO1	cysteine dioxygenase type 1	Cytoplasm	enzyme
0.464	3.79e-07	ITGA1		ITGA1	integrin subunit alpha 1	Plasma Membrane	other
0.47	1.69e-06	SDR42E1		SDR42E1	short chain dehydrogenase/reductase family 42E, member 1	Other	enzyme
0.47	1.13e-07	MATN2		MATN2	matrilin 2	Extracellular Space	other
0.471	0.000604	GALNT6		GALNT6	polypeptide N-acetylgalactosaminyltransferase 6	Cytoplasm	enzyme
0.471	0.00973	NIM1K		NIM1K	NIM1 serine/threonine protein kinase	Other	kinase
0.471	2.44e-05	PLIN3		PLIN3	perilipin 3	Cytoplasm	other
0.477	0.00299	SNCA		SNCA	synuclein alpha	Cytoplasm	enzyme
0.479	0.00375	GSTT1		GSTT1	glutathione S-transferase theta 1	Cytoplasm	enzyme
0.479	0.00207	LY6H		LY6H	lymphocyte antigen 6 family member H	Plasma Membrane	other
0.479	0.000543	MMP19		MMP19	matrix metallopeptidase 19	Extracellular Space	peptidase	marimastat
0.485	0.000597	NTN1		NTN1	netrin 1	Extracellular Space	growth factor	NP137
0.485	2.82e-07	VCAN		VCAN	versican	Extracellular Space	other
0.491	0.00634	C1QTNF6		C1QTNF6	C1q and TNF related 6	Extracellular Space	other
0.495	1.27e-09	GAS7		GAS7	growth arrest specific 7	Cytoplasm	other
0.5	0.000307	IGFBP2		IGFBP2	insulin like growth factor binding protein 2	Extracellular Space	other
0.501	0.000464	MCEE		MCEE	methylmalonyl-CoA epimerase	Cytoplasm	enzyme
0.501	4.96e-11	ADRA2A		ADRA2A	adrenoceptor alpha 2A	Plasma Membrane	G-protein coupled receptor	dexefaroxan, V2006, apraclonidine, methamphetamine, epinephrine/lidocaine, chlorothiazide/methyldopa, azatadine/pseudoephedrine, benzphetamine, quinidine, naproxen/pseudoephedrine, dihydroergotamine, guanethidine, propafenone, tolazoline, brompheniramine/codeine/phenylpropanolamine, loratadine/pseudoephedrine, chlorpheniramine/ibuprofen/pseudoephedrine, brimonidine, dipivefrin, dexmedetomidine, t…
0.504	2.12e-06	EDNRA		EDNRA	endothelin receptor type A	Plasma Membrane	transmembrane receptor	BSF 302146, sitaxsentan, ambrisentan/tadalafil, avosentan, bosentan, fandosentan, macitentan, zibotentan, clazosentan, SB 234551, YM598, atrasentan, TBC 3214, ambrisentan
0.505	0.00913	FMO1		FMO1	flavin containing dimethylaniline monoxygenase 1	Cytoplasm	enzyme
0.505	0.000929	RASD1		RASD1	ras related dexamethasone induced 1	Cytoplasm	enzyme
0.505	5.51e-09	COL5A3		COL5A3	collagen type V alpha 3 chain	Extracellular Space	other	collagenase
0.505	0.00352	NDNF		NDNF	neuron derived neurotrophic factor	Extracellular Space	other
0.506	0.000579	MPEG1		MPEG1	macrophage expressed 1	Cytoplasm	other	CFI-402257
0.508	8.69e-09	GSTA4		GSTA4	glutathione S-transferase alpha 4	Cytoplasm	enzyme
0.512	0.000137	GPD1		GPD1	glycerol-3-phosphate dehydrogenase 1	Cytoplasm	enzyme
0.513	0.00184	FLRT2		FLRT2	fibronectin leucine rich transmembrane protein 2	Plasma Membrane	other
0.513	0.00104	ENPEP		ENPEP	glutamyl aminopeptidase	Plasma Membrane	peptidase
0.523	3.9e-08	LOXL1		LOXL1	lysyl oxidase like 1	Extracellular Space	enzyme
0.523	0.00776	TRAF1		TRAF1	TNF receptor associated factor 1	Cytoplasm	other
0.523	0.00948	ANPEP		ANPEP	alanyl aminopeptidase, membrane	Plasma Membrane	peptidase	68Ga-HX01, truncated tissue factor/NGR peptide, CNGRC peptide-TNF alpha conjugate
0.524	4.22e-06	COL14A1		COL14A1	collagen type XIV alpha 1 chain	Extracellular Space	other	collagenase
0.524	0.00159	TRABD2B		TRABD2B	TraB domain containing 2B	Plasma Membrane	peptidase
0.525	0.000308	GNG7		GNG7	G protein subunit gamma 7	Plasma Membrane	enzyme
0.527	0.00254	PKN3		PKN3	protein kinase N3	Nucleus	kinase	ATU-027
0.528	0.000613	PGM5		PGM5	phosphoglucomutase 5	Cytoplasm	enzyme
0.53	0.00931	NFATC4		NFATC4	nuclear factor of activated T cells 4	Nucleus	transcription regulator
0.532	5.11e-09	CP		CP	ceruloplasmin	Extracellular Space	enzyme	copper
0.532	0.0023	NR1H3		NR1H3	nuclear receptor subfamily 1 group H member 3	Nucleus	ligand-dependent nuclear receptor
0.532	0.00461	MEDAG		MEDAG	mesenteric estrogen dependent adipogenesis	Cytoplasm	other
0.538	2.73e-06	CASP12		CASP12	caspase 12 (gene/pseudogene)	Cytoplasm	peptidase
0.54	0.000219	FXYD3		FXYD3	FXYD domain containing ion transport regulator 3	Plasma Membrane	ion channel
0.542	4.95e-07	LGI4		LGI4	leucine rich repeat LGI family member 4	Extracellular Space	other
0.543	1.17e-05	LRRC15		LRRC15	leucine rich repeat containing 15	Plasma Membrane	other	samrotamab vedotin
0.545	3.86e-05	ENTPD2		ENTPD2	ectonucleoside triphosphate diphosphohydrolase 2	Cytoplasm	enzyme
0.546	0.00298	SYK		SYK	spleen associated tyrosine kinase	Cytoplasm	kinase	staurosporine, BAY 61-3606, OXSI-2, cevidoplenib, cerdulatinib, fostamatinib, sovleplenib, GSK2646264, R-348, entospletinib, lanraplenib, mivavotinib, tamatinib
0.548	0.00217	LRG1		LRG1	leucine rich alpha-2-glycoprotein 1	Extracellular Space	other
0.549	2.18e-13	GSTM1		GSTM1	glutathione S-transferase mu 1	Cytoplasm	enzyme
0.55	0.000138	ACSS1		ACSS1	acyl-CoA synthetase short chain family member 1	Cytoplasm	enzyme
0.555	0.00278	CFAP100		CFAP100	cilia and flagella associated protein 100	Cytoplasm	other
0.557	0.00851	C1QL2		C1QL2	complement C1q like 2	Extracellular Space	other
0.563	0.000181	EVC		EVC	EvC ciliary complex subunit 1	Cytoplasm	other
0.566	2.01e-05	ALDH1L1		ALDH1L1	aldehyde dehydrogenase 1 family member L1	Cytoplasm	enzyme
0.567	0.000147	MRPL27		MRPL27	mitochondrial ribosomal protein L27	Cytoplasm	other
0.574	0.00834	NAPRT		NAPRT	nicotinate phosphoribosyltransferase	Cytoplasm	enzyme
0.575	0.0031	MSC		MSC	musculin	Cytoplasm	transcription regulator
0.581	0.000422	ADAMTSL1		ADAMTSL1	ADAMTS like 1	Extracellular Space	other
0.583	1.45e-06	ITM2A		ITM2A	integral membrane protein 2A	Plasma Membrane	other
0.583	2.94e-05	DBP		DBP	D-box binding PAR bZIP transcription factor	Nucleus	transcription regulator
0.585	8.99e-06	MMP2		MMP2	matrix metallopeptidase 2	Extracellular Space	peptidase	MMP2 MMP9 inhibitor, chlorotoxin, 131I-chlorotoxin, rebimastat, marimastat, prinomastat
0.586	4.07e-09	ERBB3		ERBB3	erb-b2 receptor tyrosine kinase 3	Plasma Membrane	kinase	afatinib/cetuximab, SIBP-03, BL-B01D1, GSK2849330, REGN1400, zirconium-89-GSK2849330, BDTX-189, lumretuzumab, SI-B001, FCN-411, CDX-3379, elgemtumab, neratinib, ISU104, HMBD-001, AV-203, afatinib/dasatinib, afatinib, afatinib/paclitaxel, sym013, MM-111, zirconium-89-labeled RO5479599, patritumab, neratinib/paclitaxel, seribantumab, istiratumab, sapitinib, MEHD7945A, zenocutuzumab, patritumab deru…
0.589	0.000489	MR1		MR1	major histocompatibility complex, class I-related	Plasma Membrane	transmembrane receptor	anti-thymocyte globulin (rabbit)
0.591	6.33e-05	THBS2		THBS2	thrombospondin 2	Extracellular Space	other
0.595	4.44e-06	NNAT		NNAT	neuronatin	Plasma Membrane	transporter
0.604	9.22e-06	CLEC14A		CLEC14A	C-type lectin domain containing 14A	Cytoplasm	other
0.605	0.000996	GSTM2		GSTM2	glutathione S-transferase mu 2	Cytoplasm	enzyme
0.608	0.000337	GBP4		GBP4	guanylate binding protein 4	Cytoplasm	enzyme
0.609	8.37e-05	FYB2		FYB2	FYN binding protein 2	Plasma Membrane	other
0.61	0.00137	FZD2		FZD2	frizzled class receptor 2	Plasma Membrane	G-protein coupled receptor	vantictumab, wnt-5a mimic hexapeptide foxy-5
0.622	1.61e-11	GREM2		GREM2	gremlin 2, DAN family BMP antagonist	Extracellular Space	other
0.642	0.000699	NPL		NPL	N-acetylneuraminate pyruvate lyase	Cytoplasm	enzyme
0.642	1.02e-09	CSF2RB		CSF2RB	colony stimulating factor 2 receptor subunit beta	Plasma Membrane	transmembrane receptor	sargramostim, EPO/sargramostim, rituximab/sargramostim
0.648	0.000452	GAS1		GAS1	growth arrest specific 1	Plasma Membrane	other
0.648	3.95e-17	PROM1		PROM1	prominin 1	Plasma Membrane	other	anti-CD133-PE38-KDEL fusion protein
0.649	9.9e-06	CFH		CFH	complement factor H	Extracellular Space	other	GT103
0.65	2.54e-08	CSF2RB2		CSF2RBP1	CSF2RB pseudogene 1	Plasma Membrane	other
0.652	0.000389	LRRC4		LRRC4	leucine rich repeat containing 4	Plasma Membrane	other
0.653	0.0039	ZIC1		ZIC1	Zic family member 1	Nucleus	transcription regulator
0.659	0.00834	GXYLT2		GXYLT2	glucoside xylosyltransferase 2	Other	enzyme
0.666	0.00795	ETV3L		ETV3L	ETS variant transcription factor 3 like	Other	other
0.667	4.05e-06	EFEMP1		EFEMP1	EGF containing fibulin extracellular matrix protein 1	Extracellular Space	enzyme
0.669	0.00408	LOX		LOX	lysyl oxidase	Extracellular Space	enzyme	PXS-5505, copper
0.676	0.000627	EBF2		EBF2	EBF transcription factor 2	Nucleus	transcription regulator
0.677	0.00892	CDK1		CDK1	cyclin dependent kinase 1	Nucleus	kinase	AZD5438, (2S)-2-{[9-(propan-2-yl)-6-({[4-(pyridin-2-yl)phenyl]methyl}amino)-9H-purin-2-yl]amino}butan-1-ol, zotiraciclib, JNJ-7706621, milciclib, NU6102, roniciclib, staurosporine, avotaciclib, BAI, aloisine A, RO-4584820, NU-6027, aminopurvalanol A, CGP 74514A, terameprocol, alvocidib, AG 024322, riviciclib, dinaciclib
0.681	0.00446	ITGB2		ITGB2	integrin subunit beta 2	Plasma Membrane	transmembrane receptor
0.683	9.99e-10	FYB		FYB1	FYN binding protein 1	Nucleus	other
0.688	0.00167	PDE4C		PDE4C	phosphodiesterase 4C	Cytoplasm	enzyme	caffeine, arofylline, pentoxifylline, tetomilast, tolbutamide, anagrelide, theophylline, milrinone, cilomilast, ketotifen, roflumilast, L-826,141, L 869298, ibudilast, dyphylline, caffeine/ergotamine, dipyridamole
0.692	6e-08	ACE		ACE	angiotensin I converting enzyme	Plasma Membrane	peptidase	hydrochlorothiazide/lisinopril, fosinopril, amlodipine/perindopril, carvedilol/enalapril, trandolaprilat, trandolapril, perindopril, idrapril, captopril, captopril/hydrochlorothiazide, quinaprilat, enalapril, amlodipine/benazepril, ramiprilat, enalapril/felodipine, zofenoprilat, moexiprilat, benazeprilat, benazepril, angiotensin-converting enzyme inhibitor, zabiciprilat, lisinopril, ceronapril, g…
0.694	0.000277	KLF2		KLF2	KLF transcription factor 2	Nucleus	transcription regulator
0.699	1.02e-09	MYLIP		MYLIP	myosin regulatory light chain interacting protein	Cytoplasm	enzyme
0.701	0.000241	FMO2		FMO2	flavin containing dimethylaniline monoxygenase 2	Cytoplasm	enzyme
0.701	2.25e-13	THY1		THY1	Thy-1 cell surface antigen	Plasma Membrane	other
0.703	1.01e-08	DCXR		DCXR	dicarbonyl and L-xylulose reductase	Cytoplasm	enzyme
0.703	0.00602	P2RY14		P2RY14	purinergic receptor P2Y14	Plasma Membrane	G-protein coupled receptor
0.708	3.45e-07	CYBB		CYBB	cytochrome b-245 beta chain	Cytoplasm	enzyme
0.714	0.00725	PCDHB11		PCDHB11	protocadherin beta 11	Plasma Membrane	other
0.718	0.00078	ACOD1		ACOD1	aconitate decarboxylase 1	Cytoplasm	enzyme
0.718	0.00684	LPL		LPL	lipoprotein lipase	Cytoplasm	enzyme	atorvastatin/niacin, nicotinic acid/pioglitazone, nicotinic acid, tyloxapol, lovastatin/niacin
0.728	0.00737	GSTA3		GSTA3	glutathione S-transferase alpha 3	Cytoplasm	enzyme
0.729	0.00793	NELL1		NELL1	neural EGFL like 1	Extracellular Space	growth factor
0.73	0.00902	ITGA8		ITGA8	integrin subunit alpha 8	Plasma Membrane	other
0.737	2.96e-37	JAM2		JAM2	junctional adhesion molecule 2	Plasma Membrane	other
0.745	4.13e-14	CYBRD1		CYBRD1	cytochrome b reductase 1	Cytoplasm	enzyme
0.748	3.95e-12	ATP1B2		ATP1B2	ATPase Na+/K+ transporting subunit beta 2	Plasma Membrane	transporter
0.762	0.000293	MRGPRF		MRGPRF	MAS related GPR family member F	Plasma Membrane	G-protein coupled receptor
0.764	0.00105	WNT6		WNT6	Wnt family member 6	Extracellular Space	other
0.764	0.00855	ITGAL		ITGAL	integrin subunit alpha L	Plasma Membrane	transmembrane receptor	efalizumab
0.77	2.67e-19	COL1A2		COL1A2	collagen type I alpha 2 chain	Extracellular Space	other	collagenase
0.77	0.00359	COL3A1		COL3A1	collagen type III alpha 1 chain	Extracellular Space	other	collagenase
0.771	5.31e-05	CTSK		CTSK	cathepsin K	Cytoplasm	peptidase	cathepsin K inhibitor, balicatib, odanacatib
0.773	1.84e-08	ADAMTSL4		ADAMTSL4	ADAMTS like 4	Extracellular Space	other
0.774	1.95e-06	LTBP1		LTBP1	latent transforming growth factor beta binding protein 1	Extracellular Space	other
0.775	0.00503	G0S2		G0S2	G0/G1 switch 2	Cytoplasm	other
0.779	0.00446	SSTR2		SSTR2	somatostatin receptor 2	Plasma Membrane	G-protein coupled receptor	edotreotide, lanreotide, lutetium Lu 177-DOTA-EB-TATE, octreotide/prednisone, 90Y-DOTATATE, 225Ac-DOTATATE, vapreotide, everolimus/pasireotide, lutetium Lu 177-DOTA-TATE, methylprednisolone/octreotide, paltusotine, dexamethasone/metoclopramide/octreotide, 177Lu-OPS201, copper Cu 67 Tyr3-octreotate, octreotide/prochlorperazine, haloperidol/octreotide, XmAb18087, onzigolide, pasireotide, 64Cu-DOTAT…
0.785	0.000714	PLXDC1		PLXDC1	plexin domain containing 1	Plasma Membrane	other
0.786	0.00866	ELN		ELN	elastin	Extracellular Space	other
0.795	9.87e-05	ADH7		ADH7	alcohol dehydrogenase 7 (class IV), mu or sigma polypeptide	Cytoplasm	enzyme
0.801	0.000189	IGF2		IGF2	insulin like growth factor 2	Extracellular Space	growth factor	MEDI-573, BI 836845
0.811	0.00936	ABCA9		ABCA9	ATP binding cassette subfamily A member 9	Cytoplasm	transporter
0.813	0.00124	RAB3IL1		RAB3IL1	RAB3A interacting protein like 1	Cytoplasm	other
0.815	0.000227	ABI3BP		ABI3BP	ABI family member 3 binding protein	Extracellular Space	other
0.821	1.01e-06	HMGA2		HMGA2	high mobility group AT-hook 2	Nucleus	enzyme
0.825	4.89e-05	PCOLCE		PCOLCE	procollagen C-endopeptidase enhancer	Extracellular Space	other
0.826	6.64e-07	CRISPLD2		CRISPLD2	cysteine rich secretory protein LCCL domain containing 2	Cytoplasm	other
0.845	0.000832	COL6A1		COL6A1	collagen type VI alpha 1 chain	Extracellular Space	other	collagenase
0.849	4.18e-06	CRISPLD1		CRISPLD1	cysteine rich secretory protein LCCL domain containing 1	Cytoplasm	other
0.851	1.53e-05	GPC3		GPC3	glypican 3	Plasma Membrane	other	anti-GPC3-IRDye800CW, CM350, ERY974, codrituzumab
0.854	7.42e-16	ABCC9		ABCC9	ATP binding cassette subfamily C member 9	Plasma Membrane	ion channel
0.865	0.00123	AVPR1A		AVPR1A	arginine vasopressin receptor 1A	Plasma Membrane	G-protein coupled receptor	conivaptan, balovaptan, AVP, SRX246, lypressin, pecavaptan
0.866	2.76e-05	KLF15		KLF15	KLF transcription factor 15	Nucleus	transcription regulator
0.872	1.69e-05	ADAMTS2		ADAMTS2	ADAM metallopeptidase with thrombospondin type 1 motif 2	Extracellular Space	peptidase
0.874	0.000109	LBP		LBP	lipopolysaccharide binding protein	Plasma Membrane	transporter
0.876	0.00146	GPR182		GPR182	G protein-coupled receptor 182	Plasma Membrane	G-protein coupled receptor
0.881	0.00186	DACT2		DACT2	dishevelled binding antagonist of beta catenin 2	Cytoplasm	other
0.882	3.23e-07	ADGRE1		ADGRE1	adhesion G protein-coupled receptor E1	Plasma Membrane	G-protein coupled receptor
0.894	3.72e-07	TMEM100		TMEM100	transmembrane protein 100	Plasma Membrane	other
0.907	1.28e-07	C3		C3	complement C3	Extracellular Space	peptidase	efdamrofusp alfa, IgG, pegcetacoplan
0.908	7.91e-14	KCNJ8		KCNJ8	potassium inwardly rectifying channel subfamily J member 8	Plasma Membrane	ion channel	gliquidone, thiamylal
0.91	0.00262	CCL3		CCL3	C-C motif chemokine ligand 3	Extracellular Space	cytokine
0.911	0.00613	THBS4		THBS4	thrombospondin 4	Extracellular Space	other
0.92	9.91e-06	AOC3		AOC3	amine oxidase copper containing 3	Plasma Membrane	enzyme	ASP8232, hydralazine, hydralazine/hydrochlorothiazide/reserpine, hydralazine/hydrochlorothiazide, hydralazine/isosorbide dinitrate
0.922	9.91e-06	RAB7B		RAB7B	RAB7B, member RAS oncogene family	Cytoplasm	peptidase
0.923	0.000101	COL6A2		COL6A2	collagen type VI alpha 2 chain	Extracellular Space	other	collagenase
0.924	2.93e-09	HEYL		HEYL	hes related family bHLH transcription factor with YRPW motif like	Nucleus	transcription regulator
0.938	0.00421	BCL11A		BCL11A	BAF chromatin remodeling complex subunit BCL11A	Nucleus	transcription regulator
0.953	0.0063	ARSJ		ARSJ	arylsulfatase family member J	Extracellular Space	enzyme
0.956	3.13e-08	IGFBP6		IGFBP6	insulin like growth factor binding protein 6	Extracellular Space	other
0.959	0.00618	MARCO		MARCO	macrophage receptor with collagenous structure	Plasma Membrane	transmembrane receptor
0.96	0.000143	CLEC4E		CLEC4E	C-type lectin domain family 4 member E	Plasma Membrane	other
0.981	7.86e-13	STEAP4		STEAP4	STEAP4 metalloreductase	Plasma Membrane	enzyme
0.986	3.51e-07	EMILIN2		EMILIN2	elastin microfibril interfacer 2	Extracellular Space	other
0.994	0.00626	IL33		IL33	interleukin 33	Extracellular Space	cytokine
1.006	0.000151	HSD11B1		HSD11B1	hydroxysteroid 11-beta dehydrogenase 1	Cytoplasm	enzyme
1.027	9.48e-09	TYRP1		TYRP1	tyrosinase related protein 1	Cytoplasm	enzyme	RO7293583, flanvotumab
1.037	0.00721	PIPOX		PIPOX	pipecolic acid and sarcosine oxidase	Cytoplasm	enzyme
1.041	0.00067	ISLR		ISLR	immunoglobulin superfamily containing leucine rich repeat	Extracellular Space	other
1.043	2.42e-06	CD248		CD248	CD248 molecule	Plasma Membrane	other	ontuxizumab
1.048	0.000219	CTSS		CTSS	cathepsin S	Cytoplasm	peptidase
1.054	7.81e-06	CCL11		CCL11	C-C motif chemokine ligand 11	Extracellular Space	cytokine	bertilimumab
1.091	0.000975	OLFML1		OLFML1	olfactomedin like 1	Extracellular Space	other
1.107	7.19e-05	FN1		FN1	fibronectin 1	Extracellular Space	enzyme	ocriplasmin, bifikafusp alfa, L19TNFalpha, L19-IL2 monoclonal antibody-cytokine fusion protein/L19TNFalpha, AS1409, iodine I 131 anti-fibronectin antibody fragment L19-SIP, dodekin
1.109	0.000651	TGM1		TGM1	transglutaminase 1	Plasma Membrane	enzyme
1.113	6.75e-05	TNF		TNF	tumor necrosis factor	Extracellular Space	cytokine	bortezomib/dexamethasone/pomalidomide, bortezomib/dexamethasone/thalidomide, AF-B2637, thalidomide, rituximab/thalidomide, infliximab/methylprednisolone, infliximab/prednisone, adalimumab/corticosteroid, bevacizumab/docetaxel/prednisone/thalidomide/zoledronic acid, tumor necrosis factor receptor antagonist, adalimumab/methotrexate, dexamethasone/pomalidomide, prednisone/thalidomide, cyclophospham…
1.12	0.00328	POU2AF1		POU2AF1	POU class 2 homeobox associating factor 1	Nucleus	transcription regulator
1.13	0.0018	FOXD1		FOXD1	forkhead box D1	Nucleus	transcription regulator
1.139	4.33e-17	GPR37L1		GPR37L1	G protein-coupled receptor 37 like 1	Plasma Membrane	G-protein coupled receptor
1.14	0.00577	IL1RL1		IL1RL1	interleukin 1 receptor like 1	Plasma Membrane	transmembrane receptor	tumor-cells apoptosis factor hormone-peptide
1.161	0.00818	PAX1		PAX1	paired box 1	Nucleus	transcription regulator
1.189	1.15e-25	NOTCH3		NOTCH3	notch receptor 3	Plasma Membrane	transcription regulator	PF-06650808
1.191	0.00412	DIO2		DIO2	iodothyronine deiodinase 2	Cytoplasm	enzyme
1.191	0.00926	SEMA3A		SEMA3A	semaphorin 3A	Extracellular Space	other
1.193	0.00734	GSTA2		GSTA2	glutathione S-transferase alpha 2	Cytoplasm	enzyme
1.242	3.31e-05	NDUFA4L2		NDUFA4L2	NDUFA4 mitochondrial complex associated like 2	Other	enzyme
1.257	0.000275	TMEM45A		TMEM45A	transmembrane protein 45A	Plasma Membrane	other
1.259	0.00312	FBLN1		FBLN1	fibulin 1	Extracellular Space	other
1.263	8.89e-17	LEPR		LEPR	leptin receptor	Plasma Membrane	transmembrane receptor	recombinant-methionyl human leptin
1.269	4.63e-07	FAM107A		FAM107A	family with sequence similarity 107 member A	Nucleus	other
1.286	0.000671	CLDN11		CLDN11	claudin 11	Plasma Membrane	other
1.357	0.00686	TSLP		TSLP	thymic stromal lymphopoietin	Extracellular Space	cytokine	tezepelumab
1.373	0.00192	SELENBP1		SELENBP1	selenium binding protein 1	Cytoplasm	enzyme
1.447	0.000604	SLCO1C1		SLCO1C1	solute carrier organic anion transporter family member 1C1	Plasma Membrane	transporter
1.575	5.69e-10	PRELP		PRELP	proline and arginine rich end leucine rich repeat protein	Extracellular Space	other
1.658	0.00242	MMRN1		MMRN1	multimerin 1	Extracellular Space	other
1.72	9.3e-05	ALDH1A2		ALDH1A2	aldehyde dehydrogenase 1 family member A2	Cytoplasm	enzyme
1.786	5.92e-08	SCARA5		SCARA5	scavenger receptor class A member 5	Plasma Membrane	transmembrane receptor
1.791	1.67e-07	ASPN		ASPN	asporin	Extracellular Space	other
1.974	1.1e-12	VTN		VTN	vitronectin	Extracellular Space	other
2.169	1.06e-22	IFITM1		IFITM1	interferon induced transmembrane protein 1	Plasma Membrane	transmembrane receptor
2.171	5.58e-05	ACE2		ACE2	angiotensin converting enzyme 2	Plasma Membrane	peptidase	hydrochlorothiazide/moexipril, moexipril
2.502	0.000392	DPT		DPT	dermatopontin	Extracellular Space	other
2.67	4.1e-09	SAA3		SAA3P	serum amyloid A3, pseudogene	Other	other
