# Supplementary material for: Circadian clock regulator Bmal1 gates axon regeneration via Tet3 epigenetics in mouse sensory neurons
Source: Nat Commun. 2023 Aug 24;14:5165. doi: 10.1038/s41467-023-40816-7 (PMC10449865; doi:10.1038/s41467-023-40816-7)
Supplement: Supplementary file 13 — Supplementary Data 10 [file 41467_2023_40816_MOESM13_ESM.xlsx]

## Sheet: Supplementary Data 10 
Expr Log Ratio	Expr p-value	ID	Flags	Symbol	Entrez Gene Name	Location	location counting	Column1	Type(s)	Drug(s)
2.502	0.000392	DPT		DPT	dermatopontin	Extracellular Space	41	91	other
1.286	0.000671	CLDN11		CLDN11	claudin 11	Plasma Membrane	31	199	other
1.107	7.19e-05	FN1		FN1	fibronectin 1	Extracellular Space	49	104	enzyme	ocriplasmin, bifikafusp alfa, L19TNFalpha, L19-IL2 monoclonal antibody-cytokine fusion protein/L19TNFalpha, AS1409, iodine I 131 anti-fibronectin antibody fragment L19-SIP, dodekin
0.986	3.51e-07	EMILIN2		EMILIN2	elastin microfibril interfacer 2	Extracellular Space	45	94	other
0.938	0.00421	BCL11A		BCL11A	BAF chromatin remodeling complex subunit BCL11A	Nucleus	7	5	transcription regulator
0.881	0.00186	DACT2		DACT2	dishevelled binding antagonist of beta catenin 2	Cytoplasm	50	17	other
0.865	0.00123	AVPR1A		AVPR1A	arginine vasopressin receptor 1A	Plasma Membrane	20	7	G-protein coupled receptor	conivaptan, balovaptan, AVP, SRX246, lypressin, pecavaptan
0.652	0.000389	LRRC4		LRRC4	leucine rich repeat containing 4	Plasma Membrane	97	219	other
0.648	0.000452	GAS1		GAS1	growth arrest specific 1	Plasma Membrane	59	208	other
0.55	0.000138	ACSS1		ACSS1	acyl-CoA synthetase short chain family member 1	Cytoplasm	6	5	enzyme
0.524	4.22e-06	COL14A1		COL14A1	collagen type XIV alpha 1 chain	Extracellular Space	27	84	other	collagenase
0.524	0.00159	TRABD2B		TRABD2B	TraB domain containing 2B	Plasma Membrane	169	26	peptidase
0.504	2.12e-06	EDNRA		EDNRA	endothelin receptor type A	Plasma Membrane	40	2	transmembrane receptor	BSF 302146, sitaxsentan, ambrisentan/tadalafil, avosentan, bosentan, fandosentan, macitentan, zibotentan, clazosentan, SB 234551, YM598, atrasentan, TBC 3214, ambrisentan
0.501	4.96e-11	ADRA2A		ADRA2A	adrenoceptor alpha 2A	Plasma Membrane	13	6	G-protein coupled receptor	dexefaroxan, V2006, apraclonidine, methamphetamine, epinephrine/lidocaine, chlorothiazide/methyldopa, azatadine/pseudoephedrine, benzphetamine, quinidine, naproxen/pseudoephedrine, dihydroergotamine, guanethidine, propafenone, tolazoline, brompheniramine/codeine/phenylpropanolamine, loratadine/pseudoephedrine, chlorpheniramine/ibuprofen/pseudoephedrine, brimonidine, dipivefrin, dexmedetomidine, t…
0.5	0.000307	IGFBP2		IGFBP2	insulin like growth factor binding protein 2	Extracellular Space	57	99	other
0.433	6.14e-05	GPC6		GPC6	glypican 6	Plasma Membrane	64	6	transmembrane receptor
0.431	0.00106	PGF		PGF	placental growth factor	Extracellular Space	96	15	growth factor	aflibercept, aflibercept/irinotecan, aflibercept/bevacizumab, RO5323441
0.428	8.13e-06	SOX2		SOX2	SRY-box transcription factor 2	Nucleus	84	47	transcription regulator
0.395	0.00175	ADI1		ADI1	acireductone dioxygenase 1	Nucleus	2	111	enzyme
0.391	0.00285	PDE5A		PDE5A	phosphodiesterase 5A	Cytoplasm	144	81	enzyme	pentoxifylline, udenafil, tolbutamide, vardenafil, ambrisentan/tadalafil, aspirin/dipyridamole/telmisartan, theophylline, sildenafil, cGMP phosphodiesterase inhibitor, aspirin/dipyridamole, tadalafil, simmerafil, dyphylline, dipyridamole, avanafil
0.388	2.59e-05	PTN		PTN	pleiotrophin	Extracellular Space	102	16	growth factor
0.388	4.3e-11	EPHX1		EPHX1	epoxide hydrolase 1	Cytoplasm	60	4	peptidase
0.359	0.00485	INSC		INSC	INSC spindle orientation adaptor protein	Plasma Membrane	74	213	other
0.343	4.39e-05	NR2F2		NR2F2	nuclear receptor subfamily 2 group F member 2	Nucleus	69	3	ligand-dependent nuclear receptor
0.339	0.000789	NTS		NTS	neurotensin	Extracellular Space	87	115	other
0.334	8.16e-06	SREBF1		SREBF1	sterol regulatory element binding transcription factor 1	Nucleus	85	48	transcription regulator
0.311	1.43e-05	CYB5A		CYB5A	cytochrome b5 type A	Cytoplasm	42	19	enzyme
0.306	1.4e-05	ADD3		ADD3	adducin 3	Cytoplasm	7	1	other
0.287	0.003	NXPE4		NXPE4	neurexophilin and PC-esterase domain family member 4	Extracellular Space	88	116	other
0.285	0.00759	POSTN		POSTN	periostin	Extracellular Space	99	122	other
0.279	1.88e-05	SLC30A1		SLC30A1	solute carrier family 30 member 1	Plasma Membrane	145	23	transporter
0.276	0.00916	MET		MET	MET proto-oncogene, receptor tyrosine kinase	Plasma Membrane	101	20	kinase	RXDX-106, HS-10241, X-376, REGN5093-M114, RC108, XL092, EMD 1204831, kanitinib, cabozantinib/crizotinib, bozitinib, TR1801, ARGX-111, glumetinib, OMO-1, MK2461, RPI-1, crizotinib, ABN401, ABT-700, HLX55, LY2875358, SAR125844, capmatinib/gefitinib, crizotinib/vemurafenib, merestinib, SM1-71, glesatinib, cabozantinib, crizotinib/erlotinib, antibody-drug conjugate ABBV-399, SHR-A1403, GST-HG161, cab…
0.273	0.000986	ZCCHC24		ZCCHC24	zinc finger CCHC-type containing 24	Other	38	189	other
0.264	0.00518	SNTB1		SNTB1	syntrophin beta 1	Plasma Membrane	153	239	other
0.263	0.00157	GALNT15		GALNT15	polypeptide N-acetylgalactosaminyltransferase 15	Cytoplasm	69	34	enzyme
0.261	0.00149	COLGALT2		COLGALT2	collagen beta(1-O)galactosyltransferase 2	Cytoplasm	36	17	enzyme
0.261	0.00521	LRP4		LRP4	LDL receptor related protein 4	Extracellular Space	73	106	other
0.254	0.0068	ADGRA2		ADGRA2	adhesion G protein-coupled receptor A2	Plasma Membrane	8	1	G-protein coupled receptor
-0.25	0.00968	ZC3H12C		ZC3H12C	zinc finger CCCH-type containing 12C	Other	37	188	other
-0.252	0.00931	FZD4		FZD4	frizzled class receptor 4	Plasma Membrane	56	11	G-protein coupled receptor
-0.253	0.000113	GCLM		GCLM	glutamate-cysteine ligase modifier subunit	Cytoplasm	73	37	enzyme
-0.267	0.00563	SNCAIP		SNCAIP	synuclein alpha interacting protein	Cytoplasm	179	3	transcription regulator
-0.268	0.00101	SLC4A8		SLC4A8	solute carrier family 4 member 8	Plasma Membrane	148	26	transporter
-0.274	1.36e-05	FERMT2		FERMT2	FERM domain containing kindlin 2	Cytoplasm	63	20	other
-0.278	0.000129	PALLD		PALLD	palladin, cytoskeletal associated protein	Plasma Membrane	111	222	other
-0.282	0.00302	POU2F1		POU2F1	POU class 2 homeobox 1	Nucleus	77	42	transcription regulator
-0.289	0.000617	CHST15		CHST15	carbohydrate sulfotransferase 15	Plasma Membrane	29	129	enzyme
-0.29	2.92e-05	ODC1		ODC1	ornithine decarboxylase 1	Cytoplasm	138	75	enzyme	tazarotene, eflornithine
-0.305	0.00506	BAIAP2L1		BAIAP2L1	BAR/IMD domain containing adaptor protein 2 like 1	Cytoplasm	21	7	other
-0.312	0.00538	MTUS2		MTUS2	microtubule associated scaffold protein 2	Nucleus	52	147	other
-0.314	0.00188	PDIA4		PDIA4	protein disulfide isomerase family A member 4	Cytoplasm	145	82	enzyme
-0.315	0.000358	ERG		ERG	ETS transcription factor ERG	Nucleus	28	16	transcription regulator
-0.317	1.99e-05	TCF4		TCF4	transcription factor 4	Nucleus	91	53	transcription regulator
-0.324	0.00458	LPP		LPP	LIM domain containing preferred translocation partner in lipoma	Nucleus	48	145	other
-0.326	0.009	RASGEF1B		RASGEF1B	RasGEF domain family member 1B	Other	23	175	other
-0.327	3.09e-05	MYC		MYC	MYC proto-oncogene, bHLH transcription factor	Nucleus	54	31	transcription regulator	OMO-103, WBC100, MYC-targeting siRNA DCR-MYC, AVI-4126
-0.328	2.02e-06	DOCK4		DOCK4	dedicator of cytokinesis 4	Plasma Membrane	39	205	other
-0.33	5.28e-05	TTC39B		TTC39B	tetratricopeptide repeat domain 39B	Other	35	186	other
-0.33	8.34e-05	NOCT		NOCT	nocturnin	Nucleus	65	37	transcription regulator
-0.338	8.81e-05	PHLDA1		PHLDA1	pleckstrin homology like domain family A member 1	Cytoplasm	149	48	other
-0.339	0.000878	WDFY3		WDFY3	WD repeat and FYVE domain containing 3	Cytoplasm	196	99	enzyme
-0.342	0.00601	ZFHX3		ZFHX3	zinc finger homeobox 3	Nucleus	99	56	transcription regulator
-0.356	2.28e-05	ARAP3		ARAP3	ArfGAP with RhoGAP domain, ankyrin repeat and PH domain 3	Cytoplasm	18	5	other
-0.358	0.00166	TARBP1		TARBP1	TAR (HIV-1) RNA binding protein 1	Nucleus	88	51	transcription regulator
-0.375	6.04e-05	CHD5		CHD5	chromodomain helicase DNA binding protein 5	Nucleus	17	114	enzyme
-0.376	0.000194	RIN2		RIN2	Ras and Rab interactor 2	Cytoplasm	164	56	other
-0.379	1.18e-06	ETS1		ETS1	ETS proto-oncogene 1, transcription factor	Nucleus	29	17	transcription regulator
-0.387	0.00187	EGLN3		EGLN3	egl-9 family hypoxia inducible factor 3	Cytoplasm	58	30	enzyme	molidustat
-0.389	0.00159	ARNTL		BMAL1	basic helix-loop-helix ARNT like 1	Nucleus	10	7	transcription regulator
-0.39	1.28e-09	DLC1		DLC1	DLC1 Rho GTPase activating protein	Cytoplasm	57	18	other
-0.391	1.11e-08	NEDD9		NEDD9	neural precursor cell expressed, developmentally down-regulated 9	Nucleus	60	152	other
-0.402	1.35e-06	MAST4		MAST4	microtubule associated serine/threonine kinase family member 4	Other	15	13	kinase
-0.417	5.2e-05	BTAF1		BTAF1	B-TFIID TATA-box binding protein associated factor 1	Nucleus	11	8	transcription regulator
-0.431	3.1e-05	IGFBP5		IGFBP5	insulin like growth factor binding protein 5	Extracellular Space	58	100	other
-0.452	2.51e-10	COBLL1		COBLL1	cordon-bleu WH2 repeat protein like 1	Extracellular Space	26	83	other
-0.46	5.54e-09	GJA1		GJA1	gap junction protein alpha 1	Plasma Membrane	60	15	transporter	ALMB-0168
-0.48	1.43e-08	KDR		KDR	kinase insert domain receptor	Plasma Membrane	92	19	kinase	CHIR-265, midostaurin, PDGF receptor tyrosine kinase inhibitor V, sorafenib/sulindac/sunitinib, apatinib, kanitinib, brivanib, cabozantinib/crizotinib, imatinib/sunitinib, bevacizumab/sorafenib, axitinib, tanibirumab, motesanib, 5-azacytidine/sorafenib, pazopanib, tesevatinib, XL999, JI 101, PF 00337210, HG-7-85-01, famitinib, telatinib, brivanib alaninate, SAR103168, henatinib, VEGFR2 inhibitor,…
-0.487	1.21e-06	EGR2		EGR2	early growth response 2	Nucleus	26	15	transcription regulator
-0.504	0.00868	CXCL5		CXCL5	C-X-C motif chemokine ligand 5	Extracellular Space	38	8	cytokine
-0.536	1.67e-05	WNT2B		WNT2B	Wnt family member 2B	Extracellular Space	117	133	other
-0.536	7.34e-06	MYCT1		MYCT1	MYC target 1	Nucleus	55	149	other
-0.619	9.26e-15	ANGPT2		ANGPT2	angiopoietin 2	Extracellular Space	6	1	growth factor	AMG 780, CVX-060, zansecimab, nesvacumab, CVX-241, vanucizumab, BI 836880, MEDI-3617, faricimab, trebananib
-0.773	1.84e-11	PRDM1		PRDM1	PR/SET domain 1	Nucleus	78	43	transcription regulator
-0.841	0.000623	SLITRK6		SLITRK6	SLIT and NTRK like family member 6	Plasma Membrane	152	238	other	sirtratumab vedotin
-0.984	5.21e-09	IL6		IL6	interleukin 6	Extracellular Space	63	11	cytokine	anti-IL-6 monoclonal antibody, tocilizumab, siltuximab, clazakizumab, interleukin-6 receptor inhibitor, ziltivekimab
