# Supplementary material for: Circadian clock regulator Bmal1 gates axon regeneration via Tet3 epigenetics in mouse sensory neurons
Source: Nat Commun. 2023 Aug 24;14:5165. doi: 10.1038/s41467-023-40816-7 (PMC10449865; doi:10.1038/s41467-023-40816-7)
Supplement: Supplementary file 14 — Supplementary Data 11 [file 41467_2023_40816_MOESM14_ESM.xlsx]

## Sheet: Supplementary Data 11 
Expr Log Ratio	Expr p-value	ID	Flags	Symbol	Entrez Gene Name	Location	Type(s)	Drug(s)
2.502	0.000392	DPT		DPT	dermatopontin	Extracellular Space	other
1.286	0.000671	CLDN11		CLDN11	claudin 11	Plasma Membrane	other
1.107	7.19e-05	FN1		FN1	fibronectin 1	Extracellular Space	enzyme	ocriplasmin, bifikafusp alfa, L19TNFalpha, L19-IL2 monoclonal antibody-cytokine fusion protein/L19TNFalpha, AS1409, iodine I 131 anti-fibronectin antibody fragment L19-SIP, dodekin
0.938	0.00421	BCL11A		BCL11A	BAF chromatin remodeling complex subunit BCL11A	Nucleus	transcription regulator
0.881	0.00186	DACT2		DACT2	dishevelled binding antagonist of beta catenin 2	Cytoplasm	other
0.55	0.000138	ACSS1		ACSS1	acyl-CoA synthetase short chain family member 1	Cytoplasm	enzyme
0.524	4.22e-06	COL14A1		COL14A1	collagen type XIV alpha 1 chain	Extracellular Space	other	collagenase
0.524	0.00159	TRABD2B		TRABD2B	TraB domain containing 2B	Plasma Membrane	peptidase
0.5	0.000307	IGFBP2		IGFBP2	insulin like growth factor binding protein 2	Extracellular Space	other
0.431	0.00106	PGF		PGF	placental growth factor	Extracellular Space	growth factor	aflibercept, aflibercept/irinotecan, aflibercept/bevacizumab, RO5323441
0.395	0.00175	ADI1		ADI1	acireductone dioxygenase 1	Nucleus	enzyme
0.359	0.00485	INSC		INSC	INSC spindle orientation adaptor protein	Plasma Membrane	other
0.311	1.43e-05	CYB5A		CYB5A	cytochrome b5 type A	Cytoplasm	enzyme
0.306	1.4e-05	ADD3		ADD3	adducin 3	Cytoplasm	other
0.273	0.000986	ZCCHC24		ZCCHC24	zinc finger CCHC-type containing 24	Other	other
-0.25	0.00968	ZC3H12C		ZC3H12C	zinc finger CCCH-type containing 12C	Other	other
-0.274	1.36e-05	FERMT2		FERMT2	FERM domain containing kindlin 2	Cytoplasm	other
-0.29	2.92e-05	ODC1		ODC1	ornithine decarboxylase 1	Cytoplasm	enzyme	tazarotene, eflornithine
-0.312	0.00538	MTUS2		MTUS2	microtubule associated scaffold protein 2	Nucleus	other
-0.314	0.00188	PDIA4		PDIA4	protein disulfide isomerase family A member 4	Cytoplasm	enzyme
-0.324	0.00458	LPP		LPP	LIM domain containing preferred translocation partner in lipoma	Nucleus	other
-0.326	0.009	RASGEF1B		RASGEF1B	RasGEF domain family member 1B	Other	other
-0.327	3.09e-05	MYC		MYC	MYC proto-oncogene, bHLH transcription factor	Nucleus	transcription regulator	OMO-103, WBC100, MYC-targeting siRNA DCR-MYC, AVI-4126
-0.33	5.28e-05	TTC39B		TTC39B	tetratricopeptide repeat domain 39B	Other	other
-0.339	0.000878	WDFY3		WDFY3	WD repeat and FYVE domain containing 3	Cytoplasm	enzyme
-0.342	0.00601	ZFHX3		ZFHX3	zinc finger homeobox 3	Nucleus	transcription regulator
-0.375	6.04e-05	CHD5		CHD5	chromodomain helicase DNA binding protein 5	Nucleus	enzyme
-0.376	0.000194	RIN2		RIN2	Ras and Rab interactor 2	Cytoplasm	other
-0.379	1.18e-06	ETS1		ETS1	ETS proto-oncogene 1, transcription factor	Nucleus	transcription regulator
-0.402	1.35e-06	MAST4		MAST4	microtubule associated serine/threonine kinase family member 4	Other	kinase
-0.431	3.1e-05	IGFBP5		IGFBP5	insulin like growth factor binding protein 5	Extracellular Space	other
-0.48	1.43e-08	KDR		KDR	kinase insert domain receptor	Plasma Membrane	kinase	CHIR-265, midostaurin, PDGF receptor tyrosine kinase inhibitor V, sorafenib/sulindac/sunitinib, apatinib, kanitinib, brivanib, cabozantinib/crizotinib, imatinib/sunitinib, bevacizumab/sorafenib, axitinib, tanibirumab, motesanib, 5-azacytidine/sorafenib, pazopanib, tesevatinib, XL999, JI 101, PF 00337210, HG-7-85-01, famitinib, telatinib, brivanib alaninate, SAR103168, henatinib, VEGFR2 inhibitor,…
-0.487	1.21e-06	EGR2		EGR2	early growth response 2	Nucleus	transcription regulator
-0.536	7.34e-06	MYCT1		MYCT1	MYC target 1	Nucleus	other
-0.619	9.26e-15	ANGPT2		ANGPT2	angiopoietin 2	Extracellular Space	growth factor	AMG 780, CVX-060, zansecimab, nesvacumab, CVX-241, vanucizumab, BI 836880, MEDI-3617, faricimab, trebananib
-0.773	1.84e-11	PRDM1		PRDM1	PR/SET domain 1	Nucleus	transcription regulator
