# Supplementary material for: Circadian clock regulator Bmal1 gates axon regeneration via Tet3 epigenetics in mouse sensory neurons
Source: Nat Commun. 2023 Aug 24;14:5165. doi: 10.1038/s41467-023-40816-7 (PMC10449865; doi:10.1038/s41467-023-40816-7)
Supplement: Supplementary file 15 — Supplementary Data 12 [file 41467_2023_40816_MOESM15_ESM.xlsx]

## Sheet: Supplementary Data 12 
Kim et al.	Dbp
	Ciart
	Nr1d1
	Ssmem1
	Tdh
	Rfx4
	LOC102547811
	Nudt17
	Chst9
	Rlbp1
	Nr1d2
	Mas1l
	LOC500007
	Ddx3y
	LOC681292
	Bdh2
	Adgrv1
	LOC100360791
	Rec114
	Cabyr
	Prim2
	Scn4a
	Rad51
	Sass6
	Rasgrf1
	Elfn2
	LOC103694210
	Pask
	Omg
	Sh2d1a
	Wdr89
	Cdh12
	Lmo3
	Gria4
	Palb2
	Atp8b3
	B3galt2
	Vstm2b
	Rwdd3
	Slc29a4
	RGD1562229
	Cacna1d
	Nup43
	Itgb3bp
	Gstm7
	Orc6
	Rbm3
	LOC103691005
	Elmod1
	Cdh20
	Zfp133
	Nup93
	Mlf1
	P3h4
	Cfap70
	RGD1307461
	Rad51c
	Pde9a
	Gstm6
	Gpr22
	Spp1
	Olfm3
	Orc4
	Plag1
	Csmd2
	Trhde
	Bub1
	Mybl1
	Ifnlr1
	Unc79
	Mcm8
	Calb2
	Fstl5
	Pmfbp1
	RGD1309730
	Slc4a8
	Akr7a3
	Cmtr2
	Kcnmb2
	Serpina1
	Slc8a3
	St6galnac3
	LOC102556347
	Ngdn
	Sec24b
	Lins1
	Pvalb
	P2rx2
	Gria3
	Opn3
	Syt12
	Zfp423
	Sez6l
	Ift74
	Gria2
	Slc5a7
	Plagl1
	Nol10
	Ppp1r3c
	Zmym1
	Mtus2
	Cnr1
	Per3
	Gtf2f2
	Gemin6
	Nudt19
	Per1
	Tmem53
	Timm21
	Chst8
	Rbm48
	Kcnt2
	Cish
	Lix1
	Dcx
	Mdm1
	Samd9
	Snrpb2
	Cacng7
	Zfp958
	Far2
	Cdh18
	Bbs7
	Flt3
	Bhlhe41
	Rem2
	Tmem60
	Rragd
	Glrx3
	Suv39h2
	Lrrtm2
	Ctxn3
	Scn2a
	Dbr1
	LOC100125367
	Arhgef3
	Actr6
	Ddx28
	Tank
	Piwil2
	Gstk1
	Pak1
	Zfp189
	Ctps2
	Ntng1
	Fam19a2
	Pla2g7
	Vps45
	Gng3
	Ppp2r3c
	Lrrn1
	Nvl
	Lypd1
	Tubgcp3
	Cops2
	Trim67
	Ndst4
	Fars2
	Gpm6a
	Glrx
	Rbmx2
	Tox3
	Frg1
	Gabra3
	Insrr
	Arhgap21
	Rmc1
	Kcnip1
	Nwd2
	Cdh9
	Bche
	Jakmip3
	Zfp276
	Arhgef37
	Col9a2
	Tgfbr2
	Itga6
	Adgra2
	Purb
	Zmym6
	Iqgap1
	Dot1l
	Mxd1
	Plod3
	Il34
	RGD1308428
	Celsr2
	Padi2
	Hmg20b
	Gtf3c6
	Arhgef26
	Lamb1
	Afap1l2
	Casr
	Twf2
	Dhh
	Insc
	Mboat2
	Slc9a3r1
	Pnp
	Ybx1
	Arhgef10
	Parp3
	Nr4a1
	Lrp5
	Plxnb2
	Tie1
	Tle3
	Cdc42se1
	Leng8
	Tax1bp3
	Emd
	Nadk
	Scmh1
	Plekho2
	Ypel2
	Cdc45
	Snapc2
	Cdh15
	Sec24d
	Adgrf5
	Grin3b
	Slc25a42
	Acy1
	RGD1311517
	Entpd2
	Dus3l
	Fam173a
	Sox2
	Scarb1
	P3h1
	Prkcq
	Lime1
	Gpd1
	Slitrk2
	Sept3
	Icoslg
	Sspn
	Mecp2
	Trim5
	Dhrsx
	Zcchc8
	Specc1
	Arhgef40
	Uap1l1
	Parp9
	Dennd2a
	Cdc42ep4
	Spout1
	Hus1
	Akap17a
	Mtmr11
	Adgrl4
	Hbegf
	Ccnl2
	Shpk
	Cndp1
	Prrc1
	Csf1
	Tgfa
	S1pr3
	P4ha2
	Phf13
	Nhlrc2
	Zfp319
	Foxp4
	Hspa2
	Igsf11
	Itpr3
	Tgfbr3
	Sfi1
	Sdc4
	Tjp2
	Parp14
	Pmepa1
	Yap1
	Cacfd1
	Pdlim4
	Cables1
	Fstl3
	Pex6
	Ppp1r1b
	Maml1
	Hspa5
	Ctbp2
	Fzd4
	Ncmap
	Bod1
	Col8a2
	Cldn5
	Alpl
	Hsp90b1
	Swap70
	S100a16
	Litaf
	Sntb1
	Lama2
	Tcf4
	Lmbr1l
	Papln
	Col24a1
	Grhpr
	St3gal4
	Kmt5c
	Spred1
	Stk35
	Arhgap19
	Clic4
	Frmd6
	Nfib
	Filip1l
	Egr2
	Kdr
	Tmpo
	Rhobtb1
	RGD1563354
	Slc26a6
	Efhd1
	Rgcc
	Lhfpl2
	Srgn
	Ccnd1
	Pear1
	Slc26a2
	Tek
	RT1-Db1
	Pllp
	Stard8
	Ttyh2
	Tor1aip2
	Gldn
	Josd2
	Zfp111
	Cdh5
	Fam210b
	Cpt1b
	Pdgfrb
	Nod1
	Slc35e2b
	Tmem204
	Ptpn13
	Hdac7
	Znf740
	Ndor1
	E4f1
	Zfyve21
	Cand2
	Emp2
	Adamts1
	Unc119b
	Tjap1
	Mif4gd
	Reln
	Ryk
	Casc1
	Prelp
	Mettl17
	Relb
	Syngr2
	Tm4sf1
	Sp110
	Lrp6
	Prkd3
	Strn4
	Reck
	Usp54
	Marveld1
	Scara5
	Arrdc2
	Gstt3
	Abat
	Fmnl3
	F11r
	Spry4
	P4ha1
	H2afv
	Trim25
	Ada
	Col4a1
	Sorbs2
	Ccnd3
	Dact1
	Foxc1
	Scamp2
	Zfp219
	Slc13a3
	Myd88
	Ccdc80
	Ddr2
	Slc12a4
	Mertk
	Fzd2
	Anks1a
	Klhl18
	Lsr
	RGD1563986
	Nfatc1
	Pard6b
	Ccdc9
	Vsir
	Tcn2
	Dock6
	Asap3
	Pbxip1
	Rftn2
	Ephb3
	Tlr3
	Nr2f2
	Mmp28
	Plekhg5
	Xdh
	Mindy2
	Adamts10
	Cavin2
	Kank3
	Sfrp5
	Pltp
	Smtn
	Peli2
	Ctns
	Ajuba
	Slc13a4
	St8sia4
	Cmtm6
	Jag1
	Obsl1
	Vgll3
	Ppp2r1b
	Rdm1
	Col6a1
	Lrp4
	Mpz
	Smox
	Clmn
	Zhx2
	S1pr1
	Tspan14
	Arnt
	Shisa3
	Pbld1
	Smad3
	Dlg1
	Itgb8
	Ptch1
	Scrib
	P2ry2
	Atp10a
	Col12a1
	Naprt
	Calr
	Kank1
	Mal
	Id1
	Adamts5
	Emilin1
	Limd1
	Pdlim5
	Slc27a1
	Fbxl6
	Fa2h
	Ing1
	Peli1
	Aatk
	Calhm2
	Piezo1
	Gjb1
	Mks1
	Caskin2
	Clec3b
	Zfp608
	Lurap1
	Aldh9a1
	Rassf2
	Mrgprf
	Vangl1
	Fam83f
	G0s2
	Apba3
	Chadl
	Mrc1
	Tp53i13
	Gpr137b
	Grik3
	Creb1
	Stx11
	Fxyd1
	Sik2
	Slfn5
	Foxc2
	Creb3l2
	Adgre5
	Lims2
	Slfn13
	Txnip
	Mettl7a
	Mrc2
	Ehd2
	Cybb
	Zic1
	Ppp1r3b
	Hoxb4
	Cdhr2
	Daam2
	Esm1
	Paqr6
	Jcad
	Matn2
	Abca9
	Col5a1
	Abcg2
	Bcl9l
	Pygl
	Cfp
	Tnfsf10
	Cyth4
	Fbxl7
	Rimklb
	Sema3b
	Ifi47
	Pcdh19
	Gli1
	Nrep
	Dusp6
	Trib1
	Col16a1
	Kctd11
	Pla2g4b
	Cd34
	Heyl
	Arhgap31
	Gfpt2
	C1qc
	Pold4
	Stxbp4
	Rest
	Pyroxd2
	Six5
	Lrg1
	Rara
	Card10
	Adgre1
	Rhbdf1
	Ifi30
	Zfp113
	Wnt6
	Dchs1
	Fam212a
	Mbd4
	Adm
	Egfr
	Sphk1
	Rasgef1c
	Bmp6
	Itgav
	Fxyd5
	RGD1310587
	Bmp1
	Tspan11
	Vwa1
	Pde5a
	Enpp1
	Polr3gl
	Ptgdr
	Flrt2
	Wwtr1
	Erbb3
	Wisp1
	Ace
	Kif7
	Tbc1d10a
	Fam151a
	Id3
	Myh7b
	Tpcn2
	Rflna
	Apol3
	Hacd4
	Plekhh2
	Itga1
	Prodh1
	Kif19
	LOC103689965
	Lamb2
	Rab7b
	Efs
	Sorbs3
	Ocln
	Dpt
	Ankrd44
	Fam212b
	Ccsap
	Dhrs3
	Adcy6
	Sox10
	Syk
	Notch1
	Dmpk
	Atg16l2
	Sbspon
	Pik3r6
	Rhpn1
	Sec14l5
	Fbxo32
	Cdh6
	Nr1h3
	Col9a3
	Aebp1
	Elk3
	Fcer1g
	Tbxa2r
	Sorcs1
	Itgb4
	Stab1
	Herc6
	Crlf1
	Erbb2
	Pxdn
	Nfkb2
	Tlr2
	Mroh7
	Slco1c1
	Alox5ap
	Egr3
	Lsmem2
	Sipa1
	Bambi
	Tfeb
	Creg1
	Atf3
	Mir3064
	Stra6
	Bcl2l12
	Col27a1
	Akr1c14
	Casp7
	Cldn19
	Tf
	Gpr88
	Rgl3
	Mab21l3
	Shc4
	Hapln2
	Lama5
	Isg15
	Synpo2
	Ptprc
	Lzts2
	Lfng
	Wfdc1
	Csf2ra
	Pcdhb8
	Acss1
	Dhx58
	Gbp5
	Lmo2
	Amotl2
	Plpp2
	Acp5
	Ccdc167
	Grasp
	Ptprb
	Iqgap2
	Kirrel1
	Castor1
	Eid2b
	Efnb3
	P2rx7
	Bmper
	Lmnb1
	Ston1
	She
	Ptpn14
	Abcb1a
	Chst3
	Gbp6
	Cytl1
	Sult1a1
	Sfrp4
	Cebpa
	Tnfrsf25
	Plekhg2
	Epha2
	Cfap100
	Emid1
	Plscr2
	Ier5
	Pop5
	Sema4c
	Foxd2
	Tlr7
	Hk2
	Irf8
	Mcrip2
	Prex2
	Spi1
	Ccm2l
	Ddx11
	Nfatc4
	Plek
	Cdc42bpg
	Sh3bp2
	Plxnb1
	Itgam
	Il16
	Lgi4
	Trim34
	LOC687679
	Prss53
	Ddn
	Fam180a
	Krt19
	Dll4
	Fxyd3
	Rapgef3
	RGD1310507
	Slc7a2
	Btbd17
	Slc9a3
	Pcdhb7
	Gimap9
	Foxd1
	Pxdc1
	Osgin1
	Loxl3
	Tmem63a
	Neurl1b
	Fam181b
	Myh6
	Tuba1c
	Rarg
	RGD1563888
	Htra3
	Cfd
	Bcl2
	Rftn1
	Serpinh1
	Flvcr2
	Lrig3
	Cabp4
	Kcnj8
	LOC688613
	Lrrc71
	Adamts4
	Adamts15
	Adamts20
	Sh3bp1
	Ltbp2
	F13a1
	Pou3f2
	Cys1
	Zfp36l1
	Sdf2l1
	Myof
	Etv4
	Slc22a18
	Ltbp4
	RT1-T24-4
	Trpv3
	Nfil3
	Lyl1
	Mgp
	Otud1
	Wnt2b
	Tifab
	C4b
	Ncf4
	Folr2
	Oas1b
	Fam110d
	Tnfrsf11b
	Prg2
	Gimap4
	Papss2
	Plxnb3
	Fam46a
	Fmo2
	Ikzf2
	Smad6
	Phyhd1
	Adam12
	Csf2rb
	Cx3cr1
	Cdc20
	Pla2g2a
	Carns1
	Ccr5
	Slc22a8
	Cx3cl1
	Kcnj2
	Col4a4
	Plekhn1
	Hba-a1
	Sult5a1
	Xrcc3
	Mag
	Tnfsf13
	Adamtsl5
	Cd163
	Ripk3
	Itgb2
	Cry1
	Ybx2
	Arntl
	Mir6315
	Gbp4
	S100a9
	Nat8f3
	Tnnc1
	Mmrn1
	LOC100134871
	Ccdc3
	Usp18
	Pla1a
	Irs3
	Fcgr3a
	Ahsp
	Slc47a1
	LOC108348061
	Cxcl13
	S100a8
	Hbb
	Ngf
	Mcpt1l1
	Slc4a1
	LOC102552055
	Fcnb
	Wisp2
	Bglap
	Tnnt1
	Tnni1
	Myh7
	LOC100362027
