# Supplementary material for: Circadian clock regulator Bmal1 gates axon regeneration via Tet3 epigenetics in mouse sensory neurons
Source: Nat Commun. 2023 Aug 24;14:5165. doi: 10.1038/s41467-023-40816-7 (PMC10449865; doi:10.1038/s41467-023-40816-7)
Supplement: Supplementary file 16 — Supplementary Data 13 [file 41467_2023_40816_MOESM16_ESM.xlsx]

## Sheet: Supplementary Data 13 
gene_name	biotype	id	log2FoldChange	pvalue	padj
1700025G04RIK	protein_coding	ENSMUSG00000032666.16	0.61574	2.57386e-09	7.30769e-08
3425401B19RIK	protein_coding	ENSMUSG00000071540.4	-0.877575	0.000111538	0.00112728
4930452B06RIK	protein_coding	ENSMUSG00000021747.12	-0.528152	2.25742e-05	0.000278001
6430571L13RIK	protein_coding	ENSMUSG00000037977.6	-1.38765	5.85146e-22	7.89706e-20
A3GALT2	protein_coding	ENSMUSG00000028794.13	-0.49473	1.60492e-05	0.000205881
A630023A22RIK	protein_coding	ENSMUSG00000095493.2	2.97042	0.000344955	NA
ABCA1	protein_coding	ENSMUSG00000015243.4	1.11779	8.62961e-11	3.18423e-09
ABCD2	protein_coding	ENSMUSG00000055782.9	-0.815951	1.26123e-12	5.91698e-11
ABCE1	protein_coding	ENSMUSG00000058355.8	0.458871	1.58849e-14	9.42759e-13
ABCG2	protein_coding	ENSMUSG00000029802.13	0.473603	2.46131e-12	1.10473e-10
ABHD17B	protein_coding	ENSMUSG00000047368.4	0.819104	1.20357e-32	3.53957e-30
ABHD5	protein_coding	ENSMUSG00000032540.16	0.578263	3.70936e-13	1.8789e-11
ABHD8	protein_coding	ENSMUSG00000007950.9	-0.302772	6.47989e-05	0.000700767
ABLIM2	protein_coding	ENSMUSG00000029095.17	-0.527623	1.37285e-07	2.78872e-06
ABRACL	protein_coding	ENSMUSG00000078453.3	0.472574	0.00354304	0.0215669
ACACB	protein_coding	ENSMUSG00000042010.16	-0.410239	0.0060414	0.0330942
ACAD11	protein_coding	ENSMUSG00000090150.10	-0.275745	0.00472473	0.0272681
ACSL4	protein_coding	ENSMUSG00000031278.12	0.761968	6.50264e-34	2.03378e-31
ACVR1	protein_coding	ENSMUSG00000026836.15	0.998082	1.64233e-17	1.354e-15
ADAM8	protein_coding	ENSMUSG00000025473.16	2.42463	9.13098e-39	3.59834e-36
ADAMTS1	protein_coding	ENSMUSG00000022893.14	0.738284	1.61665e-05	0.000207116
ADAMTS8	protein_coding	ENSMUSG00000031994.13	1.11246	5.40471e-14	3.00831e-12
ADCYAP1	protein_coding	ENSMUSG00000024256.7	2.16622	3.43973e-80	7.53071e-77
ADORA2A	protein_coding	ENSMUSG00000020178.6	-0.734616	5.9662e-06	8.4635e-05
ADORA2B	protein_coding	ENSMUSG00000018500.2	0.705559	1.54136e-05	0.000198894
AGAP2	protein_coding	ENSMUSG00000025422.10	-0.561188	4.12243e-05	0.000476413
AGL	protein_coding	ENSMUSG00000033400.14	-0.340225	0.0020214	0.0135937
AHCY	protein_coding	ENSMUSG00000027597.15	0.625223	6.66169e-08	1.45201e-06
AHR	protein_coding	ENSMUSG00000019256.17	0.761105	1.11952e-12	5.31543e-11
AIM2	protein_coding	ENSMUSG00000037860.15	2.45377	1.45244e-17	1.20247e-15
AK5	protein_coding	ENSMUSG00000039058.11	-0.380117	8.34717e-06	0.000114775
AKIRIN1	protein_coding	ENSMUSG00000023075.9	0.253358	5.84737e-07	1.03519e-05
AKR1B8	protein_coding	ENSMUSG00000029762.6	0.675767	0.000339176	0.00299021
AMIGO3	protein_coding	ENSMUSG00000032593.5	-0.985461	8.40404e-23	1.18281e-20
AMPH	protein_coding	ENSMUSG00000021314.13	-0.324651	7.99749e-05	0.000835982
ANGPTL2	protein_coding	ENSMUSG00000004105.8	1.07089	1.21688e-13	6.60537e-12
ANKRD1	protein_coding	ENSMUSG00000024803.9	4.79206	2.95585e-09	8.25938e-08
ANKRD13A	protein_coding	ENSMUSG00000041870.16	0.847841	1.68053e-21	2.17849e-19
ANKRD13D	protein_coding	ENSMUSG00000005986.16	-0.578474	1.16247e-10	4.1798e-09
ANKRD27	protein_coding	ENSMUSG00000034867.16	-0.289274	5.73304e-06	8.18765e-05
ANKRD33B	protein_coding	ENSMUSG00000022237.17	0.533136	2.05917e-10	7.0197e-09
ANKRD34A	protein_coding	ENSMUSG00000049097.9	-1.21356	1.60453e-08	3.98683e-07
ANKRD55	protein_coding	ENSMUSG00000049985.15	-0.636905	5.01105e-07	9.00891e-06
ANKS1B	protein_coding	ENSMUSG00000058589.14	0.773605	2.30362e-19	2.45354e-17
ANO3	protein_coding	ENSMUSG00000074968.11	-0.346319	0.0012856	0.00924172
ANO6	protein_coding	ENSMUSG00000064210.7	0.68865	4.69335e-18	4.18452e-16
ANO7	protein_coding	ENSMUSG00000034107.10	1.31404	3.08429e-06	4.73666e-05
AR	protein_coding	ENSMUSG00000046532.8	-0.613933	1.39535e-07	2.817e-06
ARC	protein_coding	ENSMUSG00000022602.14	1.10612	1.78449e-10	6.21229e-09
AREG	protein_coding	ENSMUSG00000029378.5	4.87175	1.60262e-21	2.1052e-19
ARF6	protein_coding	ENSMUSG00000044147.8	0.356223	4.9827e-07	8.97432e-06
ARG2	protein_coding	ENSMUSG00000021125.6	0.459436	0.00132315	0.00947359
ARHGAP23	protein_coding	ENSMUSG00000049807.16	0.281847	0.000851692	0.00653494
ARHGAP24	protein_coding	ENSMUSG00000057315.14	-0.544727	4.99185e-15	3.16125e-13
ARHGAP42	protein_coding	ENSMUSG00000050730.17	0.647121	6.21399e-18	5.49061e-16
ARHGEF15	protein_coding	ENSMUSG00000052921.13	1.25334	5.89577e-25	9.52216e-23
ARHGEF3	protein_coding	ENSMUSG00000021895.10	-0.600172	3.71738e-11	1.41952e-09
ARHGEF4	protein_coding	ENSMUSG00000037509.21	-0.570997	9.66852e-11	3.53448e-09
ARID5A	protein_coding	ENSMUSG00000037447.16	1.97915	3.94604e-56	3.88764e-53
ARL16	protein_coding	ENSMUSG00000057594.12	0.626249	2.1933e-09	6.29066e-08
ARL4C	protein_coding	ENSMUSG00000049866.12	0.479039	1.32522e-11	5.30736e-10
ARPC2	protein_coding	ENSMUSG00000006304.14	0.488789	2.11513e-19	2.27741e-17
ARXES1	protein_coding	ENSMUSG00000048355.2	0.727329	1.33564e-07	2.71874e-06
ASIC1	protein_coding	ENSMUSG00000023017.10	-0.503079	1.68086e-06	2.72815e-05
ASPHD2	protein_coding	ENSMUSG00000029348.11	-0.351874	0.000798791	0.00617106
ATF3	protein_coding	ENSMUSG00000026628.13	5.6503	2.40149e-263	4.73189e-259
ATF4	protein_coding	ENSMUSG00000042406.8	0.642492	4.24443e-18	3.81883e-16
ATP1B2	protein_coding	ENSMUSG00000041329.13	0.708172	9.23206e-14	5.06709e-12
ATP6AP2	protein_coding	ENSMUSG00000031007.2	0.385801	5.56948e-08	1.23305e-06
AVPR1A	protein_coding	ENSMUSG00000020123.6	2.68112	1.32978e-17	1.11025e-15
AZIN1	protein_coding	ENSMUSG00000037458.15	1.03195	1.70675e-54	1.60142e-51
B230219D22RIK	protein_coding	ENSMUSG00000045767.9	0.685006	7.89898e-23	1.13607e-20
B3GALT1	protein_coding	ENSMUSG00000034780.6	-0.690931	5.61495e-10	1.79024e-08
B3GALT5	protein_coding	ENSMUSG00000074892.9	-0.778855	5.95792e-10	1.88049e-08
B3GNT8	protein_coding	ENSMUSG00000059479.7	-0.356329	4.20249e-08	9.57293e-07
BACH1	protein_coding	ENSMUSG00000025612.5	0.975111	1.69524e-26	3.21183e-24
BAIAP2L1	protein_coding	ENSMUSG00000038859.7	-0.551594	2.87754e-08	6.74989e-07
BAMBI	protein_coding	ENSMUSG00000024232.2	-0.59426	4.75374e-06	6.99013e-05
BANP	protein_coding	ENSMUSG00000025316.16	0.928749	0.000181703	0.00173969
BCL2	protein_coding	ENSMUSG00000057329.7	-0.423797	0.000205373	0.00192974
BDNF	protein_coding	ENSMUSG00000048482.14	1.65068	1.4405e-90	4.05479e-87
BEND5	protein_coding	ENSMUSG00000028545.13	0.582109	0.0023425	0.0153194
BET1L	protein_coding	ENSMUSG00000025484.9	0.41057	3.18547e-06	4.86939e-05
BHLHE41	protein_coding	ENSMUSG00000030256.11	1.43209	2.01263e-58	2.20316e-55
BLCAP	protein_coding	ENSMUSG00000067787.10	0.540913	1.83554e-14	1.07641e-12
BTBD2	protein_coding	ENSMUSG00000003344.14	-0.37519	5.79593e-08	1.27887e-06
BTG1	protein_coding	ENSMUSG00000036478.8	0.688744	1.07063e-08	2.76122e-07
BTG2	protein_coding	ENSMUSG00000020423.6	0.399738	0.0062903	0.034135
C1QL4	protein_coding	ENSMUSG00000001076.7	-0.811773	1.77878e-08	4.37566e-07
C1QTNF9	protein_coding	ENSMUSG00000071347.3	1.59849	0.00120871	0.00876573
C2CD2	protein_coding	ENSMUSG00000045975.8	0.738126	8.52526e-09	2.23677e-07
C4B	protein_coding	ENSMUSG00000073418.4	0.936034	1.12813e-07	2.3374e-06
CACNA2D1	protein_coding	ENSMUSG00000040118.15	0.955864	1.12589e-18	1.09284e-16
CACNG5	protein_coding	ENSMUSG00000040373.12	-0.519833	1.05797e-05	0.000142004
CAMK1	protein_coding	ENSMUSG00000030272.15	1.2387	8.28811e-23	1.17488e-20
CAMK1G	protein_coding	ENSMUSG00000016179.11	-0.861205	1.01537e-11	4.13316e-10
CAML	protein_coding	ENSMUSG00000021501.4	0.610993	4.85061e-14	2.72298e-12
CAR10	protein_coding	ENSMUSG00000056158.14	-0.44107	8.22721e-07	1.41456e-05
CARHSP1	protein_coding	ENSMUSG00000008393.9	0.657862	4.26095e-16	3.05301e-14
CASKIN1	protein_coding	ENSMUSG00000033597.9	-0.407804	3.93936e-05	0.000458212
CASP3	protein_coding	ENSMUSG00000031628.9	0.677409	7.10477e-12	2.9977e-10
CASP6	protein_coding	ENSMUSG00000027997.9	1.14145	3.81335e-08	8.78811e-07
CBLN2	protein_coding	ENSMUSG00000024647.14	0.304831	6.44956e-05	0.000698253
CBX6	protein_coding	ENSMUSG00000089715.12	-0.384262	1.2043e-09	3.61179e-08
CBY1	protein_coding	ENSMUSG00000022428.8	-0.441221	2.65628e-07	5.05205e-06
CCDC162	protein_coding	ENSMUSG00000075225.15	0.802098	7.94875e-05	0.000831769
CCDC172	protein_coding	ENSMUSG00000025090.9	0.52407	0.000580931	0.00470475
CCDC71L	protein_coding	ENSMUSG00000090946.3	0.781771	2.70333e-16	1.98755e-14
CCDC74A	protein_coding	ENSMUSG00000041617.10	-0.669825	2.4736e-12	1.10772e-10
CCDC85B	protein_coding	ENSMUSG00000095098.2	-0.311748	0.000335916	0.002967
CCDC86	protein_coding	ENSMUSG00000024732.7	0.4461	0.00220984	0.0145969
CCKBR	protein_coding	ENSMUSG00000030898.15	5.30049	6.04719e-25	9.6873e-23
CCL12	protein_coding	ENSMUSG00000035352.3	0.901461	0.0065813	0.0354408
CCL7	protein_coding	ENSMUSG00000035373.2	0.759185	0.00522733	0.0294789
CD200	protein_coding	ENSMUSG00000022661.14	0.625066	1.08554e-20	1.29965e-18
CD207	protein_coding	ENSMUSG00000034783.7	4.23267	9.64978e-15	5.86849e-13
CD24A	protein_coding	ENSMUSG00000047139.9	0.266713	6.58896e-05	0.000710223
CD3EAP	protein_coding	ENSMUSG00000047649.9	0.596122	1.03622e-05	0.000139466
CD44	protein_coding	ENSMUSG00000005087.17	1.2572	1.42224e-53	1.27381e-50
CD63	protein_coding	ENSMUSG00000025351.14	0.720981	5.51923e-07	9.82393e-06
CDC42SE1	protein_coding	ENSMUSG00000046722.14	0.562607	1.5038e-11	5.98603e-10
CDH12	protein_coding	ENSMUSG00000040452.9	-1.07384	4.38288e-05	0.000502972
CDH15	protein_coding	ENSMUSG00000031962.6	-0.574714	0.000194066	0.00183297
CDH18	protein_coding	ENSMUSG00000040420.15	-0.682433	1.3345e-09	3.96008e-08
CDK17	protein_coding	ENSMUSG00000020015.10	0.374282	4.81555e-07	8.68915e-06
CDKL4	protein_coding	ENSMUSG00000033966.8	-0.601935	0.00104943	0.00778536
CDKN1A	protein_coding	ENSMUSG00000023067.14	1.39944	4.30753e-17	3.49282e-15
CDR2	protein_coding	ENSMUSG00000030878.11	0.428088	4.05932e-07	7.46763e-06
CDV3	protein_coding	ENSMUSG00000032803.15	0.268203	7.83674e-06	0.00010859
CEBPB	protein_coding	ENSMUSG00000056501.3	0.548276	0.00175523	0.0120885
CEBPD	protein_coding	ENSMUSG00000071637.5	1.14407	8.32024e-12	3.47335e-10
CEP250	protein_coding	ENSMUSG00000038241.16	-0.260117	0.000868142	0.00663018
CERS6	protein_coding	ENSMUSG00000027035.10	1.11092	2.43806e-32	6.96226e-30
CH25H	protein_coding	ENSMUSG00000050370.5	1.73858	2.48968e-07	4.76279e-06
CHAC1	protein_coding	ENSMUSG00000027313.3	2.06918	7.81083e-29	1.92381e-26
CHCHD10	protein_coding	ENSMUSG00000049422.7	-0.32906	0.00252089	0.0162751
CHD5	protein_coding	ENSMUSG00000005045.16	-0.261016	0.00792411	0.041197
CHD6	protein_coding	ENSMUSG00000057133.14	-0.311429	0.00697479	0.0371789
CHL1	protein_coding	ENSMUSG00000030077.11	0.842072	1.30971e-19	1.4498e-17
CHODL	protein_coding	ENSMUSG00000022860.15	-1.70561	5.1915e-07	9.29938e-06
CHRM2	protein_coding	ENSMUSG00000045613.9	-1.15846	3.45669e-07	6.41947e-06
CHRNA5	protein_coding	ENSMUSG00000035594.10	3.78134	1.24675e-16	9.59605e-15
CHRNA6	protein_coding	ENSMUSG00000031491.10	-0.981799	2.84318e-11	1.10063e-09
CHRNB3	protein_coding	ENSMUSG00000031492.13	-0.742336	0.000411416	0.00352361
CHST2	protein_coding	ENSMUSG00000033350.7	0.547325	4.7105e-07	8.53086e-06
CISH	protein_coding	ENSMUSG00000032578.7	1.41858	1.38835e-19	1.51139e-17
CITED2	protein_coding	ENSMUSG00000039910.10	1.08133	2.71131e-09	7.65383e-08
CKAP4	protein_coding	ENSMUSG00000046841.5	0.400247	0.000258211	0.00235655
CLEC2L	protein_coding	ENSMUSG00000079598.4	-0.374199	4.51825e-06	6.6938e-05
CLIC1	protein_coding	ENSMUSG00000007041.9	0.71544	8.64817e-11	3.18511e-09
CLN5	protein_coding	ENSMUSG00000022125.7	0.443077	7.43345e-12	3.123e-10
CLN8	protein_coding	ENSMUSG00000026317.7	0.604897	1.67682e-12	7.66593e-11
CLRN1	protein_coding	ENSMUSG00000043850.15	-0.959442	1.74711e-14	1.02762e-12
CLTB	protein_coding	ENSMUSG00000047547.14	0.309994	1.1146e-05	0.000148694
CNBP	protein_coding	ENSMUSG00000030057.15	0.425061	2.25237e-16	1.67474e-14
CNNM1	protein_coding	ENSMUSG00000025189.9	-0.740402	1.1756e-08	3.0044e-07
CNOT11	protein_coding	ENSMUSG00000003135.15	0.306969	0.000335941	0.002967
CNST	protein_coding	ENSMUSG00000038949.8	0.631384	2.04949e-15	1.38774e-13
CNTN6	protein_coding	ENSMUSG00000030092.14	-1.11825	5.34729e-07	9.54599e-06
CNTNAP2	protein_coding	ENSMUSG00000039419.17	-0.35055	0.00246693	0.0159791
COBL	protein_coding	ENSMUSG00000020173.17	-0.268452	0.00151587	0.0106446
COIL	protein_coding	ENSMUSG00000033983.14	1.23452	6.13954e-27	1.24715e-24
COL6A5	protein_coding	ENSMUSG00000091345.9	1.33149	0.003431	0.0210147
COLEC10	protein_coding	ENSMUSG00000038591.3	2.60746	5.81169e-10	1.84699e-08
COQ10B	protein_coding	ENSMUSG00000025981.13	0.438524	4.62716e-07	8.38762e-06
CORO1A	protein_coding	ENSMUSG00000030707.15	-0.28488	0.0042766	0.0250643
CPNE4	protein_coding	ENSMUSG00000032564.16	-0.320238	0.00371848	0.0224133
CREB3L1	protein_coding	ENSMUSG00000027230.9	-0.485199	1.62732e-05	0.000208213
CREM	protein_coding	ENSMUSG00000063889.16	1.15734	4.64517e-30	1.27123e-27
CROT	protein_coding	ENSMUSG00000003623.4	0.318216	8.97991e-08	1.89039e-06
CSF1	protein_coding	ENSMUSG00000014599.10	2.01278	1.52845e-34	5.10452e-32
CSNK1E	protein_coding	ENSMUSG00000022433.20	0.51053	1.68616e-08	4.17914e-07
CSNK1G3	protein_coding	ENSMUSG00000073563.3	0.412593	5.38212e-08	1.1983e-06
CSRNP1	protein_coding	ENSMUSG00000032515.8	2.13438	1.56545e-38	6.04816e-36
CYB561	protein_coding	ENSMUSG00000019590.16	0.476228	8.39147e-16	5.82203e-14
CYBRD1	protein_coding	ENSMUSG00000027015.4	0.866279	8.78287e-12	3.651e-10
CYP1B1	protein_coding	ENSMUSG00000024087.4	0.819725	1.54596e-22	2.13018e-20
CYTH2	protein_coding	ENSMUSG00000003269.17	0.430061	4.03062e-06	6.03033e-05
DAB2IP	protein_coding	ENSMUSG00000026883.17	-0.331292	7.49671e-06	0.000104098
DAPK2	protein_coding	ENSMUSG00000032380.9	-0.764871	2.53546e-06	3.96498e-05
DAZAP2	protein_coding	ENSMUSG00000000346.9	0.298217	1.3255e-07	2.70369e-06
DBP	protein_coding	ENSMUSG00000059824.12	0.677455	6.98003e-06	9.76115e-05
DCAF4	protein_coding	ENSMUSG00000021222.9	-0.689599	1.15284e-09	3.47334e-08
DCLK2	protein_coding	ENSMUSG00000028078.14	-0.327261	0.00151854	0.0106595
DCLK3	protein_coding	ENSMUSG00000032500.10	0.49634	6.25981e-10	1.96407e-08
DDX10	protein_coding	ENSMUSG00000053289.8	0.277698	0.00133765	0.00956004
DDX21	protein_coding	ENSMUSG00000020075.8	0.378141	0.000229578	0.00213579
DDX28	protein_coding	ENSMUSG00000045538.6	0.265416	0.00731109	0.0386836
DGAT1	protein_coding	ENSMUSG00000022555.12	0.53483	0.000664405	0.00526183
DGKG	protein_coding	ENSMUSG00000022861.17	-0.66149	2.36005e-07	4.55013e-06
DGKI	protein_coding	ENSMUSG00000038665.15	-0.32895	0.00877105	0.044577
DIP2A	protein_coding	ENSMUSG00000020231.15	-0.340818	0.00027405	0.00248043
DNAJB5	protein_coding	ENSMUSG00000036052.14	0.581617	2.35859e-10	7.93066e-09
DNAJB9	protein_coding	ENSMUSG00000014905.4	0.384374	1.18462e-10	4.25169e-09
DNAJC6	protein_coding	ENSMUSG00000028528.17	-0.317899	0.000180591	0.00172988
DNAJC7	protein_coding	ENSMUSG00000014195.16	0.589613	5.28324e-14	2.94903e-12
DNASE1L3	protein_coding	ENSMUSG00000025279.7	1.19769	1.57778e-10	5.53179e-09
DOK5	protein_coding	ENSMUSG00000027560.4	1.11245	2.0325e-10	6.95283e-09
DPF3	protein_coding	ENSMUSG00000021221.15	-0.654687	2.48291e-05	0.000301996
DSCAM	protein_coding	ENSMUSG00000050272.10	-0.707198	2.58306e-06	4.02982e-05
DUSP1	protein_coding	ENSMUSG00000024190.7	0.872521	4.87985e-05	0.000549758
DUSP7	protein_coding	ENSMUSG00000053716.9	0.948814	2.22674e-18	2.06961e-16
EAF1	protein_coding	ENSMUSG00000021890.6	0.48315	3.15805e-07	5.93195e-06
ECEL1	protein_coding	ENSMUSG00000026247.13	2.9374	1.3116e-09	3.898e-08
EEPD1	protein_coding	ENSMUSG00000036611.5	-0.313242	4.16982e-09	1.14912e-07
EHD1	protein_coding	ENSMUSG00000024772.9	0.565112	6.80494e-10	2.1149e-08
EHD4	protein_coding	ENSMUSG00000027293.13	0.645896	2.36839e-18	2.18822e-16
EIF1A	protein_coding	ENSMUSG00000057561.10	0.655626	7.19075e-17	5.71317e-15
EIF3B	protein_coding	ENSMUSG00000056076.13	0.5968	5.26268e-10	1.69438e-08
EIF4E	protein_coding	ENSMUSG00000028156.12	0.666611	2.95014e-25	4.92624e-23
EIF4E2	protein_coding	ENSMUSG00000026254.17	0.481187	1.19191e-12	5.61851e-11
EIF5	protein_coding	ENSMUSG00000021282.17	0.299576	1.61683e-07	3.21798e-06
ELF1	protein_coding	ENSMUSG00000036461.16	0.394172	0.000288034	0.00258915
ELL2	protein_coding	ENSMUSG00000001542.7	1.1095	1.5383e-29	4.04143e-27
ELMOD1	protein_coding	ENSMUSG00000041986.16	0.340407	0.000329786	0.00292181
EML6	protein_coding	ENSMUSG00000044072.14	-0.388051	0.00520273	0.0293822
EPHX1	protein_coding	ENSMUSG00000038776.13	-0.441469	0.000197621	0.00186223
ERF	protein_coding	ENSMUSG00000040857.15	0.720652	2.64934e-17	2.16608e-15
ERLIN1	protein_coding	ENSMUSG00000025198.16	0.454843	9.2873e-09	2.42059e-07
ESD	protein_coding	ENSMUSG00000021996.16	0.441608	6.68013e-08	1.45442e-06
ESRRA	protein_coding	ENSMUSG00000024955.15	-0.449582	1.86036e-11	7.33132e-10
ETF1	protein_coding	ENSMUSG00000024360.8	0.424351	2.30126e-21	2.94442e-19
ETS2	protein_coding	ENSMUSG00000022895.16	1.10473	6.1713e-23	9.1428e-21
ETV1	protein_coding	ENSMUSG00000004151.17	-0.566169	3.44531e-05	0.000406326
EXOC5	protein_coding	ENSMUSG00000061244.14	0.30295	6.39414e-05	0.000694161
EXT2	protein_coding	ENSMUSG00000027198.16	0.818926	4.42045e-15	2.83715e-13
EXTL2	protein_coding	ENSMUSG00000027963.14	-0.612447	2.56777e-08	6.08849e-07
EZR	protein_coding	ENSMUSG00000052397.8	0.560137	2.07479e-07	4.04769e-06
FADS3	protein_coding	ENSMUSG00000024664.5	1.07085	1.79048e-28	4.19996e-26
FAM107B	protein_coding	ENSMUSG00000026655.15	0.550867	2.71282e-07	5.14469e-06
FAM111A	protein_coding	ENSMUSG00000024691.13	1.15449	5.65515e-08	1.24921e-06
FAM126B	protein_coding	ENSMUSG00000038174.14	-0.563799	1.4809e-05	0.000192351
FAM129B	protein_coding	ENSMUSG00000026796.16	0.852662	1.78863e-18	1.68628e-16
FAM13A	protein_coding	ENSMUSG00000037709.13	-1.06098	2.68293e-12	1.19603e-10
FAM149A	protein_coding	ENSMUSG00000070044.15	-0.417933	4.58179e-06	6.77266e-05
FAM171B	protein_coding	ENSMUSG00000048388.3	0.421515	2.42072e-06	3.81888e-05
FAM210B	protein_coding	ENSMUSG00000027495.4	1.79742	3.13465e-53	2.68544e-50
FAM214B	protein_coding	ENSMUSG00000036002.12	0.998428	3.59597e-15	2.33845e-13
FAM53C	protein_coding	ENSMUSG00000034300.17	1.35751	2.52746e-49	1.66004e-46
FAM81A	protein_coding	ENSMUSG00000032224.15	-0.6767	2.57941e-12	1.15249e-10
FAM83H	protein_coding	ENSMUSG00000046761.13	0.39313	0.00550106	0.0307323
FAM98C	protein_coding	ENSMUSG00000030590.15	-0.370153	0.000944681	0.00712634
FBLL1	protein_coding	ENSMUSG00000051062.6	-0.549826	0.00232013	0.015188
FBXO30	protein_coding	ENSMUSG00000047648.13	0.796928	6.00813e-12	2.56243e-10
FBXO40	protein_coding	ENSMUSG00000047746.14	-1.28007	9.02153e-11	3.31025e-09
FBXO41	protein_coding	ENSMUSG00000047013.15	-0.613277	5.0073e-07	9.00891e-06
FBXW11	protein_coding	ENSMUSG00000020271.17	0.463368	1.1614e-10	4.1798e-09
FCGR2B	protein_coding	ENSMUSG00000026656.15	0.868597	1.52428e-05	0.000196981
FGF3	protein_coding	ENSMUSG00000031074.14	7.07117	2.75207e-41	1.26109e-38
FGF9	protein_coding	ENSMUSG00000021974.15	-1.03171	2.8769e-13	1.48783e-11
FKBP5	protein_coding	ENSMUSG00000024222.17	0.680576	1.17383e-08	3.00378e-07
FLRT3	protein_coding	ENSMUSG00000051379.12	3.62959	4.45709e-142	2.92742e-138
FN3K	protein_coding	ENSMUSG00000025175.12	-0.757849	5.54793e-05	0.000614755
FNDC4	protein_coding	ENSMUSG00000038552.14	0.957078	3.58655e-20	4.10869e-18
FNDC5	protein_coding	ENSMUSG00000001334.9	-0.84843	1.02295e-18	1.0028e-16
FOCAD	protein_coding	ENSMUSG00000038368.16	-0.27753	0.00753554	0.0396053
FOSL1	protein_coding	ENSMUSG00000024912.6	1.10174	0.000471418	0.00392264
FOSL2	protein_coding	ENSMUSG00000029135.10	1.37831	9.46284e-19	9.36964e-17
FOXJ1	protein_coding	ENSMUSG00000034227.7	-0.716041	1.23941e-06	2.06262e-05
FRAT2	protein_coding	ENSMUSG00000047604.3	1.11137	3.61424e-15	2.3426e-13
FRMPD1	protein_coding	ENSMUSG00000035615.12	-0.49084	2.46538e-06	3.86459e-05
FST	protein_coding	ENSMUSG00000021765.9	3.00354	1.22742e-73	2.19865e-70
FXYD3	protein_coding	ENSMUSG00000057092.12	0.456455	0.000113329	0.00114397
GABRA5	protein_coding	ENSMUSG00000055078.7	1.1612	1.05e-15	7.20877e-14
GADD45A	protein_coding	ENSMUSG00000036390.8	3.23205	6.49806e-146	6.40189e-142
GADD45G	protein_coding	ENSMUSG00000021453.2	1.82996	5.09537e-42	2.44876e-39
GAL	protein_coding	ENSMUSG00000024907.7	2.24052	7.93589e-27	1.56369e-24
GAL3ST1	protein_coding	ENSMUSG00000049721.14	-0.455358	0.00214948	0.0142556
GALNT5	protein_coding	ENSMUSG00000026828.11	-0.577842	3.08662e-06	4.73666e-05
GALNT6	protein_coding	ENSMUSG00000037280.12	2.09563	1.61539e-32	4.68084e-30
GCH1	protein_coding	ENSMUSG00000037580.10	1.11688	9.14617e-15	5.59677e-13
GCNT2	protein_coding	ENSMUSG00000021360.16	0.591805	1.33575e-21	1.76641e-19
GFAP	protein_coding	ENSMUSG00000020932.14	2.2398	3.73507e-15	2.41298e-13
GFOD1	protein_coding	ENSMUSG00000051335.6	-0.376243	2.86045e-05	0.000343254
GFRA1	protein_coding	ENSMUSG00000025089.15	1.32801	3.68125e-26	6.68659e-24
GGCT	protein_coding	ENSMUSG00000002797.9	0.541904	1.47484e-05	0.000191817
GGTA1	protein_coding	ENSMUSG00000035778.17	0.751845	2.36759e-24	3.67331e-22
GLIPR2	protein_coding	ENSMUSG00000028480.14	0.462742	0.00016306	0.00158507
GM11549	protein_coding	ENSMUSG00000085007.3	0.810756	1.71767e-08	4.23592e-07
GM4952	protein_coding	ENSMUSG00000071633.11	1.92944	4.36811e-05	0.000501569
GM5152	protein_coding	ENSMUSG00000069355.12	7.41141	1.21385e-09	3.62939e-08
GM7271	protein_coding	ENSMUSG00000091204.8	-0.386965	1.13036e-05	0.000150592
GM765	protein_coding	ENSMUSG00000090667.2	-0.42923	4.39918e-05	0.000503962
GMPR	protein_coding	ENSMUSG00000000253.13	-0.418119	1.83069e-06	2.95429e-05
GNAI3	protein_coding	ENSMUSG00000000001.4	0.345103	1.00859e-07	2.11193e-06
GNE	protein_coding	ENSMUSG00000028479.18	-0.337059	3.66172e-06	5.49508e-05
GNL2	protein_coding	ENSMUSG00000028869.13	0.474597	3.26536e-07	6.09287e-06
GNPDA2	protein_coding	ENSMUSG00000029209.15	0.297793	0.000667447	0.00528167
GNPNAT1	protein_coding	ENSMUSG00000037722.8	0.786846	4.44621e-07	8.10436e-06
GOLGA7	protein_coding	ENSMUSG00000015341.17	0.571593	7.35898e-12	3.09832e-10
GOLIM4	protein_coding	ENSMUSG00000034109.15	-0.295727	0.000565886	0.00459614
GPR119	protein_coding	ENSMUSG00000051209.3	0.650162	0.00504098	0.028699
GPR137B	protein_coding	ENSMUSG00000021306.11	0.657108	2.00532e-07	3.92772e-06
GPR151	protein_coding	ENSMUSG00000042816.4	4.91761	2.09334e-51	1.58643e-48
GPR153	protein_coding	ENSMUSG00000042804.13	1.02034	3.65412e-20	4.1619e-18
GPR156	protein_coding	ENSMUSG00000046961.8	-0.605619	0.000240498	0.00222165
GPR19	protein_coding	ENSMUSG00000032641.18	1.1223	9.89649e-12	4.04565e-10
GPR3	protein_coding	ENSMUSG00000049649.8	0.901417	2.22174e-11	8.72055e-10
GPR85	protein_coding	ENSMUSG00000048216.13	0.80053	9.97668e-12	4.06999e-10
GPRIN1	protein_coding	ENSMUSG00000069227.4	0.85572	1.53656e-14	9.17467e-13
GRIA2	protein_coding	ENSMUSG00000033981.14	-0.548925	3.68737e-05	0.000432733
GRK6	protein_coding	ENSMUSG00000074886.11	0.40966	9.23197e-07	1.57359e-05
GRM4	protein_coding	ENSMUSG00000063239.17	-0.649472	9.66381e-06	0.000130735
GRRP1	protein_coding	ENSMUSG00000050105.5	0.675241	0.00647627	0.0349612
GTF2A1	protein_coding	ENSMUSG00000020962.14	0.375065	3.26991e-06	4.97922e-05
GTF2IRD1	protein_coding	ENSMUSG00000023079.14	0.418932	0.00558888	0.0311083
GTPBP2	protein_coding	ENSMUSG00000023952.13	0.394139	4.11917e-05	0.000476315
H3F3B	protein_coding	ENSMUSG00000016559.14	0.317794	0.00157112	0.0109739
HAL	protein_coding	ENSMUSG00000020017.14	-0.582138	0.000337977	0.00298231
HCRTR2	protein_coding	ENSMUSG00000032360.16	-0.435935	0.000470297	0.00391669
HDAC5	protein_coding	ENSMUSG00000008855.17	-0.291175	0.000389	0.00336621
HEATR5A	protein_coding	ENSMUSG00000035181.6	-0.435913	5.59154e-06	8.02444e-05
HECA	protein_coding	ENSMUSG00000039879.9	0.889484	2.61121e-36	9.89446e-34
HECW1	protein_coding	ENSMUSG00000021301.9	-0.376092	0.00162734	0.0113338
HERC3	protein_coding	ENSMUSG00000029804.17	-0.391689	5.96749e-05	0.000654332
HERC4	protein_coding	ENSMUSG00000020064.9	0.663547	2.24482e-15	1.50448e-13
HHAT	protein_coding	ENSMUSG00000037375.16	-0.60399	0.0012356	0.00893769
HHATL	protein_coding	ENSMUSG00000032523.11	-0.505796	0.00109145	0.00804862
HIF1A	protein_coding	ENSMUSG00000021109.13	0.497626	1.69091e-08	4.18038e-07
HIP1	protein_coding	ENSMUSG00000039959.13	-0.41882	6.48908e-05	0.000700773
HOXB6	protein_coding	ENSMUSG00000000690.5	-0.708738	7.74827e-07	1.33805e-05
HR	protein_coding	ENSMUSG00000022096.14	1.06857	2.63108e-13	1.36788e-11
HS2ST1	protein_coding	ENSMUSG00000040151.9	0.845788	3.39356e-36	1.26164e-33
HS3ST2	protein_coding	ENSMUSG00000046321.8	-0.679004	2.3098e-10	7.77989e-09
HSD17B7	protein_coding	ENSMUSG00000026675.12	0.794433	2.58613e-17	2.12321e-15
HSPB1	protein_coding	ENSMUSG00000004951.10	0.975913	3.79529e-16	2.74935e-14
HTR3B	protein_coding	ENSMUSG00000008590.4	-0.460254	0.000433987	0.00367636
HTR4	protein_coding	ENSMUSG00000026322.9	-0.555837	4.641e-06	6.84991e-05
HTR7	protein_coding	ENSMUSG00000024798.15	-0.68918	3.29307e-10	1.08506e-08
IDI1	protein_coding	ENSMUSG00000058258.14	0.385114	0.00351771	0.0214392
IER3	protein_coding	ENSMUSG00000003541.6	0.704342	5.50958e-13	2.74837e-11
IFI204	protein_coding	ENSMUSG00000073489.6	0.979001	0.00204849	0.0137293
IFIT1	protein_coding	ENSMUSG00000034459.8	1.46908	1.09132e-06	1.83319e-05
IFRD1	protein_coding	ENSMUSG00000001627.12	1.33685	3.20722e-18	2.91221e-16
IGFBP3	protein_coding	ENSMUSG00000020427.11	2.48554	7.18416e-51	5.05559e-48
IGLON5	protein_coding	ENSMUSG00000013367.5	-0.325859	0.000564308	0.0045871
IGSF21	protein_coding	ENSMUSG00000040972.8	-0.389675	0.000103355	0.00105355
IGTP	protein_coding	ENSMUSG00000078853.8	0.771805	2.48663e-13	1.29964e-11
IL13RA1	protein_coding	ENSMUSG00000017057.9	0.677115	1.30355e-07	2.66444e-06
IL1R1	protein_coding	ENSMUSG00000026072.12	0.879666	2.97908e-13	1.53564e-11
IL4RA	protein_coding	ENSMUSG00000030748.9	1.26565	2.00054e-26	3.71874e-24
IL6	protein_coding	ENSMUSG00000025746.11	4.37447	2.43053e-22	3.32577e-20
IMPA2	protein_coding	ENSMUSG00000024525.7	-0.50092	0.000441702	0.00372224
INPP5J	protein_coding	ENSMUSG00000034570.12	-0.512673	0.00019646	0.00185306
ISL2	protein_coding	ENSMUSG00000032318.12	-0.557167	3.92518e-11	1.49309e-09
ITGA7	protein_coding	ENSMUSG00000025348.9	1.93625	6.41057e-42	3.00747e-39
ITGAV	protein_coding	ENSMUSG00000027087.11	0.397923	0.00298776	0.0187248
ITGB1	protein_coding	ENSMUSG00000025809.15	0.592434	2.83251e-22	3.84909e-20
ITK	protein_coding	ENSMUSG00000020395.13	2.09319	6.89897e-26	1.20299e-23
ITPKC	protein_coding	ENSMUSG00000003752.9	1.86186	5.43448e-43	2.74566e-40
ITPR1	protein_coding	ENSMUSG00000030102.11	1.53836	6.06251e-49	3.61987e-46
JAG2	protein_coding	ENSMUSG00000002799.6	-0.25792	0.00566717	0.0314463
JAK2	protein_coding	ENSMUSG00000024789.13	0.445391	1.31695e-08	3.32682e-07
JPH3	protein_coding	ENSMUSG00000025318.13	-0.418276	1.36437e-05	0.000179224
JUN	protein_coding	ENSMUSG00000052684.4	1.93684	4.0935e-84	1.00823e-80
KANK4	protein_coding	ENSMUSG00000035407.8	-0.478947	2.26639e-06	3.59268e-05
KBTBD3	protein_coding	ENSMUSG00000025893.8	0.339651	2.03197e-05	0.000252662
KCNB1	protein_coding	ENSMUSG00000050556.9	-0.423341	0.000210155	0.00197092
KCND1	protein_coding	ENSMUSG00000009731.4	-0.270678	0.00826416	0.0424771
KCNH7	protein_coding	ENSMUSG00000059742.10	-0.531498	6.90209e-05	0.000739526
KCNIP1	protein_coding	ENSMUSG00000053519.17	-0.543187	4.10908e-11	1.55702e-09
KCNIP2	protein_coding	ENSMUSG00000025221.16	-0.282163	0.00169846	0.0117633
KCNJ11	protein_coding	ENSMUSG00000096146.2	-0.838678	3.01704e-15	1.98822e-13
KCNJ12	protein_coding	ENSMUSG00000042529.14	-0.500597	7.64367e-10	2.36438e-08
KCNJ3	protein_coding	ENSMUSG00000026824.11	-1.03165	4.63191e-14	2.61511e-12
KCNJ4	protein_coding	ENSMUSG00000044216.7	-0.649391	7.36467e-05	0.000778924
KCNK18	protein_coding	ENSMUSG00000040901.8	-0.517773	0.000218835	0.00204357
KCNN2	protein_coding	ENSMUSG00000054477.16	-0.545516	0.00165266	0.0114703
KCNS1	protein_coding	ENSMUSG00000040164.3	-0.683467	6.43861e-09	1.72607e-07
KCNS3	protein_coding	ENSMUSG00000043673.11	-0.361123	3.41075e-05	0.00040291
KCTD11	protein_coding	ENSMUSG00000046731.5	1.50458	7.47933e-23	1.09165e-20
KDM2B	protein_coding	ENSMUSG00000029475.17	0.665057	9.89232e-09	2.56251e-07
KIRREL3	protein_coding	ENSMUSG00000032036.15	-0.522315	4.22077e-06	6.28617e-05
KLF10	protein_coding	ENSMUSG00000037465.10	0.620973	1.06089e-16	8.26234e-15
KLF6	protein_coding	ENSMUSG00000000078.7	1.23508	7.43431e-36	2.66337e-33
KLHL33	protein_coding	ENSMUSG00000090799.2	-1.1027	1.17143e-09	3.51858e-08
KLHL5	protein_coding	ENSMUSG00000054920.12	-0.37087	4.91529e-06	7.20081e-05
KLRG2	protein_coding	ENSMUSG00000071537.6	-0.528505	0.00890888	0.0451261
KNDC1	protein_coding	ENSMUSG00000066129.15	-0.940787	1.49831e-09	4.38672e-08
KPNA2	protein_coding	ENSMUSG00000018362.14	0.772806	1.08858e-06	1.83015e-05
KSR1	protein_coding	ENSMUSG00000018334.18	-0.270217	0.00263087	0.0168965
KTN1	protein_coding	ENSMUSG00000021843.17	0.913296	7.79711e-25	1.23899e-22
LAS1L	protein_coding	ENSMUSG00000057421.12	0.391781	9.12172e-07	1.55614e-05
LCMT2	protein_coding	ENSMUSG00000074890.4	0.500766	0.00146084	0.0102985
LCP1	protein_coding	ENSMUSG00000021998.16	-0.432176	2.30761e-08	5.53152e-07
LCT	protein_coding	ENSMUSG00000026354.8	-0.945929	8.95142e-05	0.000923932
LGALS3	protein_coding	ENSMUSG00000050335.17	0.905774	5.24921e-06	7.59959e-05
LGI3	protein_coding	ENSMUSG00000033595.7	-0.543683	9.06376e-06	0.000123679
LHFPL4	protein_coding	ENSMUSG00000042873.11	-0.278081	0.000955597	0.00720042
LIMD1	protein_coding	ENSMUSG00000025239.3	0.623071	6.95529e-06	9.73345e-05
LIMK1	protein_coding	ENSMUSG00000029674.13	-0.300199	3.87491e-05	0.000451783
LIN7B	protein_coding	ENSMUSG00000003872.9	-0.351753	0.00486447	0.0278309
LINGO1	protein_coding	ENSMUSG00000049556.5	-0.62371	1.83183e-11	7.24787e-10
LIPH	protein_coding	ENSMUSG00000044626.13	2.03839	3.5712e-06	5.36742e-05
LITAF	protein_coding	ENSMUSG00000022500.15	0.345938	0.00859512	0.0438411
LIX1	protein_coding	ENSMUSG00000047786.12	0.451422	2.70597e-10	8.99131e-09
LMO7	protein_coding	ENSMUSG00000033060.16	2.23344	3.43834e-49	2.11715e-46
LONRF1	protein_coding	ENSMUSG00000039633.7	0.504933	2.34703e-08	5.60556e-07
LRAT	protein_coding	ENSMUSG00000028003.6	1.39082	2.83565e-14	1.64334e-12
LRFN1	protein_coding	ENSMUSG00000030600.15	-0.417044	8.55231e-05	0.000885521
LRRC10B	protein_coding	ENSMUSG00000090291.3	2.50517	6.88986e-15	4.29613e-13
LRRC15	protein_coding	ENSMUSG00000052316.9	1.65498	1.24504e-06	2.07024e-05
LRRC49	protein_coding	ENSMUSG00000047766.15	-0.386581	3.76766e-10	1.23319e-08
LRRN1	protein_coding	ENSMUSG00000034648.9	-0.623436	4.80392e-09	1.30922e-07
LRRN2	protein_coding	ENSMUSG00000026443.3	-0.809354	5.00564e-15	3.16125e-13
LURAP1L	protein_coding	ENSMUSG00000048706.3	-0.604516	1.17993e-08	3.01158e-07
LUZP1	protein_coding	ENSMUSG00000001089.14	-0.313578	0.00062014	0.0049591
M6PR	protein_coding	ENSMUSG00000007458.14	0.422709	1.15884e-14	7.0258e-13
MAB21L2	protein_coding	ENSMUSG00000057777.4	-0.697274	1.18616e-06	1.98068e-05
MAFK	protein_coding	ENSMUSG00000018143.10	0.893032	2.37657e-18	2.18822e-16
MAGI3	protein_coding	ENSMUSG00000052539.15	-0.262513	0.00826917	0.0424771
MAP7D1	protein_coding	ENSMUSG00000028849.17	0.674166	8.82802e-12	3.66205e-10
MAPK6	protein_coding	ENSMUSG00000042688.16	0.898014	7.49602e-20	8.4886e-18
MAPKBP1	protein_coding	ENSMUSG00000033902.12	1.58386	3.43815e-21	4.31499e-19
MARCKS	protein_coding	ENSMUSG00000069662.5	0.363629	0.000992364	0.00742916
MAT2A	protein_coding	ENSMUSG00000053907.10	0.323591	2.12195e-08	5.13648e-07
MAZ	protein_coding	ENSMUSG00000030678.7	0.48563	1.6273e-12	7.48139e-11
MCHR1	protein_coding	ENSMUSG00000050164.11	2.11642	2.59695e-20	3.01001e-18
MCL1	protein_coding	ENSMUSG00000038612.16	0.439329	1.62602e-06	2.65225e-05
MCOLN2	protein_coding	ENSMUSG00000011008.13	2.19552	1.4437e-13	7.7091e-12
MED22	protein_coding	ENSMUSG00000015776.12	0.599176	1.4135e-09	4.16317e-08
MEF2C	protein_coding	ENSMUSG00000005583.16	-0.761891	1.01512e-10	3.69723e-09
METAP1	protein_coding	ENSMUSG00000005813.12	0.60178	1.78369e-13	9.44782e-12
METTL7A3	protein_coding	ENSMUSG00000058057.5	0.77985	5.07155e-19	5.09846e-17
MEX3A	protein_coding	ENSMUSG00000074480.4	0.624053	0.00457634	0.0265593
MEX3D	protein_coding	ENSMUSG00000048696.11	0.637251	1.44634e-10	5.12565e-09
MFAP3L	protein_coding	ENSMUSG00000031647.10	0.455349	1.6371e-06	2.66811e-05
MFHAS1	protein_coding	ENSMUSG00000070056.6	0.707887	1.54622e-10	5.43078e-09
MGAT3	protein_coding	ENSMUSG00000042428.6	-0.331862	2.42371e-06	3.81936e-05
MGLL	protein_coding	ENSMUSG00000033174.17	-0.268809	9.03436e-06	0.000123363
MICALL1	protein_coding	ENSMUSG00000033039.10	0.852639	1.20894e-17	1.01799e-15
MIDN	protein_coding	ENSMUSG00000035621.13	1.01972	3.87209e-25	6.35797e-23
MMP16	protein_coding	ENSMUSG00000028226.15	1.84038	8.18535e-26	1.40247e-23
MOSPD1	protein_coding	ENSMUSG00000023074.11	0.34532	3.80637e-05	0.00044458
MRGBP	protein_coding	ENSMUSG00000027569.15	0.641636	0.000130833	0.00130529
MRGPRA3	protein_coding	ENSMUSG00000078698.3	-0.941554	6.49905e-17	5.20558e-15
MRPL45	protein_coding	ENSMUSG00000018882.12	-0.286776	0.000768322	0.00597672
MSH6	protein_coding	ENSMUSG00000005370.4	0.824365	1.33153e-19	1.46573e-17
MSTN	protein_coding	ENSMUSG00000026100.6	2.40646	2.07175e-15	1.398e-13
MTHFD2	protein_coding	ENSMUSG00000005667.8	0.632679	1.77371e-07	3.49841e-06
MTSS1	protein_coding	ENSMUSG00000022353.10	0.551389	1.16528e-20	1.36671e-18
MTUS2	protein_coding	ENSMUSG00000029651.16	0.988568	2.03005e-19	2.19781e-17
MYADM	protein_coding	ENSMUSG00000068566.12	1.21327	6.44074e-34	2.03378e-31
MYC	protein_coding	ENSMUSG00000022346.16	0.980203	7.47795e-18	6.54869e-16
MYD88	protein_coding	ENSMUSG00000032508.8	0.673439	1.75539e-07	3.46575e-06
MYO10	protein_coding	ENSMUSG00000022272.17	1.00979	7.84565e-10	2.41171e-08
NABP1	protein_coding	ENSMUSG00000026107.11	1.12023	7.65571e-23	1.10918e-20
NAT14	protein_coding	ENSMUSG00000035285.6	-0.380922	0.000676468	0.00533805
NAT9	protein_coding	ENSMUSG00000015542.17	-0.282533	0.00878344	0.0446284
NBAS	protein_coding	ENSMUSG00000020576.10	-0.319737	0.000353035	0.00309715
NCALD	protein_coding	ENSMUSG00000051359.15	-0.388834	1.72452e-07	3.41285e-06
NCKAP5L	protein_coding	ENSMUSG00000023009.14	-0.308362	0.00282113	0.0178796
NDEL1	protein_coding	ENSMUSG00000018736.14	0.558764	1.066e-09	3.22153e-08
NDST4	protein_coding	ENSMUSG00000027971.16	-0.828665	1.46223e-11	5.83235e-10
NETO2	protein_coding	ENSMUSG00000036902.11	0.971743	2.45579e-19	2.58764e-17
NFE2L2	protein_coding	ENSMUSG00000015839.6	0.400392	3.3683e-11	1.29627e-09
NFIL3	protein_coding	ENSMUSG00000056749.7	2.02815	7.38265e-29	1.84136e-26
NFYB	protein_coding	ENSMUSG00000020248.18	0.800395	6.43186e-17	5.17279e-15
NKAIN1	protein_coding	ENSMUSG00000078532.9	1.95927	1.26006e-52	1.03451e-49
NLRC5	protein_coding	ENSMUSG00000074151.13	0.977615	1.82431e-05	0.000229395
NOC4L	protein_coding	ENSMUSG00000033294.11	0.363211	0.00151364	0.0106331
NOD1	protein_coding	ENSMUSG00000038058.14	-0.341227	0.00305804	0.0190864
NOP14	protein_coding	ENSMUSG00000036693.12	0.430753	8.35464e-06	0.000114798
NOP58	protein_coding	ENSMUSG00000026020.9	0.511061	1.92105e-09	5.54207e-08
NPTX2	protein_coding	ENSMUSG00000059991.7	0.808576	4.53089e-30	1.25742e-27
NPY	protein_coding	ENSMUSG00000029819.6	3.88984	7.01346e-19	6.97946e-17
NPY1R	protein_coding	ENSMUSG00000036437.6	1.12062	2.68658e-27	5.69208e-25
NRAS	protein_coding	ENSMUSG00000027852.14	0.395094	2.27346e-13	1.19457e-11
NRG1	protein_coding	ENSMUSG00000062991.9	-0.439648	2.78702e-05	0.000335464
NRIP1	protein_coding	ENSMUSG00000048490.14	1.0862	2.73308e-14	1.59327e-12
NTF3	protein_coding	ENSMUSG00000049107.13	-2.24217	5.22959e-08	1.1683e-06
NTNG1	protein_coding	ENSMUSG00000059857.15	-0.770919	6.05001e-14	3.3392e-12
NTS	protein_coding	ENSMUSG00000019890.4	1.2838	5.06707e-12	2.18472e-10
NXPE3	protein_coding	ENSMUSG00000075033.4	-0.529989	8.11181e-10	2.48964e-08
NXPE4	protein_coding	ENSMUSG00000044229.9	0.853943	9.35363e-07	1.5902e-05
OACYL	protein_coding	ENSMUSG00000046610.15	1.783	1.14639e-07	2.36732e-06
OASL1	protein_coding	ENSMUSG00000041827.15	1.07819	8.69713e-07	1.49016e-05
OASL2	protein_coding	ENSMUSG00000029561.17	0.83892	9.75227e-14	5.33774e-12
ODC1	protein_coding	ENSMUSG00000011179.8	0.930808	4.3149e-13	2.1689e-11
OGFRL1	protein_coding	ENSMUSG00000026158.11	-0.513099	1.82289e-08	4.47857e-07
OLFR920	protein_coding	ENSMUSG00000061039.5	1.97125	1.14687e-20	1.35317e-18
OMG	protein_coding	ENSMUSG00000049612.10	-0.806843	2.70799e-09	7.65383e-08
OPRD1	protein_coding	ENSMUSG00000050511.1	-0.896623	2.22144e-10	7.54677e-09
OPRL1	protein_coding	ENSMUSG00000027584.17	-1.09685	1.91218e-15	1.29923e-13
OSBP2	protein_coding	ENSMUSG00000020435.17	0.735658	6.31576e-07	1.11013e-05
OSBPL10	protein_coding	ENSMUSG00000040875.12	-0.37332	1.65925e-05	0.000211747
OSCP1	protein_coding	ENSMUSG00000042616.8	-0.598705	1.18313e-07	2.43344e-06
OTUD1	protein_coding	ENSMUSG00000043415.5	0.384705	0.0075694	0.0397303
OTUD4	protein_coding	ENSMUSG00000036990.13	0.614395	8.44766e-18	7.26868e-16
PA2G4	protein_coding	ENSMUSG00000025364.13	0.283773	0.000269257	0.00244378
PANX1	protein_coding	ENSMUSG00000031934.14	0.431428	1.4224e-09	4.18313e-08
PANX2	protein_coding	ENSMUSG00000058441.7	-0.252735	0.0043772	0.0255551
PARP16	protein_coding	ENSMUSG00000032392.11	0.585523	0.000104053	0.00106011
PARP3	protein_coding	ENSMUSG00000023249.15	0.381226	3.65992e-05	0.000430024
PCNX	protein_coding	ENSMUSG00000021140.9	1.04088	1.64396e-14	9.70845e-13
PCSK1	protein_coding	ENSMUSG00000021587.5	0.773226	5.36519e-10	1.72175e-08
PDCL3	protein_coding	ENSMUSG00000026078.10	0.393042	4.51237e-05	0.000515386
PDE1C	protein_coding	ENSMUSG00000004347.17	0.945546	2.12773e-23	3.20036e-21
PDE2A	protein_coding	ENSMUSG00000110195.1	-0.509022	7.04914e-09	1.88206e-07
PDE4D	protein_coding	ENSMUSG00000021699.17	-0.639608	1.20446e-06	2.00784e-05
PDE7A	protein_coding	ENSMUSG00000069094.12	1.15694	6.6922e-30	1.80635e-27
PFKFB3	protein_coding	ENSMUSG00000026773.19	0.715077	1.9866e-13	1.04944e-11
PGBD5	protein_coding	ENSMUSG00000050751.14	-0.306475	0.000518027	0.00426188
PGF	protein_coding	ENSMUSG00000004791.7	-0.684655	1.77064e-06	2.85972e-05
PHACTR1	protein_coding	ENSMUSG00000054728.17	-0.263379	3.54063e-05	0.000416256
PHLDA1	protein_coding	ENSMUSG00000020205.8	1.47634	4.83805e-35	1.67244e-32
PHOX2A	protein_coding	ENSMUSG00000007946.11	3.10267	2.93445e-06	4.52075e-05
PIGF	protein_coding	ENSMUSG00000024145.6	1.33427	2.57168e-28	5.96145e-26
PIK3R2	protein_coding	ENSMUSG00000031834.15	-0.428733	4.03652e-12	1.75575e-10
PIM1	protein_coding	ENSMUSG00000024014.8	0.910472	7.84036e-08	1.67374e-06
PIM3	protein_coding	ENSMUSG00000035828.11	1.07782	5.0947e-29	1.287e-26
PIP5K1C	protein_coding	ENSMUSG00000034902.17	-0.289524	4.39728e-05	0.000503962
PIP5KL1	protein_coding	ENSMUSG00000046854.16	0.974008	1.22739e-05	0.00016253
PITPNM2	protein_coding	ENSMUSG00000029406.15	-0.251316	0.00509711	0.0289267
PKIB	protein_coding	ENSMUSG00000019876.15	1.53244	1.03183e-63	1.2707e-60
PKNOX2	protein_coding	ENSMUSG00000035934.16	-0.267594	0.00010482	0.00106683
PLAUR	protein_coding	ENSMUSG00000046223.10	2.74453	3.21594e-41	1.44016e-38
PLCB3	protein_coding	ENSMUSG00000024960.9	-0.388065	1.70719e-06	2.76633e-05
PLCD1	protein_coding	ENSMUSG00000010660.3	0.62156	1.49044e-05	0.000193335
PLEK2	protein_coding	ENSMUSG00000021118.7	0.512577	0.00128209	0.00921985
PLEKHA3	protein_coding	ENSMUSG00000002733.8	0.538516	1.91475e-18	1.79658e-16
PLEKHD1	protein_coding	ENSMUSG00000066438.6	-0.354395	0.00229188	0.0150431
PLEKHF2	protein_coding	ENSMUSG00000049969.3	0.34402	0.00387638	0.0232017
PLEKHO1	protein_coding	ENSMUSG00000015745.9	0.962904	6.47342e-18	5.6943e-16
PLEKHO2	protein_coding	ENSMUSG00000050721.9	0.741982	3.08255e-15	2.02462e-13
PLIN2	protein_coding	ENSMUSG00000028494.12	1.21514	2.93267e-19	3.05742e-17
PLSCR3	protein_coding	ENSMUSG00000019461.12	0.450722	4.19864e-10	1.36518e-08
PLXND1	protein_coding	ENSMUSG00000030123.15	-0.462936	5.67687e-10	1.80706e-08
PMAIP1	protein_coding	ENSMUSG00000024521.8	2.24243	1.492e-27	3.3032e-25
PMFBP1	protein_coding	ENSMUSG00000031727.8	-0.937248	0.000529386	0.00433903
PNP	protein_coding	ENSMUSG00000115338.2	0.684151	1.30232e-05	0.00017176
PODXL	protein_coding	ENSMUSG00000025608.9	0.820515	7.87662e-05	0.000825098
POP5	protein_coding	ENSMUSG00000060152.14	0.330091	0.000722047	0.00565694
PPARGC1A	protein_coding	ENSMUSG00000029167.13	-0.407713	0.000380554	0.00330619
PPFIA4	protein_coding	ENSMUSG00000026458.13	-0.479144	2.4323e-06	3.82186e-05
PPP1R15A	protein_coding	ENSMUSG00000040435.12	0.955881	8.94331e-12	3.70208e-10
PPP1R15B	protein_coding	ENSMUSG00000046062.5	0.366672	1.85219e-07	3.6459e-06
PPP1R18	protein_coding	ENSMUSG00000034595.17	0.480938	2.71053e-11	1.05134e-09
PPP1R3D	protein_coding	ENSMUSG00000049999.4	0.797532	2.22822e-08	5.36734e-07
PPP4R1	protein_coding	ENSMUSG00000061950.17	0.767837	9.74878e-19	9.6045e-17
PPP4R4	protein_coding	ENSMUSG00000021209.12	0.804036	1.07705e-17	9.1475e-16
PRC1	protein_coding	ENSMUSG00000038943.16	1.17092	8.81978e-08	1.86065e-06
PRKAB1	protein_coding	ENSMUSG00000029513.14	0.383402	0.00493248	0.0281464
PRKAB2	protein_coding	ENSMUSG00000038205.12	0.475994	2.70309e-09	7.65253e-08
PRKCQ	protein_coding	ENSMUSG00000026778.13	-0.473181	9.97087e-07	1.6893e-05
PRKCZ	protein_coding	ENSMUSG00000029053.16	-0.443743	1.87498e-07	3.68342e-06
PROCR	protein_coding	ENSMUSG00000027611.12	2.95695	1.32003e-47	7.43142e-45
PROS1	protein_coding	ENSMUSG00000022912.8	0.56277	0.000908115	0.00689272
PROSER2	protein_coding	ENSMUSG00000045319.13	-0.514557	0.00387926	0.023203
PRR12	protein_coding	ENSMUSG00000046574.8	-0.392038	0.000490988	0.00405977
PRR13	protein_coding	ENSMUSG00000023048.13	0.430527	1.64808e-12	7.55204e-11
PRR15	protein_coding	ENSMUSG00000045725.5	1.07448	2.66895e-08	6.3132e-07
PRRG1	protein_coding	ENSMUSG00000047996.16	-0.749266	2.02837e-05	0.000252476
PRRT3	protein_coding	ENSMUSG00000045009.9	-0.857719	1.03991e-10	3.78052e-09
PSTPIP1	protein_coding	ENSMUSG00000032322.14	-0.687213	0.00636306	0.0344539
PTHLH	protein_coding	ENSMUSG00000048776.8	0.751875	0.000540392	0.00441638
PTP4A1	protein_coding	ENSMUSG00000026064.16	1.21387	3.08594e-19	3.20028e-17
PTPN2	protein_coding	ENSMUSG00000024539.17	0.415676	0.00450881	0.0262301
PVR	protein_coding	ENSMUSG00000040511.14	1.18663	9.88495e-22	1.32499e-19
PXDC1	protein_coding	ENSMUSG00000021411.16	0.816621	3.16426e-07	5.93796e-06
QRFPR	protein_coding	ENSMUSG00000058400.13	2.65273	5.53463e-08	1.22671e-06
RAB11FIP5	protein_coding	ENSMUSG00000051343.11	0.703543	8.76477e-09	2.29047e-07
RAB31	protein_coding	ENSMUSG00000056515.9	0.392078	2.89671e-05	0.000346971
RAB35	protein_coding	ENSMUSG00000029518.15	0.508913	2.54579e-15	1.69467e-13
RAB39	protein_coding	ENSMUSG00000055069.3	0.307216	6.78234e-09	1.81329e-07
RAB4A	protein_coding	ENSMUSG00000019478.16	-0.426411	1.27174e-08	3.22502e-07
RAP1B	protein_coding	ENSMUSG00000052681.8	0.495118	6.18279e-16	4.33544e-14
RAP1GAP	protein_coding	ENSMUSG00000041351.16	-0.268483	0.00828553	0.0425373
RAP2B	protein_coding	ENSMUSG00000036894.3	0.542828	1.88426e-10	6.50219e-09
RASEF	protein_coding	ENSMUSG00000043003.14	1.83736	5.99426e-43	2.95277e-40
RASGRP1	protein_coding	ENSMUSG00000027347.18	-0.299603	0.0080991	0.0418747
RASL11A	protein_coding	ENSMUSG00000029641.8	2.04408	1.13927e-26	2.17943e-24
RASSF1	protein_coding	ENSMUSG00000010067.13	0.550349	2.43639e-06	3.82523e-05
RBM15B	protein_coding	ENSMUSG00000074102.4	0.408824	2.95462e-09	8.25938e-08
RCAN1	protein_coding	ENSMUSG00000022951.16	0.606945	3.32946e-17	2.7109e-15
RCC1	protein_coding	ENSMUSG00000028896.13	1.23963	2.35489e-16	1.74439e-14
RDH10	protein_coding	ENSMUSG00000025921.7	0.500302	0.000987952	0.00740175
RDH11	protein_coding	ENSMUSG00000066441.14	0.488285	9.44593e-12	3.88565e-10
RDH13	protein_coding	ENSMUSG00000008435.15	0.8042	2.42002e-19	2.56366e-17
RELA	protein_coding	ENSMUSG00000024927.8	0.422137	0.000245921	0.00226431
REST	protein_coding	ENSMUSG00000029249.15	0.483753	0.00251208	0.0162342
RGS20	protein_coding	ENSMUSG00000002459.17	2.15183	2.57154e-23	3.83861e-21
RGS3	protein_coding	ENSMUSG00000059810.18	-0.265554	0.000157714	0.00153765
RHOC	protein_coding	ENSMUSG00000002233.13	1.10119	1.29682e-18	1.23442e-16
RHOQ	protein_coding	ENSMUSG00000024143.15	1.60533	1.44965e-59	1.68023e-56
RIMS4	protein_coding	ENSMUSG00000035226.5	0.489112	0.00056801	0.00461149
RIN1	protein_coding	ENSMUSG00000024883.8	2.89997	8.28074e-23	1.17488e-20
RIOK3	protein_coding	ENSMUSG00000024404.7	0.761267	2.59127e-27	5.54982e-25
RMND5B	protein_coding	ENSMUSG00000001054.9	0.765592	3.51802e-10	1.15532e-08
RND1	protein_coding	ENSMUSG00000054855.13	1.63423	8.8103e-11	3.23877e-09
RNF122	protein_coding	ENSMUSG00000039328.11	2.05945	3.12747e-66	4.10825e-63
RNF19B	protein_coding	ENSMUSG00000028793.15	0.874793	9.68352e-24	1.46772e-21
RNF208	protein_coding	ENSMUSG00000044628.5	-0.410909	0.000175309	0.0016908
RORA	protein_coding	ENSMUSG00000032238.17	0.712071	3.16732e-12	1.40245e-10
RPA1	protein_coding	ENSMUSG00000000751.13	-0.301983	6.12912e-05	0.000668335
RPS6KA1	protein_coding	ENSMUSG00000003644.17	0.580848	0.000102481	0.00104518
RRAS2	protein_coding	ENSMUSG00000055723.6	1.2599	7.59771e-24	1.16051e-21
RRS1	protein_coding	ENSMUSG00000061024.8	0.331015	0.00205051	0.0137379
RSAD1	protein_coding	ENSMUSG00000039096.10	0.767095	5.56011e-14	3.0861e-12
RTN4RL1	protein_coding	ENSMUSG00000045287.6	-0.54741	1.39564e-09	4.12288e-08
S100A11	protein_coding	ENSMUSG00000027907.4	0.618892	8.16092e-08	1.73466e-06
S1PR2	protein_coding	ENSMUSG00000043895.6	1.19652	1.90561e-16	1.43863e-14
SAA1	protein_coding	ENSMUSG00000074115.5	3.22184	1.21993e-12	5.73687e-11
SAA2	protein_coding	ENSMUSG00000057465.5	3.08215	4.00649e-05	0.000464649
SAC3D1	protein_coding	ENSMUSG00000024790.8	0.292826	0.00709678	0.0377321
SAMHD1	protein_coding	ENSMUSG00000027639.16	0.449877	7.75967e-06	0.000107598
SATB2	protein_coding	ENSMUSG00000038331.15	1.85609	7.82095e-05	0.000820575
SBDS	protein_coding	ENSMUSG00000025337.10	0.481377	1.58016e-07	3.15137e-06
SCAI	protein_coding	ENSMUSG00000035236.17	0.985578	5.03089e-19	5.08352e-17
SCN1A	protein_coding	ENSMUSG00000064329.13	-0.586513	1.46454e-06	2.40078e-05
SCPEP1	protein_coding	ENSMUSG00000000278.10	0.926216	7.25755e-21	8.88217e-19
SCRN1	protein_coding	ENSMUSG00000019124.10	-0.297826	4.61006e-07	8.36434e-06
SCRT1	protein_coding	ENSMUSG00000048385.9	-1.06062	1.00114e-15	6.89739e-14
SCX	protein_coding	ENSMUSG00000034161.8	-1.39022	2.20721e-13	1.16286e-11
SCYL3	protein_coding	ENSMUSG00000026584.14	0.504786	8.14641e-08	1.73344e-06
SDC1	protein_coding	ENSMUSG00000020592.14	1.52572	2.01855e-27	4.38031e-25
SECTM1B	protein_coding	ENSMUSG00000039364.13	2.80948	3.0247e-51	2.20736e-48
SEMA3F	protein_coding	ENSMUSG00000034684.12	-0.322552	0.00977969	0.0485633
SEMA6A	protein_coding	ENSMUSG00000019647.16	3.28406	1.32681e-74	2.61435e-71
SEMA7A	protein_coding	ENSMUSG00000038264.8	-0.683636	5.73112e-14	3.17208e-12
SERPINA3I	protein_coding	ENSMUSG00000079014.4	1.28457	2.07806e-25	3.49966e-23
SERPINA3N	protein_coding	ENSMUSG00000021091.8	1.31077	7.85386e-50	5.33629e-47
SERPINB1A	protein_coding	ENSMUSG00000044734.16	1.28739	3.93649e-31	1.10807e-28
SERPINB1C	protein_coding	ENSMUSG00000079049.9	2.4972	4.44238e-19	4.53537e-17
SERPINB5	protein_coding	ENSMUSG00000067006.12	1.70316	1.26712e-17	1.06244e-15
SERPINE1	protein_coding	ENSMUSG00000037411.10	3.80507	4.2665e-25	6.94769e-23
SERTAD1	protein_coding	ENSMUSG00000008384.8	0.585169	0.000106659	0.00108474
SESN2	protein_coding	ENSMUSG00000028893.8	1.00687	3.08884e-07	5.8186e-06
SEZ6L	protein_coding	ENSMUSG00000058153.15	2.48413	1.0221e-28	2.48634e-26
SFXN3	protein_coding	ENSMUSG00000025212.17	0.265085	5.19188e-06	7.53875e-05
SHC2	protein_coding	ENSMUSG00000020312.12	0.402098	9.1267e-12	3.76219e-10
SHF	protein_coding	ENSMUSG00000033256.14	-0.520255	2.30752e-06	3.64906e-05
SHH	protein_coding	ENSMUSG00000002633.4	0.609182	1.8822e-05	0.000235473
SHISA9	protein_coding	ENSMUSG00000022494.15	2.55302	6.55032e-12	2.77565e-10
SIK1	protein_coding	ENSMUSG00000024042.7	0.691725	2.64036e-06	4.1062e-05
SIX1	protein_coding	ENSMUSG00000051367.8	0.36801	4.04028e-10	1.31586e-08
SLAMF1	protein_coding	ENSMUSG00000015316.11	3.32418	2.75785e-08	6.50007e-07
SLBP	protein_coding	ENSMUSG00000004642.13	0.2726	0.00173547	0.0119901
SLC10A6	protein_coding	ENSMUSG00000029321.1	1.89	8.22997e-52	6.48654e-49
SLC10A7	protein_coding	ENSMUSG00000031684.11	-0.316326	0.00140325	0.00996025
SLC11A2	protein_coding	ENSMUSG00000023030.16	0.880735	6.30918e-15	3.95911e-13
SLC16A1	protein_coding	ENSMUSG00000032902.1	0.262598	1.44813e-05	0.000188717
SLC1A4	protein_coding	ENSMUSG00000020142.12	1.00972	1.10037e-17	9.30542e-16
SLC22A23	protein_coding	ENSMUSG00000038267.15	0.711774	6.97607e-07	1.21967e-05
SLC23A2	protein_coding	ENSMUSG00000027340.15	0.60554	3.57658e-11	1.36841e-09
SLC25A20	protein_coding	ENSMUSG00000032602.6	0.439395	1.72513e-07	3.41285e-06
SLC25A24	protein_coding	ENSMUSG00000040322.10	0.837219	6.66971e-15	4.17206e-13
SLC25A25	protein_coding	ENSMUSG00000026819.15	-0.296952	9.23699e-05	0.000950421
SLC25A29	protein_coding	ENSMUSG00000021265.3	-0.394297	0.00140646	0.00997104
SLC29A2	protein_coding	ENSMUSG00000024891.6	1.58887	2.78611e-13	1.44467e-11
SLC2A1	protein_coding	ENSMUSG00000028645.11	1.20427	2.00636e-21	2.58388e-19
SLC2A3	protein_coding	ENSMUSG00000003153.10	0.752074	4.15385e-29	1.06295e-26
SLC2A8	protein_coding	ENSMUSG00000026791.14	-0.424948	2.10091e-06	3.35193e-05
SLC30A1	protein_coding	ENSMUSG00000037434.7	0.430163	5.00554e-06	7.30046e-05
SLC30A4	protein_coding	ENSMUSG00000005802.12	0.419007	4.24657e-07	7.77644e-06
SLC35F6	protein_coding	ENSMUSG00000029175.17	0.384283	8.92102e-05	0.000922244
SLC35G2	protein_coding	ENSMUSG00000070287.3	0.334784	7.53152e-05	0.000794864
SLC36A1	protein_coding	ENSMUSG00000020261.15	-0.25293	0.00440729	0.0257003
SLC38A1	protein_coding	ENSMUSG00000023169.15	0.840846	1.99417e-12	9.03291e-11
SLC39A1	protein_coding	ENSMUSG00000052310.9	0.322896	0.00458172	0.026568
SLC39A6	protein_coding	ENSMUSG00000024270.11	0.614817	9.42438e-11	3.45163e-09
SLC41A2	protein_coding	ENSMUSG00000034591.5	0.947596	6.11126e-21	7.52601e-19
SLC6A19	protein_coding	ENSMUSG00000021565.16	0.645053	6.73609e-11	2.51379e-09
SLC6A4	protein_coding	ENSMUSG00000020838.12	2.81978	2.01937e-11	7.94206e-10
SLC6A8	protein_coding	ENSMUSG00000019558.14	0.451038	2.2223e-06	3.52846e-05
SLC7A3	protein_coding	ENSMUSG00000031297.14	1.11317	4.67849e-08	1.05354e-06
SLC7A5	protein_coding	ENSMUSG00000040010.10	0.677832	1.45739e-07	2.93324e-06
SLC9A3R2	protein_coding	ENSMUSG00000002504.15	-0.48546	4.93103e-17	3.98201e-15
SLFN9	protein_coding	ENSMUSG00000069793.12	1.42239	5.37127e-09	1.45378e-07
SLITRK3	protein_coding	ENSMUSG00000048304.8	-0.990965	7.75352e-10	2.3946e-08
SLITRK4	protein_coding	ENSMUSG00000046699.14	-0.861465	5.17444e-13	2.58775e-11
SMAD1	protein_coding	ENSMUSG00000031681.16	1.14256	3.86149e-33	1.17057e-30
SMAD9	protein_coding	ENSMUSG00000027796.2	-0.85552	5.54229e-10	1.77281e-08
SMIM3	protein_coding	ENSMUSG00000038059.7	2.81948	4.77192e-99	1.5671e-95
SNX10	protein_coding	ENSMUSG00000038301.15	0.396718	1.10457e-10	3.99346e-09
SNX30	protein_coding	ENSMUSG00000028385.14	0.306627	0.00189609	0.0128963
SOCS2	protein_coding	ENSMUSG00000020027.18	0.87054	7.4907e-21	9.11092e-19
SOCS3	protein_coding	ENSMUSG00000053113.3	2.05951	1.33174e-28	3.16153e-26
SOX11	protein_coding	ENSMUSG00000063632.6	3.37135	3.9278e-126	1.93484e-122
SOX7	protein_coding	ENSMUSG00000063060.6	0.949385	0.000198809	0.00187253
SOX9	protein_coding	ENSMUSG00000000567.5	0.932798	0.000276532	0.00249944
SPATA13	protein_coding	ENSMUSG00000021990.16	0.82932	3.98064e-13	2.006e-11
SPEER4B	protein_coding	ENSMUSG00000048703.9	1.82133	3.27674e-08	7.61379e-07
SPRR1A	protein_coding	ENSMUSG00000050359.7	5.40153	5.80286e-26	1.02089e-23
SPRY2	protein_coding	ENSMUSG00000022114.5	0.472087	3.0403e-05	0.000362627
SQLE	protein_coding	ENSMUSG00000022351.14	0.370903	4.39242e-08	9.95952e-07
SRRM4	protein_coding	ENSMUSG00000063919.11	1.2854	2.97575e-15	1.96759e-13
SRXN1	protein_coding	ENSMUSG00000032802.8	1.27431	4.75985e-28	1.07802e-25
ST3GAL5	protein_coding	ENSMUSG00000056091.12	-0.640076	2.56307e-08	6.08468e-07
ST6GALNAC4	protein_coding	ENSMUSG00000079442.12	1.42234	2.95073e-18	2.69172e-16
ST8SIA1	protein_coding	ENSMUSG00000030283.7	-0.546336	2.29626e-07	4.43583e-06
STAC	protein_coding	ENSMUSG00000032502.8	0.968627	3.12712e-19	3.22601e-17
STAM	protein_coding	ENSMUSG00000026718.17	0.580827	7.92535e-17	6.27153e-15
STAR	protein_coding	ENSMUSG00000031574.8	2.02424	1.07574e-34	3.65454e-32
STAT2	protein_coding	ENSMUSG00000040033.16	0.755173	3.99024e-21	4.97619e-19
STEAP1	protein_coding	ENSMUSG00000015652.9	3.23483	2.69303e-70	4.08181e-67
STK32A	protein_coding	ENSMUSG00000039954.9	1.46716	2.76624e-39	1.11237e-36
STMN4	protein_coding	ENSMUSG00000022044.14	2.08975	6.12666e-33	1.82909e-30
STOM	protein_coding	ENSMUSG00000026880.11	1.23951	1.51858e-29	4.04143e-27
STX11	protein_coding	ENSMUSG00000039232.12	1.30402	1.40648e-24	2.19946e-22
SURF6	protein_coding	ENSMUSG00000036160.13	0.836694	1.33075e-13	7.1253e-12
SUSD4	protein_coding	ENSMUSG00000038576.15	-0.389026	7.1745e-06	0.000100189
SYT3	protein_coding	ENSMUSG00000030731.13	-0.475645	5.23449e-05	0.000583044
SYT4	protein_coding	ENSMUSG00000024261.6	0.97596	1.12975e-28	2.71471e-26
SYTL2	protein_coding	ENSMUSG00000030616.16	0.608592	1.51002e-14	9.04362e-13
TACC2	protein_coding	ENSMUSG00000030852.18	-0.463606	6.92628e-07	1.21376e-05
TCF19	protein_coding	ENSMUSG00000050410.15	0.885584	5.96481e-10	1.88049e-08
TCF20	protein_coding	ENSMUSG00000041852.15	-0.257192	0.000150982	0.00148004
TECTA	protein_coding	ENSMUSG00000037705.13	1.59032	2.07716e-34	6.8214e-32
TES	protein_coding	ENSMUSG00000029552.19	1.48331	1.12858e-26	2.17943e-24
TESC	protein_coding	ENSMUSG00000029359.13	-0.552965	6.95439e-08	1.50416e-06
TET3	protein_coding	ENSMUSG00000034832.15	1.21317	9.42174e-27	1.83808e-24
TFDP2	protein_coding	ENSMUSG00000032411.15	-0.29978	0.00114203	0.00836838
TFE3	protein_coding	ENSMUSG00000000134.17	0.445735	1.39534e-07	2.817e-06
TGIF1	protein_coding	ENSMUSG00000047407.17	0.848137	0.000530479	0.00434437
TGS1	protein_coding	ENSMUSG00000028233.6	0.518145	1.14181e-10	4.12056e-09
THEM4	protein_coding	ENSMUSG00000028145.9	0.525735	4.1177e-08	9.40152e-07
THRA	protein_coding	ENSMUSG00000058756.13	-0.268917	7.23108e-09	1.92282e-07
TIFA	protein_coding	ENSMUSG00000046688.14	2.16021	3.97204e-101	1.5653e-97
TIMP1	protein_coding	ENSMUSG00000001131.11	2.21652	7.07631e-13	3.4771e-11
TLE3	protein_coding	ENSMUSG00000032280.16	0.980285	9.05737e-13	4.35284e-11
TLX3	protein_coding	ENSMUSG00000040610.7	-0.253917	0.00364311	0.0220093
TM4SF1	protein_coding	ENSMUSG00000027800.14	0.53129	0.00214441	0.0142316
TMBIM1	protein_coding	ENSMUSG00000006301.17	0.566778	6.47932e-10	2.02648e-08
TMC3	protein_coding	ENSMUSG00000038540.14	-0.74281	5.87632e-06	8.37216e-05
TMED5	protein_coding	ENSMUSG00000063406.11	0.389347	5.40984e-07	9.64665e-06
TMEM108	protein_coding	ENSMUSG00000042757.16	-1.13254	4.83907e-12	2.09099e-10
TMEM121	protein_coding	ENSMUSG00000049036.7	-0.649224	4.00574e-05	0.000464649
TMEM132E	protein_coding	ENSMUSG00000020701.12	-0.27763	0.00478274	0.0274941
TMEM159	protein_coding	ENSMUSG00000030917.13	1.07408	2.12101e-12	9.58541e-11
TMEM205	protein_coding	ENSMUSG00000040883.18	-0.273822	0.00238098	0.0155347
TMEM30B	protein_coding	ENSMUSG00000034435.6	0.521865	0.00521754	0.0294406
TMEM41B	protein_coding	ENSMUSG00000047554.14	0.512729	4.20675e-12	1.82577e-10
TMEM43	protein_coding	ENSMUSG00000030095.10	1.2115	6.96426e-24	1.07206e-21
TMEM74B	protein_coding	ENSMUSG00000044364.5	1.65432	1.56863e-12	7.25547e-11
TMEM79	protein_coding	ENSMUSG00000001420.13	0.824985	9.51476e-20	1.07131e-17
TMEM88B	protein_coding	ENSMUSG00000073680.2	5.33389	2.29663e-69	3.23234e-66
TMTC4	protein_coding	ENSMUSG00000041594.18	0.655264	3.99583e-12	1.7419e-10
TMX1	protein_coding	ENSMUSG00000021072.12	0.450341	1.29625e-07	2.65227e-06
TNFAIP1	protein_coding	ENSMUSG00000017615.12	0.450899	1.87846e-12	8.54808e-11
TNFRSF12A	protein_coding	ENSMUSG00000023905.15	2.27345	2.2702e-47	1.24255e-44
TNFRSF1B	protein_coding	ENSMUSG00000028599.10	0.665212	3.63237e-06	5.4552e-05
TNFRSF21	protein_coding	ENSMUSG00000023915.5	0.551965	2.17959e-07	4.22288e-06
TNIK	protein_coding	ENSMUSG00000027692.16	0.767732	1.19893e-07	2.46336e-06
TNIP2	protein_coding	ENSMUSG00000059866.13	1.07777	2.82762e-08	6.64862e-07
TPBG	protein_coding	ENSMUSG00000035274.13	1.13584	5.45136e-06	7.85762e-05
TPCN1	protein_coding	ENSMUSG00000032741.9	-0.50115	1.23784e-08	3.14715e-07
TPGS2	protein_coding	ENSMUSG00000024269.11	-0.334738	0.000206304	0.00193757
TPM4	protein_coding	ENSMUSG00000031799.10	0.658488	2.49743e-13	1.30184e-11
TRAFD1	protein_coding	ENSMUSG00000042726.14	0.750361	3.50735e-14	2.00316e-12
TRIB1	protein_coding	ENSMUSG00000032501.9	0.798996	5.19662e-06	7.54007e-05
TRIB2	protein_coding	ENSMUSG00000020601.8	-0.383086	9.31014e-06	0.000126428
TRIB3	protein_coding	ENSMUSG00000032715.9	1.34799	3.28256e-15	2.14171e-13
TRIM15	protein_coding	ENSMUSG00000050747.14	2.37426	1.02684e-13	5.60466e-12
TRIM45	protein_coding	ENSMUSG00000033233.17	-0.483083	7.13922e-08	1.54245e-06
TRPC3	protein_coding	ENSMUSG00000027716.13	-0.479495	3.25574e-06	4.96525e-05
TSC22D2	protein_coding	ENSMUSG00000027806.9	0.713966	2.79052e-12	1.23839e-10
TTPAL	protein_coding	ENSMUSG00000017679.16	0.561738	1.34543e-17	1.11858e-15
TUBA1C	protein_coding	ENSMUSG00000043091.9	0.617901	1.17387e-06	1.96183e-05
TUBB2B	protein_coding	ENSMUSG00000045136.6	0.639337	3.1617e-13	1.61813e-11
TUBB6	protein_coding	ENSMUSG00000001473.7	1.6266	7.7342e-26	1.3368e-23
TXK	protein_coding	ENSMUSG00000054892.14	1.84217	3.48178e-06	5.25709e-05
TXNRD1	protein_coding	ENSMUSG00000020250.10	0.799228	3.27246e-25	5.41854e-23
TXNRD3	protein_coding	ENSMUSG00000000811.13	0.42939	0.000291587	0.00261512
UAP1	protein_coding	ENSMUSG00000026670.15	0.542278	1.0809e-11	4.38232e-10
UBE2G1	protein_coding	ENSMUSG00000020794.13	0.261118	0.000138434	0.00137209
UBE2Q2	protein_coding	ENSMUSG00000032307.16	0.705566	1.10439e-20	1.3109e-18
UCK2	protein_coding	ENSMUSG00000026558.13	1.43455	9.60633e-41	4.0273e-38
UGDH	protein_coding	ENSMUSG00000029201.14	1.11082	4.96867e-48	2.87949e-45
UNC119	protein_coding	ENSMUSG00000002058.13	-0.613975	2.00839e-10	6.89431e-09
UNC5B	protein_coding	ENSMUSG00000020099.8	-0.475599	0.000692916	0.00544821
USP18	protein_coding	ENSMUSG00000030107.10	1.10389	2.64213e-05	0.000318998
USP20	protein_coding	ENSMUSG00000026854.16	-0.492174	1.34741e-12	6.27646e-11
VASH2	protein_coding	ENSMUSG00000037568.12	1.69032	2.72676e-16	1.99733e-14
VGF	protein_coding	ENSMUSG00000037428.14	2.32171	6.14571e-72	1.00912e-68
VGLL4	protein_coding	ENSMUSG00000030315.15	-0.278053	0.00136056	0.00969565
VSTM2A	protein_coding	ENSMUSG00000048834.16	-0.509606	2.11634e-06	3.37109e-05
VSTM2B	protein_coding	ENSMUSG00000039257.11	-1.46765	1.38265e-12	6.42539e-11
VSTM2L	protein_coding	ENSMUSG00000037843.6	-0.661987	7.93036e-13	3.86782e-11
VWC2L	protein_coding	ENSMUSG00000045648.15	-1.29709	5.55319e-26	9.85766e-24
WHRN	protein_coding	ENSMUSG00000039137.18	-0.793298	3.1232e-07	5.8777e-06
WIPF3	protein_coding	ENSMUSG00000086040.8	-0.607435	1.0435e-09	3.1584e-08
WNK2	protein_coding	ENSMUSG00000037989.15	-0.410422	0.00432083	0.0252926
WSB1	protein_coding	ENSMUSG00000017677.11	0.575903	6.2378e-07	1.09937e-05
XAF1	protein_coding	ENSMUSG00000040483.15	0.531091	7.77713e-05	0.000816412
XYLT2	protein_coding	ENSMUSG00000020868.15	-0.413957	1.23647e-07	2.53258e-06
YES1	protein_coding	ENSMUSG00000014932.15	0.457874	0.000232072	0.00215492
YPEL4	protein_coding	ENSMUSG00000034059.14	0.383828	6.0396e-05	0.000660768
YPEL5	protein_coding	ENSMUSG00000039770.6	0.326642	1.57982e-07	3.15137e-06
YTHDF2	protein_coding	ENSMUSG00000040025.17	0.629879	1.01865e-17	8.68898e-16
ZBTB16	protein_coding	ENSMUSG00000066687.5	1.70361	0.00346383	0.0211698
ZBTB38	protein_coding	ENSMUSG00000040433.16	0.59439	1.25707e-11	5.06528e-10
ZBTB42	protein_coding	ENSMUSG00000037638.5	1.12393	2.26656e-10	7.68046e-09
ZBTB46	protein_coding	ENSMUSG00000027583.13	1.0656	2.2997e-15	1.53604e-13
ZBTB6	protein_coding	ENSMUSG00000066798.3	0.491544	1.58539e-05	0.000203641
ZC3HAV1	protein_coding	ENSMUSG00000029826.14	0.951506	3.65752e-36	1.33459e-33
ZDHHC22	protein_coding	ENSMUSG00000048483.6	-0.696191	3.46498e-08	8.03223e-07
ZFAND2A	protein_coding	ENSMUSG00000053581.13	0.519648	2.40952e-13	1.26269e-11
ZFAND5	protein_coding	ENSMUSG00000024750.11	0.391218	1.74034e-08	4.28647e-07
ZFP367	protein_coding	ENSMUSG00000044934.13	1.53622	3.00564e-49	1.91042e-46
ZFP385A	protein_coding	ENSMUSG00000000552.10	-0.509655	1.94874e-05	0.000243025
ZFP423	protein_coding	ENSMUSG00000045333.15	-0.55189	1.85487e-05	0.000232644
ZFP523	protein_coding	ENSMUSG00000024220.14	-0.259342	0.0032191	0.0198962
ZFP583	protein_coding	ENSMUSG00000030443.16	0.585022	2.98401e-05	0.000356345
ZFP593	protein_coding	ENSMUSG00000028840.10	0.500132	0.000571749	0.00463993
ZFP637	protein_coding	ENSMUSG00000059689.15	0.267668	0.00410701	0.0243017
ZFP655	protein_coding	ENSMUSG00000007812.16	0.857802	4.56554e-27	9.57016e-25
ZFP664	protein_coding	ENSMUSG00000079215.8	0.54896	1.93732e-26	3.63553e-24
ZFP68	protein_coding	ENSMUSG00000058291.14	0.346072	3.00939e-09	8.38713e-08
ZFP697	protein_coding	ENSMUSG00000050064.14	1.20913	3.25053e-14	1.86187e-12
ZFP703	protein_coding	ENSMUSG00000085795.8	0.686312	5.15935e-13	2.58676e-11
ZFP772	protein_coding	ENSMUSG00000066838.7	1.43879	5.38318e-27	1.1049e-24
ZFP804A	protein_coding	ENSMUSG00000070866.4	-0.631912	1.06025e-07	2.20605e-06
ZFP948	protein_coding	ENSMUSG00000067931.6	0.593969	2.98492e-13	1.53564e-11
ZMAT4	protein_coding	ENSMUSG00000037492.16	-0.344544	0.000256044	0.00234058
