# Supplementary material for: Circadian clock regulator Bmal1 gates axon regeneration via Tet3 epigenetics in mouse sensory neurons
Source: Nat Commun. 2023 Aug 24;14:5165. doi: 10.1038/s41467-023-40816-7 (PMC10449865; doi:10.1038/s41467-023-40816-7)
Supplement: Supplementary file 17 — Supplementary Data 14 [file 41467_2023_40816_MOESM17_ESM.xlsx]

## Sheet: Supplementary Data 14 
Gene specific mouse primers for qRT-PCR
Arntl	forward:	ACCAACCCATACACAGAAGC
	reverse:	GACAGACTCGGAGACAAAGAG
Clock	forward:	TCTCAAGGAAGCACTGGAAAG
	reverse:	CAGTAGGGATCTTTGTCGGTG
Per1	forward:	TGTGTCAAGCAGGTTCAGG
	reverse:	TGTCCTGGTTTCGAAGTGTG
Per2	forward:	AATCTTCCAACACTCACCCC
	reverse:	CCTTCAGGGTCCTTATCAGTTC
Cry1	forward:	AGAAACTGAGGCACTTACACG
	reverse:	CAAAGCGGAGATAAGGACTGAG
Nr1d1	forward:	GACCTTTCTCAGCACGACC
	reverse:	CATCACTGTCTGGTCCTTCAC
Nr1d2	forward:	CCCAAGAACGCTGATATCTCTAG
	reverse:	ACACAGTAGAACCATGCCAC
Fabp7	forward:	TGTAAGTCTGTGGTTCGGTTG
	reverse:	AGCAACGATATCCCCAAAGG
Hprt1	forward:	CCCCAAAATGGTTAAGGTTGC
	reverse:	AACAAAGTCTGGCCTGTATCC
Atf3	forward:	ATAAACACCTCTGCCATCGG
	reverse:	GCCTCCTTTTCCTCTCATCTTC
Bdnf	forward:	TTACCTTCCTGCATCTGTTGG
	reverse:	GTCATCACTCTTCTCACCTGG
Tet3 total (exon10)	forward:	AAACTGAGCACGCCAGAG
	reverse:	GGAGCTAAAGTGGTTCTGAGG
Tet3 full-length (isoform 1)	forward:	TGGAAAACTGTGGGTCTTGTAC
	reverse:	GAGCATTTATTTCCACCTCCTTA
Tet3 short (isoform 2)	forward:	GCCGATGCAGTAGTGGAGG
	reverse:	CTGCCTTGAATCTCCATGGTAC
Vegfa	forward:	TGTAACGATGAAGCCCTGG
	reverse:	TCTCCTATGTGCTGGCTTT
Ppargc1a	forward:	CACCAAACCCACAGAAAACAG
	reverse:	GGGTCAGAGGAAGAGATAAAGTTG
Csf1	forward:	ACCCAGGATGAGGACAGAC
	reverse:	AGGAAGATGGTAGGAGAGGG
Il1b	forward:	ACGGACCCCAAAAGATGAAG
	reverse:	TTCTCCACAGCCACAATGAG
Npy	forward:	GACAGAGATATGGCAAGAGATCC
	reverse:	TGGAAAAGTCGGGAGAACAAG
Gal	forward:	CACTCTGGGACTTGGGATG
	reverse:	TTGTAACTCCCTCTTGCCTG
Ngf	forward:	CCCAATAAAGGTTTTGCCAAGG
	reverse:	TTGCTATCTGTGTACGGTTCTG
Ntf3	forward:	CAGAACATAAGAGTCACCGAGG
	reverse:	GTTTCACAGGAGAGTTACCGG
Creb1	forward:	ACAGATTGCCACATTAGCCC
	reverse:	GAGACTGGATAACTGATGGCTG
Slc2a1	forward:	GATTGGTTCCTTCTCTGTCGG
	reverse:	CCCAGGATCAGCATCTCAAAG
Il6	forward:	CAAAGCCAGAGTCCTTCAGAG
	reverse:	GTCCTTAGCCACTCCTTCTG
Ccl2	forward:	GTCCCTGTCATGCTTCTGG
	reverse:	GCTCTCCAGCCTACTCATTG
Fcgr3a	forward:	TGTTTGCTTTTGCAGACAGG
	reverse:	CGTGTAGCTGGATTGGACCT
Mrc1	forward:	ATGGATGTTGATGGCTACTGG
	reverse:	TTCTGACTCTGGACACTTGC
Il15	forward:	TCTCGTGCTACTTGTGTTTCC
	reverse:	GGCTTTCAATTTTCTCCAGGTC
Fn1	forward:	CTTTGGCAGTGGTCATTTCAG
	reverse:	ATTCTCCCTTTCCATTCCCG
Mki67	forward:	TGCCCGACCCTACAAAATG
	reverse:	GAGCCTGTATCACTCATCTGC
Dnmt1	forward:	GACCTACTTGAGAGCATCCAG
	reverse:	TTCCCTTTCCCTTTGTTCCC
Dnmt3a	forward:	GGACTTTATGAGGGTACTGGC
	reverse:	GATGTCCCTCTTGTCACTAACG
Dnmt3b	forward:	GTACCCCATCAGTTGACTTGAG
	reverse:	TTGATCTTTCCCCACACGAG
Apobec1	forward:	CAGAGCAAGATGAGTTCCGAG
	reverse:	CACCCCAGTTGATCTCATACAG
Apobec2	forward:	GACCCTGAGAAGCTGAAAGAG
	reverse:	CGACCACATAGCAGAGAAAGG
Apobec3	forward:	AAGTGACTAGAAAGGACTGCG
	reverse:	CAGATTTCAGCGTGGATGTTG
Trdmt1	forward:	AAGATGGCGACACAGATGAG
	reverse:	TGTCCCCTCTATGTAACTCCC
Tet1	forward:	GTCAGGGAGCTCATGGAGAC
	reverse:	CCTGAGAGCTCTTCCCTTCC
Tet2	forward:	CTCGCATCAGAACTCTACTCAG
	reverse:	GTCTCTGGATTCTCACCCTG
Gadd45b	forward:	CCTGGTCACGAACTGTCATAC
	reverse:	GTTGCTTTAGATGTTTGGAGTGG
Gadd45g	forward:	GGCCAGGATACAGTTCCG
	reverse:	TTGTCAGGGTCCACATTCAG
Smug1	forward:	GGAGCCACACCGTAACTATG
	reverse:	ACCACATTCACTTCCCCAAAG
Tdg	forward:	TTCCTAACATGGCAGTCACG
	reverse:	TCTGGGTTTCCTTTTCCTTCTC
Bmp2	forward:	CGCAGCTTCCATCACGAA
	reverse:	TGCAGATGTGAGAAACTCGTC
Smad4	forward:	TTGTGACTGTGGATGGCTATG
	reverse:	CTTCACCTTTACATTCCAACTGC
Sema5a	forward:	TTTGCTGGAAGTAGGAAGACAG
	reverse:	ATGCCCCATTGACTGTATGAG
Mki67	forward:	TGCCCGACCCTACAAAATG
	reverse:	GAGCCTGTATCACTCATCTGC
Fn1	forward:	CTTTGGCAGTGGTCATTTCAG
	reverse:	ATTCTCCCTTTCCATTCCCG
Col4a1	forward:	AGACCATTCAGATTCCGCAG
	reverse:	CGCTTCTAAACTCTTCCAGACAG
Il15	forward:	TCTCGTGCTACTTGTGTTTCC
	reverse:	GGCTTTCAATTTTCTCCAGGTC
Il6	forward:	CAAAGCCAGAGTCCTTCAGAG
	reverse:	GTCCTTAGCCACTCCTTCTG
Degs2	forward:	CCCCTCAATTGGATCACCTTC
	reverse:	GAGCACTTTCACCCAGGAG
Gene specific human primers for qRT-PCR
ARNTL	forward:	TCCACTGACTACCAAGAAAGC
	reverse:	CTGTTCATTTTATCCCGACGC
CLOCK	forward:	TCAGTTCAGCAACCATCTCAG
	reverse:	GATGTGACTGAGGGAAGGTG
TUBB3	forward:	TTTGGACATCTCTTCAGGCC
	reverse:	TTTCACACTCCTTCCGCAC
GAPDH	forward:	TGAGAACGGGAAGCTTGTCA
	reverse:	CCTGCAAATGAGCCCCAG
