# Supplementary material for: Circadian clock regulator Bmal1 gates axon regeneration via Tet3 epigenetics in mouse sensory neurons
Source: Nat Commun. 2023 Aug 24;14:5165. doi: 10.1038/s41467-023-40816-7 (PMC10449865; doi:10.1038/s41467-023-40816-7)
Supplement: Supplementary file 19 — Source Data [file 41467_2023_40816_MOESM19_ESM.xlsx]

## Sheet: fig 1 a
Pie Chart	# DhMRs	Percentage
5hmC gain	561	0.54
5hmC loss	475	0.46
Total	1036	1

## Sheet: fig 1 b
Pie Chart	5hmC gain (n=561)	5hmC loss (n=475)
Genebody	302	291
Genedesert	28	16
Otherintergenic	193	137
promoter (proximal to 3K)	38	31

## Sheet: fig 1 c
Transcription Factor	Fold Enrichment	% of regions with Dhmrs	q-value
Arntl	1.13517	32.92	0.1156
bhlhe40	1.68281	6.95	0.0019
bhlhE41	1.26219	17.86	0.027
Clock	1.56407	12.45	0.0001
Npas2	1.2466	20.17	0.0233
Rorc	1.6519	2.61	0.1378
Hif1a	1.51887	4.83	0.1156
Hif2a	1.37581	6.37	0.1205
Arnt::Hif1a	1.37975	22.49	0.0001
Npas1	1.21873	31.76	0.002
Rbpj	1.25805	24.23	0.0032
c-Myc	1.66843	9.46	0.0001
n-Myc	1.23273	13.03	0.1334
Mnt	1.18697	20.95	0.1156
Usf1	1.43345	8.4	0.0284
Usf2	1.37772	5.69	0.1611
Tfe3	1.94681	1.83	0.1169
Bcl11a	1.30036	10.91	0.1156
Nr2f2	1.175	21.62	0.1169
Dlx3	1.27455	12.07	0.1156
Gata4	1.22093	16.8	0.1156
Thrb	1.07544	58.59	0.1156

## Sheet: fig 1 d
Bar graph	# of DhMRs with motif	# of DhMRs without motif	Total
Circadian	402	634	1036
Hypoxia	436	600	1036

## Sheet: fig 1 e
Bar Graph qRT-PCR
Pan Tet3	Tet3-L	Tet3-S
2.75298	0	1.92364
4.16439	0	2.99286
3.19636	0	2.48161
3.87939	0	2.90342

## Sheet: fig 1 g
Ingenuity Canonical Pathways	-log(p-value)	Ratio	Molecules
			Unsorted
IGF-1 Signaling	3.63	0.0962	FOXO3,IGF1R,IGFBP2,IGFBP5,PIK3R1,PRKAR1B,PRKAR2B,RAP2A,RPS6KB2,STAT3
PCP (Planar Cell Polarity) Pathway	3.2	0.117	DAAM1,LGR4,MAPK10,PRICKLE1,ROR2,WNT2,WNT5A
IL-15 Production	3.05	0.0813	ALK,CSF1R,DYRK1A,IGF1R,KDR,KIT,LMTK2,MAP2K5,PDGFRA,ROR2
BMP signaling pathway	2.88	0.092	BMP4,CREB1,MAPK10,PITX2,PRKAR1B,PRKAR2B,RAP2A,RUNX2
eNOS Signaling	2.72	0.0692	CHRNA1,CHRND,ESR1,KDR,LPAR6,PGF,PIK3R1,PRKAB2,PRKAR1B,PRKAR2B,SLC7A1
NGF Signaling	2.55	0.075	CREB1,MAP3K1,MAP3K4,MAP3K5,MAPK10,PIK3R1,RAP2A,RPS6KB2,RPS6KC1
AMPK Signaling	2.54	0.0574	ARID2,CHRNA1,CHRND,CREB1,EPM2A,FOXO3,GNAI3,GNAT2,PFKFB4,PIK3R1,PPM1L,PRKAB2,PRKAR1B,PRKAR2B
Neuropathic Pain Signaling In Dorsal Horn Neurons	2.47	0.0792	CAMK2D,CREB1,GRIN2A,KCNN3,PIK3R1,PLCL2,PRKAR1B,PRKAR2B
Axonal Guidance Signaling	2.43	0.0453	ADAMTS20,BMP4,ECEL1,EFNA5,GNAI3,GNAT2,ITGB7,MMP17,MMP24,NTF3,NTNG2,PDGFA,PGF,PIK3R1,PLCL2,PRKAR1B,PRKAR2B,RAP2A,SEMA5A,SEMA6B,WIPF1,WNT2,WNT5A
PTEN Signaling	2.41	0.0667	CNKSR3,FOXO3,IGF1R,ITGB7,KDR,PDGFRA,PIK3R1,PREX2,RAP2A,RPS6KB2

## Sheet: fig 1 h
	n=341 DhMRs					n=616 associated genes
	PL	Sham				PL	Sham
V607	0.604946	0.568575			V607	0.814349	0.689938
V608	0.613911	0.574116			V608	0.817591	0.70589
V609	0.596714	0.577757			V609	0.90109	0.733012
V610	0.599685	0.573619			V610	0.87046	0.755501
V611	0.598889	0.563849			V611	0.861909	0.754611
V612	0.593499	0.550656			V612	0.8822	0.765481
V613	0.584482	0.544752			V613	0.889256	0.773935
V614	0.577529	0.550613			V614	0.885312	0.796946
V615	0.575769	0.541748			V615	0.889934	0.800966
V616	0.578306	0.523663			V616	0.915346	0.828126
V617	0.574908	0.52783			V617	0.932707	0.831054
V618	0.567468	0.522227			V618	0.947686	0.833569
V619	0.561132	0.506283			V619	0.932101	0.83684
V620	0.574269	0.514553			V620	0.945409	0.822609
V621	0.599864	0.515639			V621	0.956408	0.823655
V622	0.591861	0.532165			V622	0.967253	0.839477
V623	0.595517	0.550982			V623	0.971528	0.842344
V624	0.591715	0.552153			V624	0.972943	0.83322
V625	0.594054	0.569455			V625	1.0009	0.861664
V626	0.590676	0.566367			V626	1.03871	0.880836
V627	0.583839	0.556958			V627	1.07236	0.904998
V628	0.594087	0.560027			V628	1.13557	0.906518
V629	0.601421	0.542456			V629	1.21482	0.924637
V630	0.618207	0.548936			V630	1.25598	0.937032
V631	0.646452	0.575582			V631	1.2721	0.960515
V632	0.673671	0.574111			V632	1.28983	0.989905
V633	0.676632	0.574707			V633	1.28669	0.986676
V634	0.664192	0.578187			V634	1.32405	1.01258
V635	0.661027	0.571554			V635	1.34689	1.02594
V636	0.671684	0.571902			V636	1.39356	1.06712
V637	0.652391	0.55218			V637	1.41947	1.09209
V638	0.659823	0.528115			V638	1.51275	1.12879
V639	0.678081	0.517806			V639	1.59909	1.17374
V640	0.673864	0.491457			V640	1.67705	1.199
V641	0.681889	0.500894			V641	1.72787	1.22443
V642	0.760729	0.504348			V642	1.76907	1.27979
V643	0.689688	0.491416			V643	1.77245	1.31004
V644	0.684891	0.508189			V644	1.79774	1.3505
V645	0.790487	0.510327			V645	1.87459	1.406
V646	0.626846	0.491483			V646	1.96575	1.4425
V647	0.635929	0.505713			V647	2.0162	1.47876
V648	0.65309	0.505369			V648	2.0882	1.51823
V649	0.652207	0.507651			V649	2.1632	1.55989
V650	0.637665	0.50345			V650	2.25864	1.58621
V651	0.614795	0.49842			V651	2.29735	1.59992
V652	0.607679	0.512634			V652	2.31954	1.64912
V653	0.601667	0.506787			V653	2.33852	1.69284
V654	0.590703	0.48673			V654	2.38368	1.76374
V655	0.598975	0.498838			V655	2.43509	1.86046
V656	0.584267	0.490343			V656	2.51424	1.95654
V657	0.579283	0.473884			V657	2.58893	2.02613
V658	0.571302	0.466047			V658	2.66839	2.09175
V659	0.561575	0.447141			V659	2.73711	2.16029
V660	0.554635	0.438683			V660	2.80288	2.21126
V661	0.543681	0.432106			V661	2.85124	2.2629
V662	0.512089	0.421705			V662	2.9113	2.33029
V663	0.505219	0.418143			V663	3.01625	2.39856
V664	0.511538	0.424931			V664	3.0312	2.44821
V665	0.516267	0.421817			V665	3.12816	2.54222
V666	0.52329	0.42217			V666	3.29925	2.64673
V667	0.519612	0.416496			V667	3.45664	2.72544
V668	0.508674	0.429151			V668	3.61093	2.80303
V669	0.513312	0.428614			V669	3.72195	2.8738
V670	0.512885	0.419785			V670	3.86529	2.93377
V671	0.513293	0.42303			V671	3.99607	2.99335
V672	0.505926	0.415826			V672	4.15631	3.10503
V673	0.487488	0.411914			V673	4.35093	3.25745
V674	0.491274	0.403941			V674	4.56438	3.36963
V675	0.497744	0.397112			V675	4.81222	3.56969
V676	0.502026	0.381621			V676	5.06676	3.78182
V677	0.503151	0.37914			V677	5.33235	3.89475
V678	0.499293	0.376925			V678	5.64987	4.11197
V679	0.511016	0.384847			V679	6.00765	4.39298
V680	0.526062	0.387909			V680	6.33493	4.67277
V681	0.532318	0.38595			V681	6.6334	4.91808
V682	0.528649	0.395965			V682	7.01595	5.20518
V683	0.533861	0.390394			V683	7.48469	5.60888
V684	0.517042	0.379617			V684	8.06459	6.03451
V685	0.516146	0.373489			V685	8.59697	6.42376
V686	0.52212	0.374196			V686	9.18728	6.90357
V687	0.523975	0.371677			V687	9.86577	7.48367
V688	0.518305	0.374665			V688	10.5101	8.014
V689	0.515877	0.389358			V689	11.222	8.56437
V690	0.523771	0.400266			V690	11.8951	9.11463
V691	0.523147	0.406155			V691	12.602	9.78663
V692	0.530141	0.406583			V692	13.5636	10.5232
V693	0.561447	0.409485			V693	14.3336	11.0511
V694	0.576796	0.40296			V694	15.2149	11.6394
V695	0.580955	0.396554			V695	16.017	12.129
V696	0.564057	0.391147			V696	16.8637	12.6262
V697	0.575363	0.389534			V697	17.7318	13.1969
V698	0.588408	0.397292			V698	18.1708	13.5168
V699	0.59903	0.409126			V699	18.5348	13.7842
V700	0.61689	0.415111			V700	18.9604	14.0353
V701	0.614979	0.404754			V701	19.2858	14.1541
V702	0.620145	0.40662			V702	19.554	14.1858
V703	0.643785	0.418601			V703	19.74	14.2976
V704	0.645924	0.424508			V704	19.6315	14.2752
V705	0.627696	0.453496			V705	19.436	14.054
V706	0.602274	0.473098			V706	19.1854	13.7183
V707	0.594691	0.467056			V707	9.24456	6.57513
V708	0.591619	0.465547			V708	3.67223	2.60032
V709	0.584989	0.466203			V709	2.37416	1.76098
V710	0.595925	0.463578			V710	1.6081	1.26704
V711	0.583526	0.465105			V711	1.3504	1.12645
V712	0.576635	0.46743			V712	1.26809	1.00239
V713	0.583146	0.466441			V713	1.27104	0.944188
V714	0.585601	0.466809			V714	1.43098	1.0437
V715	0.583798	0.466779			V715	1.28101	0.938048
V716	0.580941	0.473298			V716	1.21203	0.891645
V717	0.56916	0.472105			V717	1.05994	0.785768
V718	0.566791	0.478265			V718	0.976624	0.702672
V719	0.563139	0.481266			V719	0.913527	0.697418
V720	0.561511	0.489637			V720	0.966872	0.731284
V721	0.573137	0.487153			V721	0.910416	0.670041
V722	0.577982	0.498815			V722	0.728853	0.532132
V723	0.575698	0.492312			V723	0.688489	0.501778
V724	0.586487	0.49484			V724	0.697751	0.527045
V725	0.588301	0.498821			V725	0.760469	0.599132
V726	0.58439	0.491062			V726	0.700613	0.586193
V727	0.576591	0.492963			V727	0.732006	0.642305
V728	0.586365	0.486025			V728	0.761601	0.628689
V729	0.585555	0.485088			V729	0.705517	0.601182
V730	0.586478	0.492608			V730	0.757949	0.609406
V731	0.597267	0.49298			V731	0.737376	0.583304
V732	0.603421	0.496661			V732	0.713449	0.573077
V733	0.601013	0.502398			V733	0.711201	0.602744
V734	0.607774	0.501481			V734	0.726601	0.588046
V735	0.615331	0.510673			V735	0.727327	0.574118
V736	0.609154	0.503978			V736	0.761773	0.537993
V737	0.608097	0.492146			V737	0.979149	0.71654
V738	0.587909	0.487975			V738	0.803902	0.583846
V739	0.58426	0.490507			V739	0.796688	0.581455
V740	0.577961	0.499002			V740	0.732794	0.561694
V741	0.572842	0.515712			V741	0.717174	0.557895
V742	0.58236	0.519541			V742	0.722166	0.558766
V743	0.58334	0.523382			V743	0.82492	0.635773
V744	0.580442	0.51207			V744	0.679415	0.532604
V745	0.582924	0.502435			V745	0.651948	0.525401
V746	0.589163	0.516239			V746	0.647035	0.526054
V747	0.589134	0.50316			V747	0.710273	0.534204
V748	0.603617	0.506413			V748	0.633297	0.525569
V749	0.603615	0.512017			V749	0.645939	0.513925
V750	0.601725	0.519602			V750	0.601483	0.525381
V751	0.597598	0.525028			V751	0.583048	0.516521
V752	0.589504	0.528602			V752	0.615641	0.492696
V753	0.593128	0.525675			V753	0.591791	0.50477
V754	0.599591	0.52519			V754	0.542555	0.478242
V755	0.601521	0.521881			V755	0.56563	0.48695
V756	0.593562	0.520518			V756	0.612355	0.538519
V757	0.592649	0.522006			V757	0.602575	0.541748
V758	0.57968	0.523012			V758	0.584425	0.506708
V759	0.576554	0.531924			V759	0.586524	0.501598
V760	0.570089	0.539032			V760	0.563807	0.477897
V761	0.579913	0.542963			V761	0.561245	0.476336
V762	0.578842	0.538667			V762	0.524963	0.450038
V763	0.592368	0.535235			V763	0.539214	0.464037
V764	0.59383	0.531568			V764	0.541868	0.48242
V765	0.581474	0.52647			V765	0.562809	0.459569
V766	0.588174	0.531719			V766	0.588429	0.498952
V767	0.586953	0.527541			V767	0.563084	0.495491
V768	0.591712	0.539936			V768	0.51069	0.458838
V769	0.582259	0.541307			V769	0.581733	0.452606
V770	0.577415	0.536857			V770	0.592199	0.471869
V771	0.574983	0.532146			V771	0.571302	0.461698
V772	0.581601	0.519652			V772	0.549252	0.448046
V773	0.587575	0.524148			V773	0.569788	0.454909
V774	0.588581	0.525231			V774	0.5465	0.436892
V775	0.596122	0.520376			V775	0.55247	0.465061
V776	0.60683	0.520713			V776	0.587055	0.477641
V777	0.606764	0.528093			V777	0.543852	0.477382
V778	0.596981	0.535561			V778	0.560091	0.500436
V779	0.590441	0.535477			V779	0.588057	0.509875
V780	0.58315	0.530305			V780	0.566096	0.489188
V781	0.569132	0.531853			V781	0.550528	0.454709
V782	0.569663	0.510982			V782	0.544364	0.4542
V783	0.573392	0.497541			V783	0.555057	0.482111
V784	0.562069	0.492902			V784	0.595631	0.464841
V785	0.556181	0.487835			V785	0.586949	0.458949
V786	0.558784	0.479263			V786	0.632179	0.529774
V787	0.556658	0.475382			V787	0.62769	0.514013
V788	0.549233	0.470791			V788	0.702733	0.550086
V789	0.550659	0.474158			V789	0.76318	0.642907
V790	0.544598	0.477924			V790	0.653317	0.516615
V791	0.54394	0.482232			V791	0.544104	0.476015
V792	0.547199	0.480138			V792	0.552202	0.480496
V793	0.54241	0.476689			V793	0.599985	0.497433
V794	0.543857	0.478667			V794	0.560387	0.48558
V795	0.538438	0.469874			V795	0.581026	0.502291
V796	0.541902	0.461464			V796	0.579399	0.479309
V797	0.553427	0.47519			V797	0.576789	0.500837
V798	0.548652	0.48176			V798	0.544477	0.509117
V799	0.544979	0.493005			V799	0.565841	0.507488
V800	0.545145	0.498679			V800	0.566912	0.530205
V801	0.547531	0.495848			V801	0.563993	0.51282
V802	0.558083	0.500914			V802	0.591954	0.496533
V803	0.550174	0.500854			V803	0.570764	0.50289
V804	0.55642	0.502727			V804	0.569854	0.497645
V805	0.55562	0.502461			V805	0.565647	0.5099
V806	0.555054	0.4933			V806	0.426376	0.377344
V807	0.546624	0.485794			V807	0.15727	0.154755
V808	0.530862	0.470521			V808	0.157619	0.157386
V809	0.519435	0.466115			V809	0.165018	0.167818
V810	0.516712	0.472998			V810	0.189506	0.187959
V811	0.505814	0.487834			V811	0.213708	0.21798
V812	0.493382	0.481326			V812	0.248765	0.248186
V813	0.481053	0.466906			V813	0.29782	0.282423
V814	0.467944	0.45371			V814	0.331022	0.315152
V815	0.45365	0.453906			V815	0.357379	0.336856
V816	0.440428	0.441456			V816	0.387707	0.363336
V817	0.43746	0.434603			V817	0.425018	0.386015
V818	0.445397	0.465112			V818	0.441524	0.396074
V819	0.465915	0.474329			V819	0.454875	0.406845
V820	0.475359	0.46502			V820	0.471334	0.420245
V821	0.468544	0.46779			V821	0.47582	0.437275
V822	0.457002	0.47015			V822	0.4814	0.451614
V823	0.463292	0.482074			V823	0.501451	0.460135
V824	0.472779	0.475477			V824	0.507284	0.471175
V825	0.478803	0.473907			V825	0.507989	0.471181
V826	0.480824	0.466483			V826	0.514038	0.474278
V827	0.482029	0.452288			V827	0.521394	0.48658
V828	0.474516	0.449549			V828	0.51062	0.485727
V829	0.452144	0.438456			V829	0.508271	0.483195
V830	0.451651	0.434453			V830	0.514933	0.486868
V831	0.45818	0.423498			V831	0.516944	0.483812
V832	0.450716	0.419629			V832	0.510618	0.483506
V833	0.446913	0.405057			V833	0.528395	0.481807
V834	0.438847	0.399053			V834	0.539836	0.483818
V835	0.441546	0.384099			V835	0.550606	0.483142
V836	0.445255	0.380369			V836	0.562571	0.483846
V837	0.442534	0.383839			V837	0.563636	0.469782
V838	0.445363	0.398886			V838	0.550294	0.462968
V839	0.43622	0.403034			V839	0.551682	0.461697
V840	0.437026	0.407683			V840	0.564931	0.459125
V841	0.446029	0.405298			V841	0.565625	0.468774
V842	0.453338	0.423938			V842	0.571653	0.475386
V843	0.450655	0.423765			V843	0.601232	0.489785
V844	0.471871	0.427436			V844	0.61928	0.499707
V845	0.49541	0.435439			V845	0.618075	0.51477
V846	0.514798	0.446913			V846	0.62455	0.533604
V847	0.536362	0.446437			V847	0.637662	0.54186
V848	0.550166	0.435723			V848	0.639248	0.545529
V849	0.568579	0.442955			V849	0.643022	0.539502
V850	0.564795	0.444489			V850	0.655513	0.548447
V851	0.555472	0.451708			V851	0.64745	0.563172
V852	0.555476	0.454073			V852	0.666865	0.582033
V853	0.561094	0.451749			V853	0.666324	0.597848
V854	0.55974	0.441515			V854	0.665963	0.588698
V855	0.571373	0.439973			V855	0.677758	0.606491
V856	0.566172	0.434368			V856	0.687776	0.620434
V857	0.572142	0.441164			V857	0.685129	0.622192
V858	0.595671	0.446831			V858	0.673788	0.616674
V859	0.58251	0.445537			V859	0.653026	0.626422
V860	0.568823	0.440341			V860	0.665663	0.632615
V861	0.564602	0.446316			V861	0.67342	0.627766
V862	0.548817	0.457931			V862	0.668361	0.625094
V863	0.551259	0.476403			V863	0.651481	0.621767
V864	0.562479	0.477696			V864	0.64028	0.62372
V865	0.576645	0.495151			V865	0.635001	0.601715
V866	0.56788	0.496237			V866	0.638304	0.599817
V867	0.571532	0.493052			V867	0.632586	0.600679
V868	0.556891	0.48099			V868	0.643602	0.604071
V869	0.557267	0.482279			V869	0.65052	0.622415
V870	0.558226	0.488868			V870	0.642659	0.60086
V871	0.577004	0.481912			V871	0.633263	0.57596
V872	0.662808	0.514467			V872	0.6353	0.580278
V873	0.672364	0.509387			V873	0.624588	0.584333
V874	0.700357	0.504029			V874	0.644356	0.580646
V875	0.752	0.531241			V875	0.630541	0.585678
V876	0.756099	0.525749			V876	0.637829	0.588989
V877	0.770733	0.510639			V877	0.639453	0.592098
V878	0.789144	0.515731			V878	0.631498	0.591384
V879	0.782641	0.529089			V879	0.62914	0.595718
V880	0.778395	0.51689			V880	0.63776	0.603884
V881	0.778407	0.52413			V881	0.635588	0.605604
V882	0.798516	0.534558			V882	0.647784	0.61806
V883	0.838393	0.546644			V883	0.655016	0.61958
V884	0.866543	0.568015			V884	0.656494	0.618669
V885	0.85305	0.551993			V885	0.663632	0.620326
V886	0.842635	0.562396			V886	0.65335	0.629246
V887	0.739384	0.532764			V887	0.654736	0.643869
V888	0.713458	0.524933			V888	0.674273	0.637247
V889	0.688356	0.520573			V889	0.666924	0.640389
V890	0.670251	0.499948			V890	0.679975	0.642813
V891	0.651536	0.500496			V891	0.67137	0.636422
V892	0.648785	0.500027			V892	0.672271	0.634553
V893	0.64912	0.502823			V893	0.690226	0.625522
V894	0.634275	0.511777			V894	0.698062	0.623126
V895	0.632205	0.528177			V895	0.694739	0.61995
V896	0.642233	0.522065			V896	0.689795	0.611965
V897	0.635471	0.507644			V897	0.697244	0.604376
V898	0.612654	0.506655			V898	0.697307	0.603933
V899	0.617892	0.505119			V899	0.694506	0.611654
V900	0.630401	0.515431			V900	0.675221	0.605032
V901	0.627127	0.503409			V901	0.686471	0.61394
V902	0.616527	0.512653			V902	0.684356	0.610597
V903	0.631603	0.537193			V903	0.677234	0.615066
V904	0.655909	0.565299			V904	0.683887	0.614328
V905	0.666253	0.564998			V905	0.668909	0.608472
V906	0.674992	0.53636			V906	0.654022	0.593009

## Sheet: fig 2 b
FPKM	Bmal1 (Arntl)		Per1		Cry1		Cry2
qRT-PCR	no injury	PL	no injury	PL	no injury	PL	no injury	PL
	0.057194	0.034971	0.734837	2.61863	0.224974	0.233297	3.54975	4.63586
	0.038145	0.032202	1.48637	2.42986	0.226991	0.206496	3.76287	4.9716
	0.056713	0.025204	2.11632	2.85756	0.192457	0.231032	3.80815	5.25585

## Sheet: fig 2 c
qRT-PCR	Bmal1 (Arntl)		Per1		Cry1
	no injury	PL 1dpi	no injury	PL 1dpi	no injury	PL 1dpi
	-0.05508	-1.27619	-0.38955	0.958866	0.139329	-0.162
	-0.59941	-1.69237	-0.23198	0.760388	0.025703	-0.43524
	0.136965	-1.23503	-0.10817	0.870437	-0.08765	-0.21728
	-0.32428	-1.10166	0.106818	1.38675	0.376506	-0.10651
	0.352111	-1.51892	0.225365	0.463387	-0.58083	0.656497
	0.489704		0.397507		0.126942

## Sheet: fig 2 d
qRT-PCR	Bmal1					Per1
	no injury	12h	36h	48h		no injury	12h	36h	48h
	-0.0825077	-1.41483	-0.52722	-0.309322		-0.38955	1.78526	2.30682	1.27941
	-0.351713	-1.08702	-1.17283	-0.61406		-0.23198	1.41338	1.97729	1.17762
	0.324683	-2.36528	-1.60365	-1.1503		-0.10817	0.779249	1.16129	0.581357
						0.106818
						0.225365
						0.397507

[truncated: 163 more sheets: fig 2 e, fig 3 a, fig 3 b, fig 3 c, fig 3 e, fig 3 f, fig 3 g, fig 4 c, fig 4 e, fig 4 g, fig 4 h, fig 5 a, fig 5 b, fig 5 c, fig 5 d, fig 5 f, fig 5 g, fig 5 h, fig 6 e, fig 6 f …]
